# Supplementary material for: Predicting response of immunotherapy and targeted therapy and prognosis characteristics for renal clear cell carcinoma based on m1A methylation regulators
Source: Sci Rep. 2023 Aug 4;13:12645. doi: 10.1038/s41598-023-39935-4 (PMC10403615; doi:10.1038/s41598-023-39935-4)
Supplement: Supplementary file 1 — Supplementary Information. [file 41598_2023_39935_MOESM1_ESM.zip › Table S1.txt]

id	futime	fustat	TRMT61B	ALKBH1	TRMT10C	YTHDF1	riskScore	risk
TCGA-B0-4817	2.79178082191781	1	5.436654	1.581803	5.823168	11.37532	0.415865651512427	high
TCGA-A3-3328	3.79452054794521	0	6.617728	6.277108	19.32131	20.72224	0.191456397510787	low
TCGA-CJ-4873	4.86575342465753	0	2.472451	3.038576	5.75673	14.57082	0.74300269210463	high
TCGA-G6-A8L7	5.84383561643836	0	2.170594	2.495857	7.575134	16.13807	0.769252068680905	high
TCGA-CZ-5467	0.2	1	5.323082	3.433851	10.69628	16.61734	0.368766348432117	high
TCGA-B2-5641	1.7972602739726	0	5.205942	2.440443	5.886907	13.57338	0.453892618272957	high
TCGA-B0-4700	5.42465753424658	1	2.467577	3.879115	7.221103	15.69324	0.692461032711539	high
TCGA-A3-3324	3.24931506849315	0	5.356354	2.832425	5.971665	15.20636	0.46190202039429	high
TCGA-CJ-4912	4.53972602739726	0	2.069851	2.134496	5.325704	9.106478	0.682955834966567	high
TCGA-CZ-5453	6.62739726027397	1	4.53426	5.555899	6.833468	17.19691	0.491075200601488	high
TCGA-BP-4355	2.61095890410959	1	4.151416	4.721419	8.006981	16.10582	0.487180745357555	high
TCGA-A3-3359	6.86027397260274	0	5.986891	4.63287	6.990229	17.77129	0.402510993276555	high
TCGA-B0-4827	2.42465753424658	1	4.603437	4.004156	8.985682	20.87364	0.5298542810601	high
TCGA-B2-A4SR	1.38904109589041	0	5.608622	4.878833	10.43314	17.9131	0.353421674879309	low
TCGA-CJ-4874	6.25479452054795	0	5.764484	4.962709	11.55637	13.21928	0.268043658769468	low
TCGA-B8-5550	4.04383561643836	0	6.777767	2.601331	8.421916	12.59083	0.287608275001647	low
TCGA-B2-3923	2.71780821917808	0	4.487463	4.986982	17.51737	19.11059	0.302102733855252	low
TCGA-AK-3440	7.84931506849315	0	5.274625	7.32616	21.10032	20.80822	0.210223739948262	low
TCGA-DV-5569	0.972602739726027	0	4.194346	4.634441	11.82551	15.32319	0.380884445983026	high
TCGA-B4-5838	0.454794520547945	0	6.059588	2.866588	14.29231	14.0589	0.246357233294626	low
TCGA-AK-3454	2.39452054794521	0	2.534809	2.393778	5.222311	13.22765	0.737384006262124	high
TCGA-CJ-4907	4.10684931506849	0	5.22173	3.918273	8.371208	13.21097	0.366220793898115	high
TCGA-BP-5196	2.78904109589041	0	4.01545	3.168968	12.79942	16.35022	0.411224194355125	high
TCGA-A3-A8CQ	0.00821917808219178	0	9.477687	4.300667	6.710891	20.79385	0.255681992400491	low
TCGA-CW-5591	6.22191780821918	0	4.043781	3.248169	13.01323	18.09327	0.431612579756734	high
TCGA-BP-4799	3.1041095890411	1	3.916481	2.850368	7.172054	11.81935	0.484601750532202	high
TCGA-BP-4173	5.18630136986301	0	4.485638	3.160198	7.140575	13.44744	0.463256556457731	high
TCGA-BP-4768	1.0958904109589	0	6.649763	2.942823	3.901593	13.59744	0.38750237409705	high
TCGA-B8-A54I	0.410958904109589	0	3.375158	1.846043	6.178208	14.36957	0.647045041226742	high
TCGA-BP-4164	2.71780821917808	1	8.597799	4.049674	11.5425	18.22134	0.207908274467299	low
TCGA-CZ-5466	1.87671232876712	0	3.272384	3.298943	8.271407	13.83093	0.54130821707277	high
TCGA-AK-3450	4.13150684931507	0	4.986033	3.387763	12.81858	15.65561	0.335218506053833	low
TCGA-BP-5200	2.91232876712329	0	6.629769	4.258058	6.498947	22.24346	0.447989402361719	high
TCGA-BP-4160	7.89315068493151	0	5.636981	4.453735	13.25272	14.55884	0.268353216597602	low
TCGA-BP-5170	6.60821917808219	0	3.860958	3.223154	12.02292	11.38828	0.362145678225431	low
TCGA-A3-3317	4.08493150684932	0	6.961045	2.858594	7.67017	19.05624	0.370446115896502	high
TCGA-A3-3352	1.53698630136986	1	6.211573	5.616082	9.971559	14.99721	0.282907990624321	low
TCGA-CJ-4644	0.920547945205479	1	5.204723	3.505353	8.574447	14.56279	0.389426398988841	high
TCGA-CZ-4863	5.28219178082192	0	6.912255	3.283183	10.49782	14.58356	0.263440437463793	low
TCGA-BP-4995	3.75616438356164	0	5.832593	4.901569	11.59418	20.67734	0.355027192742054	low
TCGA-BP-4798	0.915068493150685	1	3.199113	3.519357	5.203395	16.31233	0.709772067543186	high
TCGA-AK-3456	3.13150684931507	0	4.990453	3.533645	11.09222	14.53288	0.350633657284227	low
TCGA-CJ-4641	4.55068493150685	1	3.628273	3.383633	9.946965	13.58163	0.457889785116587	high
TCGA-B8-4146	1.4	0	9.756608	6.472754	24.32542	12.84354	0.0615529222520737	low
TCGA-B0-4694	0.29041095890411	1	5.218727	3.464321	6.910988	10.59596	0.365253073550651	high
TCGA-B0-4836	3.39178082191781	1	5.038509	2.922612	5.26998	13.8986	0.480125658677822	high
TCGA-CJ-4635	3.87945205479452	0	7.421509	3.531011	7.047318	15.18996	0.296195854034311	low
TCGA-A3-3376	4.64657534246575	1	4.109306	3.755589	8.388341	16.99986	0.517516522819359	high
TCGA-BP-5180	6.2	0	5.390458	2.597933	6.486822	12.8548	0.410866035198285	high
TCGA-BP-4784	5.07945205479452	0	5.169987	3.476462	13.14952	16.77515	0.331970844717035	low
TCGA-CZ-5455	1.53698630136986	1	5.486054	3.223809	11.36937	14.27443	0.317816960526276	low
TCGA-A3-3383	2.35890410958904	0	3.340976	5.678299	8.288501	16.26133	0.533709370294479	high
TCGA-CJ-4875	9.73698630136986	1	3.152061	2.806697	9.17786	13.7187	0.53383193458826	high
TCGA-B0-4811	3.88219178082192	1	3.095678	3.430384	5.771802	15.39085	0.677731433997826	high
TCGA-B0-5085	2.10958904109589	1	1.872665	3.003738	5.517037	14.40263	0.83056911043275	high
TCGA-CZ-4853	2.12054794520548	0	3.589495	4.628348	7.817799	11.96642	0.46285016226562	high
TCGA-A3-A6NI	2.78904109589041	0	5.149397	2.825056	8.597752	15.62981	0.420893805984592	high
TCGA-AK-3465	1.01095890410959	0	4.349718	3.972311	15.40867	18.39467	0.352303878335325	low
TCGA-B2-4101	1.77534246575342	0	4.133791	4.046272	7.509354	14.87856	0.492039491861556	high
TCGA-BP-5185	3.1013698630137	0	1.326905	1.832859	4.786486	11.31205	0.882710219571073	high
TCGA-BP-5202	0.0794520547945206	0	6.701422	4.549777	11.56158	21.01813	0.314820942073168	low
TCGA-DV-5573	3.0958904109589	0	3.928801	3.466267	8.695769	17.74232	0.546731144912167	high
TCGA-BP-4163	7.77808219178082	0	4.828964	2.679697	15.50441	12.87795	0.273930621010924	low
TCGA-BP-4977	1.24383561643836	0	5.11783	2.959848	5.821676	12.8656	0.440453048445149	high
TCGA-A3-3335	5.16712328767123	0	3.954837	2.379821	7.309171	10.92739	0.470252394630278	high
TCGA-CJ-4634	9.58356164383562	0	5.607684	4.831405	10.04766	17.09136	0.350336831431159	low
TCGA-A3-3325	3.20547945205479	1	3.862287	5.154107	11.96988	18.77971	0.44858121712112	high
TCGA-CW-6090	6.99178082191781	0	5.155823	3.352112	10.78151	14.69624	0.351515802168351	low
TCGA-BP-4177	4.57534246575342	0	5.310156	3.990312	11.28997	16.13644	0.343103752290852	low
TCGA-A3-3357	7.36438356164384	0	4.085028	4.090445	5.48487	14.4837	0.545588984178584	high
TCGA-BP-4960	5.95068493150685	0	2.655766	3.087654	6.219963	14.33421	0.693801816171392	high
TCGA-CJ-5677	2.14246575342466	1	1.896001	2.107036	9.620681	15.99879	0.72756265502706	high
TCGA-CJ-4639	8.84657534246575	0	7.008382	5.413689	11.22188	13.5076	0.21885674131502	low
TCGA-BP-4986	2.15068493150685	0	5.708997	2.070461	6.078999	16.71739	0.472887597523402	high
TCGA-B0-5075	1.74520547945205	1	3.628921	2.405907	8.342759	15.31567	0.557303984055302	high
TCGA-BP-4775	5.04931506849315	0	9.606343	4.648631	10.91264	17.60863	0.172420108633037	low
TCGA-CJ-4888	4.29315068493151	1	4.721879	3.378683	6.58332	15.68381	0.49634395079682	high
TCGA-AK-3431	6.13972602739726	1	4.120095	3.182763	11.9603	14.12858	0.387592476660071	high
TCGA-BP-4338	7.83287671232877	0	6.138012	2.639444	7.183585	15.46048	0.384277571104896	high
TCGA-B0-4701	0.652054794520548	1	4.61288	4.363437	8.669327	19.49185	0.502571806299416	high
TCGA-BP-4326	4.45205479452055	1	2.662512	3.220134	5.681316	12.17747	0.652582385190287	high
TCGA-B2-5633	2.63835616438356	0	5.988541	3.54413	10.53375	8.629373	0.241509397132033	low
TCGA-BP-4969	4.91506849315068	0	6.014237	3.010856	8.975694	14.16737	0.332817722587395	low
TCGA-BP-4165	8.32054794520548	0	3.593903	5.015823	9.327651	13.38085	0.442610363284352	high
TCGA-CJ-4870	4.1041095890411	0	4.910059	4.650762	9.435257	13.8902	0.363154874566403	low
TCGA-B8-5552	2.86575342465753	0	5.65641	3.563041	11.56618	17.74539	0.344992558405445	low
TCGA-BP-4760	6.46849315068493	0	5.366977	4.011738	13.68332	14.42282	0.277986347235026	low
TCGA-BP-4340	1.53972602739726	1	9.461074	4.471892	10.3912	17.24502	0.180688495753396	low
TCGA-BP-4994	3.58356164383562	0	6.326332	4.820264	13.16861	23.16008	0.330479649634756	low
TCGA-CJ-4871	6.63835616438356	0	3.376045	3.378052	11.01266	13.10868	0.442616814545581	high
TCGA-B8-5549	0.531506849315069	0	5.617569	4.721911	5.827854	15.62581	0.419061020123659	high
TCGA-CZ-5989	5.21917808219178	0	6.54185	4.376828	16.23572	13.41702	0.186701613923422	low
TCGA-B0-5081	0.991780821917808	1	3.660371	2.435418	6.681096	12.876	0.551657476336679	high
TCGA-A3-3373	4.44109589041096	0	4.805636	4.820503	10.59951	20.24084	0.441587802125537	high
TCGA-CZ-4860	0.564383561643836	1	6.627924	3.809028	8.396904	14.55715	0.303937378332063	low
TCGA-BP-4351	2.65753424657534	0	5.340497	4.769975	4.416367	13.28243	0.432737608714273	high
TCGA-A3-3320	4.13150684931507	0	6.15074	5.085155	5.682106	15.17462	0.37308790449243	high
TCGA-DV-5568	1.01369863013699	0	2.851547	3.421654	14.77971	14.98976	0.422536712834616	high
TCGA-BP-4166	0.0356164383561644	0	5.190304	4.221229	7.851319	13.05047	0.371986827734677	high
TCGA-BP-5183	3.53698630136986	0	5.965569	2.558359	8.198081	16.11622	0.385234583167349	high
TCGA-CZ-4854	3.84657534246575	1	5.03266	2.227493	5.336678	23.80613	0.726337003343254	high
TCGA-A3-3306	3.06849315068493	0	8.993824	3.31353	8.411126	15.8416	0.216808104392434	low
TCGA-BP-4789	4.07945205479452	0	5.474995	3.541942	10.93601	14.6329	0.326530723008491	low
TCGA-CZ-5462	0.852054794520548	1	9.645637	2.220019	7.950492	18.14343	0.227450395574284	low
TCGA-B0-4710	4.80821917808219	0	7.075614	5.103204	6.707231	18.37873	0.340559117665705	low
TCGA-A3-3387	1.69041095890411	0	5.307832	3.375868	11.37866	15.04834	0.335566908320624	low
TCGA-BP-5175	2.55342465753425	0	1.328737	1.634668	7.294095	13.12049	0.831039323249696	high
TCGA-BP-4331	6.72328767123288	1	8.231647	3.445525	10.5441	19.19235	0.249160681305967	low
TCGA-A3-3351	2.49315068493151	0	5.866845	3.656037	7.520828	12.95437	0.343723021111477	low
TCGA-B8-4153	2.08767123287671	0	2.4697	5.13671	8.806885	15.55253	0.599088442058237	high
TCGA-B0-4691	0.380821917808219	1	3.832126	2.548714	8.958297	12.96832	0.471620462095142	high
TCGA-BP-4962	4.89041095890411	0	2.461947	2.19717	7.493843	10.81235	0.603703671547251	high
TCGA-CJ-6030	6.2986301369863	1	4.858795	4.091935	8.860135	18.12636	0.45682711690683	high
TCGA-B0-4818	1.3972602739726	1	5.910194	7.396409	8.677612	16.18559	0.311998832731362	low
TCGA-BP-4973	3.79178082191781	0	5.401224	3.925408	6.318921	12.73861	0.390424655468887	high
TCGA-B8-5165	2.01917808219178	0	5.33493	3.307169	10.51546	13.16251	0.326308993991988	low
TCGA-B0-5110	5.5041095890411	0	5.718697	3.076902	11.86384	17.1383	0.334370086045304	low
TCGA-B0-4823	1.24383561643836	1	4.206115	3.852325	6.508972	16.08778	0.54284355215677	high
TCGA-A3-3319	3.0958904109589	0	2.680852	1.672049	3.391659	19.15297	1.03381628437616	high
TCGA-BP-5007	3.12328767123288	0	5.255761	5.08891	8.551919	13.77829	0.351442867097839	low
TCGA-B8-A54D	2.27397260273973	0	4.24953	3.399215	6.127373	17.06931	0.58252714649254	high
TCGA-B0-4833	6.53698630136986	1	2.916277	3.551232	10.79764	14.74092	0.513251401957482	high
TCGA-B0-4822	3.04383561643836	1	2.233846	2.786501	5.258753	13.8724	0.782309796130054	high
TCGA-B0-4703	0.498630136986301	1	4.450531	3.217402	5.225466	13.39116	0.515903342183777	high
TCGA-BP-4774	5.16438356164384	0	3.776237	4.73855	8.77616	20.65168	0.594758148454558	high
TCGA-CZ-4865	0.454794520547945	1	4.885255	4.354121	14.65372	19.03877	0.338264279003783	low
TCGA-BP-4344	4.56438356164384	0	6.077318	3.669599	8.685066	16.90328	0.362611878288996	low
TCGA-DV-5565	3.64109589041096	0	3.290213	3.599667	8.018608	20.9476	0.714592929499956	high
TCGA-AK-3436	9.12602739726027	0	2.604797	2.485404	11.37497	7.789588	0.417047565456072	high
TCGA-A3-A6NJ	1.28219178082192	0	4.199095	5.601232	9.3815	21.76101	0.539273499286861	high
TCGA-B0-4688	0.276712328767123	1	4.019932	26.81065	9.929763	20.90046	0.220382464122563	low
TCGA-BP-4343	5.23835616438356	1	7.21271	4.278871	12.92098	9.647748	0.173096535932342	low
TCGA-MW-A4EC	1.36438356164384	0	7.373372	4.588363	10.37782	20.95632	0.298231910598428	low
TCGA-CZ-5452	4.9013698630137	0	4.126069	3.245696	4.932211	14.18361	0.57133357793504	high
TCGA-MM-A563	1.61917808219178	0	3.222603	3.992569	6.878855	15.86829	0.621057763050356	high
TCGA-AK-3425	9.15890410958904	0	4.534591	4.264461	8.347729	11.11393	0.374883404398574	high
TCGA-B0-4819	0.501369863013699	1	2.681526	3.164968	9.555003	17.29246	0.642765617306787	high
TCGA-CZ-4864	3.6027397260274	1	6.39425	3.599915	6.735266	14.96242	0.355501462768782	low
TCGA-BP-4349	1.01917808219178	0	5.107958	4.869886	7.812566	14.32848	0.38720020875515	high
TCGA-CJ-4878	5.98904109589041	0	5.606669	5.524853	11.62906	22.52489	0.386173504112403	high
TCGA-CJ-5672	5.4027397260274	1	3.296924	2.772033	6.79034	15.00664	0.625987196427882	high
TCGA-BP-4970	1.18630136986301	0	4.032259	3.517611	6.603612	16.70412	0.577831555738137	high
TCGA-A3-3370	6.23013698630137	0	5.96058	4.627607	5.49236	15.39518	0.40034068117599	high
TCGA-B0-4810	1.30958904109589	1	3.873373	4.378628	5.936195	15.96067	0.57796240370417	high
TCGA-B0-4846	3.28767123287671	1	6.387917	5.101065	12.85579	18.10464	0.269797150314004	low
TCGA-B0-5088	1.54246575342466	1	2.699306	4.431298	7.716185	14.59702	0.606373875270355	high
TCGA-BP-4345	4.15342465753425	0	3.570981	3.855566	8.265672	14.25481	0.511261820661197	high
TCGA-BP-4342	6.18082191780822	1	6.131277	3.846847	4.174937	13.95737	0.407999546762964	high
TCGA-B0-4844	0.857534246575342	1	3.294872	2.956371	8.364447	13.40848	0.535025550116938	high
TCGA-B0-5701	6.74246575342466	0	4.700323	2.0835	9.954276	12.27263	0.381103026591191	high
TCGA-B8-A54H	0.701369863013699	0	7.658245	4.305506	5.998476	15.79839	0.299093111333122	low
TCGA-B0-5117	4.40547945205479	0	1.939108	3.351042	13.51459	13.49812	0.501663684603961	high
TCGA-CJ-5680	2.1041095890411	1	3.845203	2.488412	10.56058	17.59311	0.517441134870663	high
TCGA-A3-3346	0.375342465753425	1	5.269124	2.636678	3.971776	16.32371	0.551672063698097	high
TCGA-3Z-A93Z	1.05479452054795	0	6.546811	3.700802	7.553359	22.84908	0.448994581933601	high
TCGA-BP-5184	3.1041095890411	0	4.772007	4.388037	11.89355	14.67448	0.338257120636378	low
TCGA-B0-5116	3.49041095890411	0	5.908136	4.174587	6.818865	11.98882	0.334522144295345	low
TCGA-CZ-4857	3.92328767123288	1	5.698708	2.974593	7.90976	15.08792	0.387056671069734	high
TCGA-BP-5192	1.95616438356164	0	5.765945	4.259737	11.83147	15.86983	0.301305265831362	low
TCGA-B8-4620	2.12876712328767	0	4.263463	4.517373	7.159188	14.03239	0.465595244804716	high
TCGA-CJ-4905	4.0986301369863	0	5.745706	4.195533	7.012853	15.31941	0.387475624598432	high
TCGA-AK-3429	9.11780821917808	0	8.018883	2.842323	9.288787	15.02499	0.241152976676729	low
TCGA-CZ-5465	7.02465753424658	1	4.245701	4.236115	14.65413	17.13097	0.352116617958031	low
TCGA-B0-4714	0.271232876712329	1	3.176699	3.810462	6.312802	13.08761	0.58352122869285	high
TCGA-A3-3358	3.58082191780822	0	4.751212	4.733283	8.448045	17.69537	0.456103603211581	high
TCGA-A3-3372	2.01369863013699	0	5.163201	4.454691	5.547335	21.0562	0.575691096720485	high
TCGA-CJ-6032	9.96986301369863	0	7.926878	5.042117	15.0188	19.69558	0.195880598588301	low
TCGA-B8-A54F	1.42191780821918	0	4.438902	6.123715	5.467149	11.65051	0.423360837510549	high
TCGA-B0-5095	0.671232876712329	1	4.551184	3.984541	6.833052	14.68212	0.472930765658752	high
TCGA-CZ-4861	1.22191780821918	1	4.113222	2.957708	10.56557	10.45231	0.366295977996925	high
TCGA-CW-5585	7.14794520547945	0	5.466305	5.419102	12.21911	16.15119	0.299521775842425	low
TCGA-BP-4981	3.00547945205479	1	2.488442	2.725332	7.913544	15.11286	0.680212531165771	high
TCGA-BP-4337	0.00547945205479452	1	3.947998	3.0172	6.519822	13.60814	0.532398210634093	high
TCGA-A3-A8OV	0.931506849315068	0	6.063028	4.584972	6.852302	17.7387	0.400582416915625	high
TCGA-CJ-5671	10.9232876712329	0	3.121496	3.595897	4.541554	10.97497	0.603430653334056	high
TCGA-BP-4790	3.04383561643836	1	4.134711	3.444568	9.091026	16.89868	0.499893914826428	high
TCGA-B0-5107	2.53972602739726	1	2.64614	1.900251	8.692672	15.56685	0.667397205018735	high
TCGA-B4-5834	0.104109589041096	0	3.892609	5.978657	9.325769	12.79444	0.395140450892283	high
TCGA-A3-3347	4.41095890410959	1	4.474842	3.105031	7.912229	19.51571	0.565394416818583	high
TCGA-B2-5636	2.51780821917808	0	4.995916	3.846942	9.645336	18.72477	0.441681698684378	high
TCGA-B4-5844	0.0191780821917808	0	5.804313	4.511255	9.206582	18.41659	0.378643138936508	high
TCGA-BP-4801	3.07945205479452	0	5.490141	3.549387	5.927425	14.69891	0.430841808719979	high
TCGA-CZ-5459	4.61095890410959	0	5.551441	5.127685	5.471694	12.97385	0.383251149459763	high
TCGA-B0-5108	4.88219178082192	0	4.523636	4.415952	7.489778	13.32566	0.426920793906455	high
TCGA-CZ-4862	8.96164383561644	0	5.439631	4.611263	11.0246	16.94686	0.342743912766147	low
TCGA-MM-A564	1.66301369863014	0	3.44632	3.92486	5.706593	15.48135	0.629817537845295	high
TCGA-B0-5092	1.25753424657534	1	3.764943	2.887823	8.297796	13.50375	0.498479190952511	high
TCGA-BP-5168	4.00821917808219	1	4.012097	4.374899	8.122992	13.04915	0.44605655898317	high
TCGA-B4-5832	0.424657534246575	0	5.185561	2.550618	16.25731	23.38269	0.374955417974255	high
TCGA-B8-5163	2.25205479452055	0	3.204474	3.131179	5.740211	14.78252	0.658568237392622	high
TCGA-DV-5575	4.73698630136986	0	4.553471	5.299504	10.06459	16.46618	0.401822496459374	high
TCGA-CW-5580	5.38082191780822	1	5.677168	3.701969	7.27679	16.92723	0.419857779034584	high
TCGA-BP-4797	3.03287671232877	0	5.824647	2.458585	11.43526	13.12422	0.294564434379063	low
TCGA-BP-5195	2.05205479452055	0	4.427764	2.785821	7.210038	14.96966	0.502344447113864	high
TCGA-B0-5691	9.4	0	5.470578	3.654108	9.238037	15.59195	0.371079625598294	high
TCGA-BP-5006	2.3013698630137	0	5.770013	4.589368	11.53635	20.17524	0.357514540155576	low
TCGA-CZ-5469	2.59178082191781	1	2.740714	2.58658	5.453114	14.08915	0.721113188854704	high
TCGA-BP-4999	3.46849315068493	0	5.108868	3.483894	6.121638	16.97191	0.498907984868787	high
TCGA-EU-5904	1.50958904109589	0	5.062152	5.26274	8.934505	12.50918	0.336089811130801	low
TCGA-BP-4787	1.31506849315068	1	3.999389	2.160502	6.614262	13.08999	0.532613092839511	high
TCGA-A3-3322	4.04931506849315	0	4.824412	4.137431	4.848706	13.69231	0.481463610649842	high
TCGA-BP-5194	1.11780821917808	0	3.815691	3.813539	10.12317	12.80647	0.418522055770506	high
TCGA-B0-5096	0.186301369863014	1	4.501453	2.53182	10.56056	13.35458	0.39069690025287	high
TCGA-B8-4151	3.55890410958904	0	8.022467	6.995822	15.36502	18.0819	0.163895105840221	low
TCGA-BP-4982	2.77808219178082	0	5.727069	4.719269	7.876187	15.28846	0.362322181905345	low
TCGA-CJ-4902	4.16438356164384	0	4.957224	5.20038	7.979868	15.08507	0.400162015874412	high
TCGA-CZ-4866	8.95068493150685	0	5.781543	3.236746	11.46848	14.95258	0.308323334419417	low
TCGA-B8-5546	1.38356164383562	0	7.497803	3.959826	12.38865	22.51532	0.284765479555984	low
TCGA-B0-5707	10.2575342465753	0	5.629197	3.754763	16.93495	29.63788	0.407140278007315	high
TCGA-B4-5843	0.0301369863013699	0	8.33588	3.120845	12.74219	15.21649	0.187853327105058	low
TCGA-B2-4098	0.13972602739726	1	3.589119	2.017115	12.11502	13.68008	0.433809943845994	high
TCGA-CJ-4893	2.05479452054795	0	9.317647	3.212237	10.08078	14.22341	0.176159816666569	low
TCGA-BP-5001	3.22465753424658	0	2.879064	3.639281	7.522749	16.00617	0.648507059711286	high
TCGA-BP-4169	1.92054794520548	1	5.685136	4.616574	7.506855	15.87966	0.382822529714091	high
TCGA-B8-5553	1.19178082191781	0	5.822717	2.630127	8.60351	15.816	0.380431494212182	high
TCGA-AK-3443	3.8986301369863	0	7.81302	7.337117	12.93758	14.69102	0.16784019551191	low
TCGA-BP-4161	7.52328767123288	0	5.169873	4.307945	10.18118	14.2794	0.343068320290429	low
TCGA-BP-5010	2.40547945205479	1	2.015999	2.534001	6.674423	15.62935	0.812782763325347	high
TCGA-AK-3445	6.55342465753425	0	3.163257	2.566215	5.659995	21.93202	0.902215577119281	high
TCGA-B2-4102	2.60821917808219	0	5.65831	2.873617	8.593856	14.28897	0.365184016503452	high
TCGA-B0-5083	2.86301369863014	1	3.098612	4.250559	14.58719	13.36576	0.371314375659649	high
TCGA-BP-4963	5.02465753424658	0	3.96236	4.020338	6.905591	16.0872	0.550033953598355	high
TCGA-B0-4839	4.49041095890411	1	1.961951	1.944987	10.26797	10.79162	0.569587713461359	high
TCGA-CJ-5678	1.57260273972603	1	2.763167	2.646219	13.36859	17.54674	0.529238107154466	high
TCGA-A3-3308	0.0438356164383562	0	4.444473	4.300727	9.000809	21.64623	0.554122055500087	high
TCGA-B0-5120	3.2027397260274	0	4.456324	3.593312	6.266057	16.18074	0.534510778424957	high
TCGA-B0-5100	5.24109589041096	1	2.230215	3.15501	10.46708	18.46647	0.691874309201805	high
TCGA-B0-4945	5.87671232876712	1	6.749347	3.790151	12.73112	18.82315	0.276925353560938	low
TCGA-BP-4781	5.6986301369863	0	4.988808	2.987593	7.83532	18.41269	0.500089413648979	high
TCGA-BP-4346	4.09041095890411	1	4.41811	4.373372	4.93609	15.62639	0.549061088567768	high
TCGA-AK-3426	2.42465753424658	1	2.19309	2.153806	7.615324	11.87258	0.655886112323816	high
TCGA-A3-A6NL	1.88767123287671	0	5.189259	4.741714	9.60346	13.49505	0.336377049076557	low
TCGA-CJ-4908	4.19452054794521	0	5.47625	4.418136	7.827606	16.67936	0.405527777307377	high
TCGA-BP-4352	0.942465753424658	1	3.582906	1.343053	4.030176	22.80714	0.999128154076412	high
TCGA-AK-3434	5.71780821917808	0	2.669988	4.668199	10.34942	12.97417	0.489500291538846	high
TCGA-CJ-5683	5.17534246575342	0	4.236714	3.96521	6.221067	16.2414	0.549462855251705	high
TCGA-GK-A6C7	0.167123287671233	0	6.249515	6.170703	6.052166	21.38275	0.438596907079823	high
TCGA-BP-4761	0.498630136986301	0	1.21924	1.557577	8.384717	21.86117	1.12653900019742	high
TCGA-A3-3329	4.44931506849315	0	3.970213	4.829975	12.3991	16.68332	0.401294757851166	high
TCGA-A3-3374	3.6	0	3.071797	6.723109	6.138322	16.27691	0.603973229146943	high
TCGA-CZ-5470	1.05753424657534	0	3.682229	2.426404	10.1844	14.93378	0.49081828584075	high
TCGA-DV-5567	5.49041095890411	0	4.095697	4.058274	10.68251	15.14527	0.419580375498907	high
TCGA-BP-4334	1.76712328767123	1	0.7811529	3.397704	7.244807	16.85842	0.986977037149483	high
TCGA-CZ-5988	1.8986301369863	0	6.921682	5.48126	10.1611	13.67978	0.236544607040702	low
TCGA-CJ-4894	2.3041095890411	1	5.683791	3.478482	12.13349	18.31862	0.341476376121374	low
TCGA-B0-4828	0.841095890410959	1	4.172976	4.191783	5.774525	18.56707	0.6180908753061	high
TCGA-CJ-5679	1.86027397260274	1	3.979965	2.229844	5.775207	20.25251	0.739237445125914	high
TCGA-CJ-4869	6.9972602739726	0	3.458417	2.777435	8.924474	14.3617	0.527290581504037	high
TCGA-A3-3363	0.873972602739726	0	7.718021	6.072022	14.13426	27.28991	0.275444241451848	low
TCGA-BP-5176	4.35616438356164	1	4.096919	4.095457	10.50261	16.18538	0.440662629348927	high
TCGA-BP-4795	1.6986301369863	0	4.48969	3.27143	9.174022	16.22867	0.459170266759178	high
TCGA-CW-5588	5.52602739726027	0	4.955084	2.038978	10.73599	12.76675	0.356756169722429	low
TCGA-CZ-5464	5.83013698630137	0	3.708685	3.931652	10.66758	15.20223	0.452197371763328	high
TCGA-BP-4762	3.67945205479452	1	5.332808	3.040578	11.64924	12.77688	0.305239204364553	low
TCGA-B8-4622	4.17808219178082	0	4.087732	4.718777	6.763396	16.97533	0.546050045516233	high
TCGA-B0-5102	7.57260273972603	1	3.646268	4.536826	12.56078	14.93824	0.397433664693128	high
TCGA-CJ-4642	8.78082191780822	0	2.588229	4.393009	4.411624	14.50851	0.740873292836923	high
TCGA-B2-5639	2.74794520547945	1	3.333732	2.452885	4.614613	13.66724	0.67452466556893	high
TCGA-B0-4693	0.210958904109589	1	5.239789	4.62148	10.31347	18.01048	0.384557638734699	high
TCGA-CJ-4892	4.16712328767123	0	4.760904	4.644955	5.872912	14.26329	0.460716342172923	high
TCGA-CZ-5461	0.904109589041096	1	5.081941	3.621937	7.711303	14.34985	0.41181250177062	high
TCGA-EU-5907	0.347945205479452	0	7.611934	4.473237	5.865047	14.53617	0.287099020643096	low
TCGA-BP-4770	0.901369863013699	1	1.995122	4.093326	15.31687	17.4822	0.510020488984571	high
TCGA-CZ-5468	0.161643835616438	1	3.878874	2.189898	4.352761	20.74934	0.831269168304799	high
TCGA-B0-5710	6.65753424657534	0	3.913658	4.551191	6.085821	13.60856	0.515458202450616	high
ccRCC-1	9.25	1	7.022878073	6.198998046	10.83134354	12.88180818	0.210845511755396	low
ccRCC-10	0.25	0	6.485926056	6.21046784	9.880231269	12.85338449	0.243406921831878	low
ccRCC-100	11.8333333342466	0	6.715222136	7.226838897	10.78942811	12.52826199	0.210782010133984	low
ccRCC-102	11.8333333342466	0	6.892209462	6.416332237	10.11783186	12.95785876	0.22303364138002	low
ccRCC-103	12.0833333342466	1	6.799857413	6.928631313	10.60837395	12.38963087	0.211232373396751	low
ccRCC-104	9.66666666575343	0	6.81860776	7.395330757	10.33268044	12.07700391	0.207222065323126	low
ccRCC-105	6.08333333424657	0	7.362860812	7.008602682	10.06151978	12.46716608	0.197567477116391	low
ccRCC-106	5.25	0	7.396638053	5.726981422	10.61960922	12.73205899	0.202711901190601	low
ccRCC-11	6.58333333424657	0	6.505655891	6.789759504	10.25330782	12.1953732	0.22618052225257	low
ccRCC-12	2.5	0	6.389177687	6.89671849	10.75072385	12.19040337	0.223473458337782	low
ccRCC-13	1.5	0	5.974854265	6.344427729	10.30164886	12.51792212	0.25488611871362	low
ccRCC-14	6.33333333424657	0	7.107443208	6.920617959	10.3561543	12.77822625	0.206338118935836	low
ccRCC-15	5.75	1	8.124023049	6.364538218	10.88587328	12.58179788	0.170708081462799	low
ccRCC-16	6.08333333424657	0	6.329254326	7.362030386	10.85411067	12.43090382	0.222385200197929	low
ccRCC-17	6.16666666575343	1	7.140512023	7.732972277	10.8373402	12.56629363	0.191683806860063	low
ccRCC-18	5.91666666575343	0	7.128309873	7.600377161	10.17877153	12.55133616	0.200185046748946	low
ccRCC-19	5.83333333424657	0	7.316170725	6.67615032	10.73393485	12.69262129	0.196213982388599	low
ccRCC-2	6.08333333424657	0	6.870874895	6.372079476	10.74774668	12.52982666	0.212960978006126	low
ccRCC-20	2.58333333342466	0	7.201109022	6.983186005	10.65319636	12.54661133	0.19741361386549	low
ccRCC-21	3	0	6.960627571	6.593619476	10.85568731	12.72302052	0.208146637128488	low
ccRCC-22	0.916666666575342	1	6.558383276	6.095564848	10.99930211	12.74761428	0.226051904852689	low
ccRCC-23	3.25	0	6.61837182	5.966374116	10.52549456	12.71705203	0.230612127866609	low
ccRCC-24	2.08333333342466	1	7.560082186	6.841105123	9.996309506	11.84200497	0.188296794729942	low
ccRCC-25	3.75	1	7.104672968	7.096972429	10.47796049	12.32078401	0.199965712938187	low
ccRCC-26	5	0	5.749466528	6.477859008	10.65228288	12.21419608	0.255412656717743	low
ccRCC-27	4.41666666575343	0	6.638369475	6.611107948	10.60114236	12.37076431	0.219935358340721	low
ccRCC-28	4.25	0	7.263413199	7.29959129	10.93898938	12.59248701	0.190124317853918	low
ccRCC-29	4.75	0	6.76728894	6.941568678	10.07874254	12.3396964	0.218204714002536	low
ccRCC-3	0.666666666575342	1	5.472604462	6.61837182	9.771733726	12.56024452	0.28350217522166	low
ccRCC-30	1.16666666657534	0	7.007573443	6.171347833	11.02078631	12.58501925	0.207006891774558	low
ccRCC-31	4.33333333424657	1	6.91091758	7.549874768	10.25619543	12.4992386	0.206935044721357	low
ccRCC-32	3.66666666575342	0	6.808696983	6.854784506	10.12582264	12.39704394	0.217340748916015	low
ccRCC-34	4.25	0	6.743987523	7.303382111	10.52979862	12.32226565	0.210412806234208	low
ccRCC-35	3.83333333424658	0	6.869319306	6.891690438	10.48795378	12.29344282	0.209641125654484	low
ccRCC-36	3.91666666575342	1	5.589580378	5.70681498	9.448535191	12.78318446	0.296116170453273	low
ccRCC-37	4.16666666575343	1	6.670701048	6.367652358	10.77351245	12.51935598	0.220066271918093	low
ccRCC-38	3.83333333424658	0	6.350454099	7.537520727	10.32255489	12.53315842	0.227487292323031	low
ccRCC-39	2.5	0	7.448548043	6.394320056	10.08853099	12.30554885	0.198034793560316	low
ccRCC-4	0.75	1	6.513167906	6.580381063	10.6544998	12.37076431	0.224346132669753	low
ccRCC-40	2.83333333424658	0	6.275874224	6.898917956	9.915837157	12.30220818	0.239694585846841	low
ccRCC-41	1.5	0	7.691307081	7.623696048	11.49806063	13.15986883	0.172789640231169	low
ccRCC-42	3.25	0	6.973757292	7.425989305	10.51800382	12.62720152	0.203796740938669	low
ccRCC-43	2.91666666575342	0	6.179186981	7.19705228	10.35021237	12.93886223	0.241000100022791	low
ccRCC-44	2.91666666575342	0	6.969016627	7.599178635	10.31973223	12.12615829	0.200787661054401	low
ccRCC-45	2.83333333424658	0	7.182225374	5.936401526	10.459712	12.77982375	0.210806796719328	low
ccRCC-46	2.75	0	6.563483739	6.783280293	9.510024101	11.76633374	0.229523103513717	low
ccRCC-48	2.75	0	7.103283589	7.079948771	11.04524668	12.30021193	0.193801665332201	low
ccRCC-49	3.58333333424658	0	6.412582061	5.970584561	10.40529204	12.5127501	0.238570037604668	low
ccRCC-5	8.16666666575343	0	6.59125423	6.218070583	10.59541649	12.75249261	0.228765630246062	low
ccRCC-50	2.5	0	2.407442098	5.770738575	10.16084355	12.71537392	0.489860679080274	high
ccRCC-51	3.91666666575342	0	7.421296597	7.649436299	10.09132487	12.28254144	0.188876358967008	low
ccRCC-52	3.75	1	7.231207661	7.056765442	10.7288831	12.46081748	0.194332442257851	low
ccRCC-53	3.5	1	5.540922562	7.455839441	10.06925738	12.93529788	0.270331447278777	low
ccRCC-54	3.33333333424658	0	6.452309438	7.299069322	10.51426206	12.51935598	0.223201117662674	low
ccRCC-55	3.5	1	6.128351679	6.740977464	10.8370039	12.28254144	0.234950665617069	low
ccRCC-56	5.41666666575343	0	6.193257123	5.866612216	10.39778857	12.32505087	0.247082092362331	low
ccRCC-58	3.08333333424658	0	6.48534058	6.716311284	9.968522515	12.40275623	0.233160573135004	low
ccRCC-59	2.58333333342466	0	6.906194569	6.962159382	10.56837408	12.51935598	0.208634397887946	low
ccRCC-6	7.83333333424657	0	6.672597091	7.418893204	9.901193356	12.27078027	0.219091548398821	low
ccRCC-60	4.08333333424657	1	6.854566054	6.976093887	10.53718154	12.26592168	0.208659284908283	low
ccRCC-61	4.08333333424657	0	6.787582427	6.852738578	10.31371211	11.73069254	0.210324387172535	low
ccRCC-62	4.5	0	6.722659735	7.139526019	10.37087577	12.14103779	0.212959659818318	low
ccRCC-63	4.75	0	7.202176986	7.59049622	11.03036991	12.52207938	0.188403147831717	low
ccRCC-64	6.75	1	5.722867422	6.68194774	9.670281663	12.8670956	0.275664105334092	low
ccRCC-65	0.833333333424658	0	6.549137565	6.509215138	10.50256397	12.18086474	0.223823991252639	low
ccRCC-66	7	0	6.663297991	6.601868124	10.51042457	12.391035	0.220354352714477	low
ccRCC-67	3.5	0	6.665002298	7.688908298	10.67624312	12.54819213	0.210136391830172	low
ccRCC-68	7.33333333424657	0	6.505358382	6.709667732	9.937815805	12.15841144	0.230596994545908	low
ccRCC-69	7.41666666575343	1	6.522727695	6.472189451	9.660115858	11.92016568	0.233545047387402	low
ccRCC-7	0.916666666575342	0	6.511705856	6.975330531	10.62772595	12.39636585	0.221380959590238	low
ccRCC-70	1.5	0	5.829264282	7.004430365	10.02101033	12.48151496	0.258063469377198	low
ccRCC-71	6	0	6.772100603	6.794703673	10.14772226	12.37570753	0.218800529865795	low
ccRCC-72	7.66666666575343	0	7.292739049	7.304528878	10.73839452	12.51997717	0.190699581134865	low
ccRCC-73	7.33333333424657	0	6.211384165	6.712764948	10.55297665	12.26592168	0.235404954393868	low
ccRCC-75	0.5	0	6.182644283	5.555781475	10.39872027	12.43813543	0.251780426104296	low
ccRCC-76	2.66666666657534	0	6.853797521	7.644853708	9.946907641	12.20299688	0.209329514144382	low
ccRCC-77	5.16666666575343	0	7.017533433	6.93277517	10.84977943	12.41709473	0.200938202463813	low
ccRCC-78	7.25	0	7.436395274	7.155404356	9.935003636	12.32643877	0.19421085559074	low
ccRCC-79	7.41666666575343	0	7.061742292	7.330411209	10.45202923	12.12979489	0.19834473798611	low
ccRCC-8	6.66666666575343	0	5.913463356	7.161287567	10.41145649	12.25827324	0.245167869451857	low
ccRCC-80	8.33333333424657	0	6.991064049	6.936987955	11.03318219	12.48302153	0.200298172253864	low
ccRCC-81	3.58333333424658	0	6.910166628	6.961385713	10.69724534	12.38484373	0.205925845313751	low
ccRCC-82	8.58333333424657	0	5.837100889	7.483930682	10.10345736	12.43547749	0.251138185426694	low
ccRCC-83	0.833333333424658	0	7.131174992	7.166525256	10.06305736	12.91129652	0.207866750110506	low
ccRCC-84	5.58333333424657	0	6.455964628	5.882182149	10.82276193	12.68363995	0.23377245836592	low
ccRCC-85	9.25	0	6.813573583	7.320964102	10.56199743	12.62010867	0.209822928055607	low
ccRCC-86	9.41666666575343	0	7.540994205	7.254088721	10.65579257	11.98168157	0.180091015377565	low
ccRCC-87	6.58333333424657	0	6.752464847	7.573037776	10.89711331	12.11927927	0.202015608933491	low
ccRCC-88	8	0	6.632288923	7.249110595	10.37916269	12.28853765	0.21648906669872	low
ccRCC-89	9.75	1	6.801490634	6.9349365	9.460280676	11.97733448	0.221379146690425	low
ccRCC-9	1	0	5.612754467	4.221681863	10.07584449	12.84865799	0.303353057376107	low
ccRCC-90	3.25	0	6.873553041	6.785240055	11.16582568	12.71371307	0.20600610307872	low
ccRCC-91	5.25	0	7.176626265	7.115641894	9.901193356	12.25011174	0.203198609096742	low
ccRCC-92	10.1666666657534	1	6.844035392	7.05401932	9.969880334	12.22831138	0.214715147127546	low
ccRCC-93	10.1666666657534	1	7.50174138	7.524996495	10.02877606	12.19288799	0.187212268694378	low
ccRCC-94	1.33333333342466	0	6.162848645	5.950191867	9.388902758	12.67891609	0.265427368674841	low
ccRCC-95	11	0	5.884347734	6.677299124	10.16135205	12.38885107	0.256107571873766	low
ccRCC-96	10.9166666657534	0	7.14148327	7.256766799	9.757359417	11.94204251	0.202430500536899	low
ccRCC-97	2.75	0	6.836185162	6.811961894	10.52522674	12.60481162	0.213681078023582	low
ccRCC-98	0.0833333333424658	1	7.5564949	7.081521983	11.05157147	12.71371307	0.182102587142014	low
ccRCC-99	9.25	1	6.392314072	7.056030706	10.72855114	12.48504786	0.224766160944436	low
