# Supplementary material for: Predicting response of immunotherapy and targeted therapy and prognosis characteristics for renal clear cell carcinoma based on m1A methylation regulators
Source: Sci Rep. 2023 Aug 4;13:12645. doi: 10.1038/s41598-023-39935-4 (PMC10403615; doi:10.1038/s41598-023-39935-4)
Supplement: Supplementary file 1 — Supplementary Information. [file 41598_2023_39935_MOESM1_ESM.zip › Table S2.txt]

id	HR	HR.95L	HR.95H	pvalue	km
YTHDC1	0.922955178116949	0.883283084856757	0.96440911800211	0.000348041421451833	0.000103300990060506
YTHDF1	1.01729320010993	0.97213454520287	1.06454961414208	0.459252519448655	0.0627848736729062
YTHDF2	0.95277703829327	0.916299414115321	0.990706826518439	0.015151935823025	0.000458329736066521
YTHDF3	0.953877141915341	0.922047155214499	0.986805931478539	0.00639133214455067	7.87052911576103e-05
TRMT61A	1.06551853276515	1.00693229754989	1.12751348469854	0.0278503648114588	0.00764393438799327
TRMT6	1.17717453861886	1.05478688014048	1.31376292259907	0.00358818609488573	0.00492846365762412
TRMT61B	0.786586808829871	0.712138398745339	0.868818208532543	2.22461493734029e-06	2.81165063120703e-07
TRMT10C	0.927219571437066	0.880559426111287	0.976352200842015	0.00412543658351361	0.00243125982689596
ALKBH1	0.838498749378287	0.729832321999997	0.963344773197034	0.0128718393939518	1.8845031774406e-05
ALKBH3	1.08939698190757	0.999064275358719	1.18789732899136	0.0525297499802349	0.000951709097375408
