# Supplementary material for: Predicting response of immunotherapy and targeted therapy and prognosis characteristics for renal clear cell carcinoma based on m1A methylation regulators
Source: Sci Rep. 2023 Aug 4;13:12645. doi: 10.1038/s41598-023-39935-4 (PMC10403615; doi:10.1038/s41598-023-39935-4)
Supplement: Supplementary file 1 — Supplementary Information. [file 41598_2023_39935_MOESM1_ESM.zip › Table S3.txt]

     C Index            Dxy           S.D.              n        missing 
  7.635931e-01   1.527186e+00   9.380185e-01  -2.220000e+02   1.000000e+00 
    uncensored Relevant Pairs     Concordant      Uncertain 
 -7.100000e+01  -1.850100e+04  -4.373000e+03  -3.099300e+04 
> 
