# Supplementary material for: Predicting response of immunotherapy and targeted therapy and prognosis characteristics for renal clear cell carcinoma based on m1A methylation regulators
Source: Sci Rep. 2023 Aug 4;13:12645. doi: 10.1038/s41598-023-39935-4 (PMC10403615; doi:10.1038/s41598-023-39935-4)
Supplement: Supplementary file 1 — Supplementary Information. [file 41598_2023_39935_MOESM1_ESM.zip › Table S4.txt]

id	TCGA_TCGA-B0-4817	TCGA_TCGA-A3-3328	TCGA_TCGA-CJ-4873	TCGA_TCGA-G6-A8L7	TCGA_TCGA-CZ-5467	TCGA_TCGA-B2-5641	TCGA_TCGA-B0-4700	TCGA_TCGA-A3-3324	TCGA_TCGA-CJ-4912	TCGA_TCGA-CZ-5453	TCGA_TCGA-BP-4355	TCGA_TCGA-A3-3359	TCGA_TCGA-B0-4827	TCGA_TCGA-B2-A4SR	TCGA_TCGA-CJ-4874	TCGA_TCGA-B8-5550	TCGA_TCGA-B2-3923	TCGA_TCGA-AK-3440	TCGA_TCGA-DV-5569	TCGA_TCGA-B4-5838	TCGA_TCGA-AK-3454	TCGA_TCGA-CJ-4907	TCGA_TCGA-BP-5196	TCGA_TCGA-A3-A8CQ	TCGA_TCGA-CW-5591	TCGA_TCGA-BP-4799	TCGA_TCGA-BP-4173	TCGA_TCGA-BP-4768	TCGA_TCGA-B8-A54I	TCGA_TCGA-BP-4164	TCGA_TCGA-CZ-5466	TCGA_TCGA-AK-3450	TCGA_TCGA-BP-5200	TCGA_TCGA-BP-4160	TCGA_TCGA-BP-5170	TCGA_TCGA-A3-3317	TCGA_TCGA-A3-3352	TCGA_TCGA-CJ-4644	TCGA_TCGA-CZ-4863	TCGA_TCGA-BP-4995	TCGA_TCGA-BP-4798	TCGA_TCGA-AK-3456	TCGA_TCGA-CJ-4641	TCGA_TCGA-B8-4146	TCGA_TCGA-B0-4694	TCGA_TCGA-B0-4836	TCGA_TCGA-CJ-4635	TCGA_TCGA-A3-3376	TCGA_TCGA-BP-5180
TRMT61B	4.080757	4.73171909	3.0348941	2.87339442	4.7781663	4.6644375	3.4009381	4.4164023	2.8326588	4.1250645	4.1562808	4.877854	4.3516143	4.8671404	4.6697924	5.11636281	3.99634266	4.202690076	4.3309192	4.96573985	3.09868552	4.7286275	4.3423727	5.63691406	4.43947231	3.48092126	4.4776661	4.8155706	3.2737942	5.321619	3.818582	4.5590387	4.9018173	4.66294398	4.0506551	4.9494411	4.8339695	4.62353445	5.1025446	4.6434085	3.687765	4.2344217	4.1203	5.70110306	4.5214401	4.5133461	5.0657756	4.515975	4.3881614
MRPL35	4.5391612	5.58270204	4.4710105	4.92399343	5.4089446	5.6022432	4.8821648	5.2717383	3.9718448	5.504625	4.8927872	5.9371526	5.1330165	5.6130076	5.624383	6.21035314	5.99084283	5.769572448	5.1434255	6.5051076	5.21543742	5.432917	5.5241798	5.87769265	5.69352765	4.33451559	5.156213	5.2185331	4.1311325	5.6307283	5.0290736	5.7273177	5.3378477	5.72958187	5.1685101	5.83478	5.5992558	5.6340238	5.7004451	5.546564	4.6990138	5.6645773	5.7850447	6.48332666	5.4816364	5.1600004	5.4044919	5.6350871	5.2100938
MRPL50	3.8959279	6.2299631	4.3650189	3.93904141	5.8930494	5.1002464	5.0767346	5.165181	3.5161694	6.1883201	5.3186643	6.2861446	5.3434321	6.5143978	5.8160842	5.54969592	6.26485088	6.141420173	5.6074947	6.02194909	4.0054329	5.3489559	5.3082612	6.09515211	5.99999473	4.7942094	5.3036008	4.3514936	3.8505726	5.5437902	4.5081045	6.2267817	5.621693	6.2125726	5.520855	5.0375425	5.8433689	5.88902854	5.9011498	5.3308636	4.8384801	4.9574608	5.5123471	7.7572556	5.3222259	4.8973357	5.0591289	5.6016038	4.5675509
SENP8	2.4824423	3.32307219	1.9985547	2.15335702	3.0229236	3.1402174	2.2600932	3.2158417	2.0245622	2.9142346	2.9103967	3.4051708	2.5183576	3.3435973	3.7248662	2.77199909	3.64345716	2.989785939	2.7397052	3.05298299	2.00289765	2.768427	2.9383478	3.05860293	3.35745711	1.74619464	2.6814148	3.1526299	1.9361081	3.1882783	2.5879392	2.926912	2.2155433	3.6398666	3.0120888	2.6280791	3.6383954	3.57226966	3.5850597	3.1636433	2.1692785	2.8460966	3.0938133	4.52918025	2.6063926	2.7074273	2.9279488	3.2126859	2.8620178
KLHL9	4.1421585	6.54957128	4.6644353	4.06648596	6.5810615	5.8404309	5.1043484	6.0853474	4.206679	6.093226	5.7370793	6.7113485	5.5283504	6.8061691	6.381315	6.37848208	6.86090279	6.243916661	6.0949666	6.53084477	4.49296947	6.2760792	5.7884148	6.78371263	6.75871385	4.99137705	6.0105177	5.4236603	4.2921127	6.475002	5.1754475	6.1361762	6.3857888	6.47455593	5.7548503	6.0910412	6.2463152	6.57762778	6.7288619	6.0297571	5.6457482	6.1557062	6.3814502	7.40808458	5.5139934	5.5928516	5.8128973	6.7368962	4.8518104
ABHD10	4.6290366	5.67355101	4.104052	4.50338963	4.1111254	4.625476	4.3662783	4.0602728	3.651835	4.7909082	4.4881854	4.6953054	5.0606154	5.2867435	5.7226348	5.43205967	5.96810348	5.781769364	4.6024969	6.56734295	3.74503269	5.0778385	4.8022721	4.62763968	5.59260536	3.21306979	4.5221587	4.1586124	3.7672209	5.5198829	4.7874969	5.5703048	3.9700701	5.29013268	4.8949277	4.9541899	5.7411861	4.66461907	5.4562369	6.2290259	3.7963552	5.2776213	4.8934142	6.72065304	4.5873418	4.4915714	4.6672603	5.095694	4.4966649
CHMP5	5.9397501	8.56360569	6.0370888	4.75963917	7.9630326	7.3090552	7.179867	7.4090084	5.7089615	7.38121	7.0001379	7.9127822	7.1544544	8.1414065	8.1569093	7.52763287	7.50387844	7.803075704	7.5207296	7.40730158	5.86747776	7.5699314	7.4623259	7.85944433	7.52952214	6.77200344	7.7021739	6.9163398	6.247897	7.91416	7.2000093	7.9448508	7.5677596	8.10684076	7.2918456	6.8925544	7.9627251	7.81977812	7.9998592	7.2957204	6.8168442	7.2772211	7.9086461	9.02900655	7.5916949	7.1281895	7.1398718	7.8926155	7.0032339
CCNC	4.8232862	6.7181913	4.053762	2.89802617	5.6453986	4.7985387	4.3990301	5.3347822	3.9565633	5.1713292	5.0154662	5.723988	5.1158729	5.6468005	5.4684875	5.92018062	6.18837561	5.676899892	5.6075469	6.19261835	3.69027096	5.2303961	5.2874495	4.97934433	6.32238962	4.66856965	5.2298705	4.8056968	4.4134656	5.8185432	5.1900624	5.8670853	4.8502183	5.95461599	5.3980696	5.0860292	5.1978213	5.5241632	5.9283272	5.7804323	4.6041516	5.6587363	5.8080604	7.4705582	4.8575801	4.4992042	4.9804782	5.6050488	4.146344
SCRN3	3.4699016	4.75181622	3.0577163	3.09267922	4.2847139	4.5033409	3.5719542	4.3023977	3.392595	4.3244556	4.3635017	4.5384142	4.1621506	4.831593	4.5195308	5.27009856	4.12589006	3.837493881	3.9930359	5.24193312	2.99526876	4.6398185	5.0600049	5.22785741	4.65082911	3.01298244	4.119849	4.7797456	3.3535972	5.5831013	3.7547933	5.2697441	4.5567865	4.65503918	4.2512117	4.5393914	4.7495725	5.1238503	4.6299653	4.4613108	3.6290724	4.5084996	4.3716537	5.79865593	4.3601817	4.3989099	4.840896	4.903855	4.5996816
ALG2	4.9548406	6.60679916	4.7704998	4.21683663	6.1564601	5.7752421	5.3334796	5.6534319	4.336235	6.1299617	5.6699517	6.4860464	5.9621535	6.2933263	6.3188323	6.15009594	6.66035546	6.801913195	6.1729479	6.67478733	4.56488228	6.0225595	5.5403976	6.78760815	6.32716722	4.87380042	5.8765839	5.508812	4.7563377	6.1893758	5.183244	7.0185147	6.3340799	6.50046774	5.3239981	5.7376053	6.022216	6.68313063	6.829909	5.7547429	5.3361191	6.1857981	6.2762209	7.22277141	5.9032486	5.5099164	5.7414968	6.0673503	5.4956053
AK3	4.3541869	7.53691449	5.378929	4.49095373	6.3255703	5.4721501	5.6999213	5.8149743	4.1393976	5.6295383	6.2319652	6.5057927	6.8717539	6.8376509	6.6819732	6.70174795	7.31380281	6.491121958	6.0334552	6.95661446	4.75611008	6.3229135	5.6115643	6.97494747	7.73598157	5.17367996	6.0023408	5.0184208	5.0437165	6.3887713	5.4675366	6.6057895	5.9161285	6.72565035	5.3810666	6.0203853	6.2544506	6.13255113	6.25318	6.4251907	5.1759664	7.2884649	6.4114533	8.16176786	6.1670177	6.0453584	5.908638	6.7720056	5.1075302
MED21	4.3037017	6.40883688	3.90524	3.45197872	6.0052696	5.204494	4.5566989	5.1327821	3.9666987	5.2737977	5.1361188	5.7600482	5.0963472	5.9760558	5.5986641	4.99804058	6.54134249	6.129604592	5.2002149	5.58166825	3.86163638	5.415234	4.9547307	5.5298923	6.10821257	4.90090336	5.2637829	4.8460029	3.9073822	5.6131271	4.9728997	5.9487056	5.5161907	5.71872185	4.7854212	5.3360669	5.4644626	5.65503987	5.8011812	6.0625608	4.2304341	5.5499903	5.0400418	7.12662544	4.8968182	4.8900337	4.8156359	5.7179182	4.4889872
GFM2	4.1311695	6.64315593	4.2618122	3.95481125	5.1016043	5.1317524	4.0461177	5.4829864	4.0081146	4.7895857	4.4492341	5.535665	4.3740975	5.6343624	5.3108746	5.76236803	6.11087629	6.408747221	4.7176482	5.86001184	4.20496292	5.1875771	4.7914182	5.68581135	5.1379801	3.63953693	4.9264166	4.8794577	4.2945515	5.8258098	5.13223	5.2270879	5.6244631	5.58706436	4.5886495	5.3758549	5.6799693	5.81022766	5.8398406	5.9293786	4.5960031	5.3819878	4.9601156	6.2899391	4.9594103	5.0381826	5.5523004	5.2010539	5.286208
CDC14B	2.7900911	3.84127463	2.120568	1.6448542	4.2110044	3.866487	2.7090471	4.5367805	2.4900751	4.0723423	3.7690669	4.6359334	3.5340803	4.3756228	4.2380237	4.41937739	3.48433923	4.2927976	3.616376	4.50301402	2.45161428	4.3356198	3.6343632	4.82701876	4.9109616	1.74575921	3.6743153	3.5018035	2.7458331	4.3821538	3.0478757	4.1999759	4.1396749	3.93725313	3.6799826	4.1479155	4.1735836	4.095882	4.3687396	3.8983026	2.9723614	3.6433176	4.0034312	5.36498688	3.5102304	3.3508055	4.5149637	4.6048357	2.9962356
ATPAF1	4.150025	6.03887853	4.1168829	4.19409842	5.1916601	5.285495	4.1146735	4.4291226	3.6724458	4.6621734	4.5937567	5.2691	5.1202766	5.1166625	5.5336586	5.6025896	5.56403561	5.715839629	5.1067186	5.93294773	3.46342253	4.7125787	5.286607	5.11750503	5.5138454	3.46168588	4.8803666	4.6152424	3.5230536	5.4996177	4.717986	5.9166325	4.4026664	5.49733992	4.8531509	5.3867564	5.0475322	5.26872046	5.7215957	5.4657134	4.2695124	5.3831047	5.3668598	6.15973153	5.2061064	4.7932024	4.4875609	5.0762218	4.9778486
SIRT5	3.4715874	6.00662085	3.5809464	2.52427611	4.1773503	4.3698483	3.4158455	4.1892937	3.3908035	4.0005834	4.1526933	4.487613	3.7372308	4.5146821	4.3179054	4.42368563	4.92519171	4.907367281	3.955818	4.66153759	2.92623641	3.8025242	4.2104999	4.58438611	4.59827155	2.9617218	4.0123266	3.9955399	2.8171798	4.3970717	4.1756974	4.4411259	3.4476777	4.33862378	4.0463087	4.1204273	4.3123156	4.12276361	4.5805598	4.4064286	3.5607597	4.4717418	4.5391922	4.88138774	3.7726447	3.2216894	3.7878528	4.1573147	3.275716
STRBP	3.1318004	5.53349226	2.8933056	2.55428484	4.0218313	4.0667975	3.1897152	4.0717516	2.4919965	3.9979679	3.3780482	3.9706693	3.7123914	4.0964869	3.840375	4.23535848	6.29990003	5.449166602	3.6935496	4.30336376	3.25507092	3.9550417	3.7439312	4.27838903	5.27408292	2.82817611	3.9578855	3.47623	2.9475618	4.0248533	3.2847745	3.8371861	3.8792348	4.06366744	3.1654021	4.0268867	3.4147018	4.10512165	4.2528691	4.5788998	3.4293019	4.3906729	4.2160063	4.77539326	3.7299735	3.1052041	3.7752182	4.1722284	2.8797702
GRAMD1C	4.0231805	6.04172201	2.5226702	1.8505698	3.3200493	3.8728778	2.7536017	3.7607315	2.687679	2.4756501	3.7740418	4.4255542	1.9076765	4.9157864	4.2200034	3.178448	4.96058305	5.382267084	3.734993	3.93307532	2.81374696	4.3361913	3.6377833	4.2009272	4.7136894	1.79637537	4.0777071	3.5389018	3.653249	5.2270221	3.1302338	4.8159934	3.5563309	3.46602144	2.5902956	3.2786538	4.7994849	3.06180292	4.669585	4.5200509	2.680009	3.5251925	4.4691928	6.68429996	2.6188475	2.9123276	2.2794428	4.1395017	3.3018135
RANBP6	2.9840985	5.32327177	3.6742769	2.40360203	5.1623661	4.4785411	3.8087962	4.7153857	2.679243	4.5391134	3.9697213	5.0179709	4.3854682	5.2601351	4.7866998	5.01197894	5.50711732	5.057803201	4.6911122	4.80664418	3.49359586	4.8629959	4.5615113	5.24451744	5.61721055	3.08634376	4.7507258	3.4436048	3.0726571	4.50375	3.5222945	4.5699025	4.9842326	5.03116826	3.8398501	4.6203754	4.582654	4.84275245	5.0860845	4.7041124	4.2702542	5.0494953	5.2682307	5.9224446	4.1556258	4.0626678	4.4492358	5.3917862	3.1635949
RBM18	3.951319	5.85805407	3.9016751	3.1231115	5.5403906	5.1803378	4.7276417	5.2422577	3.4576118	5.4046756	4.9803038	5.3477753	5.0867409	5.8838767	5.6377212	5.63182523	5.74814072	5.57445592	5.1181257	5.87075689	3.81882584	5.3369432	5.1961496	5.41948162	5.66986313	4.31002099	5.1078612	4.3359082	3.7176203	5.4918044	4.2874559	5.2668834	5.1119129	5.55438106	5.307939	5.1127128	5.4149288	5.60035998	5.5764976	5.0123839	4.6102092	4.9140636	5.2848389	6.744132	4.9045131	4.8543117	5.1163052	5.988144	4.4143402
AUH	4.3073154	7.43699942	4.1152069	3.25319085	6.5067171	5.6329699	4.5237752	5.7959041	4.5286178	5.9409875	5.483731	6.6726457	5.4613793	6.0001037	6.4333793	6.18937006	7.3183784	7.826291061	5.8481771	7.17234321	4.33060032	5.9434144	5.3257275	6.70517903	6.72949322	4.32172129	5.643105	5.7931406	5.0235341	6.3233891	4.9245592	6.7729886	5.3802247	5.94376493	5.4724247	4.9182435	6.2563588	6.40790278	6.2948504	6.051346	5.4507465	5.5727623	5.8886504	7.60883285	5.738876	5.4314617	5.4730194	5.6663431	5.2444468
ETFA	5.8460291	7.3023272	4.9506127	4.84423594	6.0403997	6.5862675	5.7890397	5.8155634	4.4625596	6.6334333	5.672162	6.8652123	6.3156553	6.2182229	6.7473221	6.22889601	6.68622222	6.838988705	6.0084814	6.73030569	4.79794718	6.04848	5.7807695	6.68401636	6.57784469	4.72691723	6.1345326	5.7562249	4.9177182	6.5169737	6.0513634	7.0022304	5.5664452	6.60610017	5.6792128	6.3613368	6.8213335	6.55265791	6.9793974	6.606874	5.1165713	6.5375267	6.6005803	7.29751415	6.7180246	5.6528034	6.1670012	6.1425116	5.951672
QRSL1	2.6810056	4.4492108	2.681466	2.56683846	3.8529309	3.2477022	3.1860572	3.9905945	2.9151182	3.6203199	3.3083945	4.0039181	3.4986797	4.2264895	4.0982797	4.35911659	3.9402241	3.356071242	3.973448	3.91992153	2.65846489	3.4737427	3.6975007	3.54914078	4.31961258	2.42710457	3.9170766	3.4034974	2.5684463	4.1316297	3.459653	4.0615708	3.8149241	4.46756596	3.4101341	3.8535602	3.5448538	4.1592624	4.2021839	4.0711742	3.4733982	4.0349572	4.2990736	4.88545225	2.9697789	2.9496461	3.6690877	4.0639556	3.130963
ZFAND6	5.5687763	6.76042333	4.855648	4.70566067	6.5803662	6.1485003	5.8009759	6.1318482	4.7408268	5.6937213	5.8475277	6.3980507	5.010522	6.3905211	6.4993357	5.87918891	7.35405055	6.680004767	6.1612656	6.92857251	5.18344426	6.2506776	5.9774953	6.53084022	6.86424486	5.16657122	6.2453642	5.614461	5.1027806	6.4389406	5.6344295	6.8553841	5.7668747	6.64298167	5.6578136	5.9905402	5.8860396	6.63069051	6.9974061	6.7870156	5.9046976	6.4204148	6.3483551	7.51150132	6.4151431	6.2193026	5.7970856	6.4588777	5.7259113
GTPBP8	3.2619041	5.07504968	3.2951043	3.24602392	4.1428242	4.1964431	4.1473168	3.9677912	3.1699481	3.4881084	4.030803	4.0793841	4.2078134	4.6582359	4.4518969	4.34707808	5.49705417	5.096929123	4.2048968	4.81038183	3.15151844	4.4147947	4.3756589	3.97019879	4.68833577	3.14419748	5.0985033	3.5996561	3.1574227	4.6838136	4.1404761	4.1881084	3.8195854	5.44388972	4.3551067	4.211937	4.2479969	4.21437801	5.0172509	4.9140848	4.0118428	4.4545688	4.5277049	5.64108008	4.1594592	3.8653763	4.0513363	4.6939548	3.5930779
NUDT12	4.5340602	5.09070397	4.8316355	2.80033735	4.783516	4.0289116	4.1922522	5.2997098	3.8520369	5.3070811	4.3201653	6.0613979	4.4448828	5.627534	6.1089056	5.74254476	6.50942439	5.743332579	5.0906435	6.54394641	4.09917828	4.7172434	4.2626871	5.37617552	5.27639876	3.88150283	4.118186	4.0782378	3.9515389	5.8070008	4.3133523	5.6307423	5.3173577	5.91843705	4.1288992	5.4005432	6.4513292	4.69753833	5.3643879	5.8527415	3.8417396	5.0975713	5.0651284	8.09435068	4.5410952	5.1338667	5.7887416	4.7072831	4.2217274
CTR9	4.6347808	6.15237939	4.331048	4.11545014	6.123017	5.972994	5.1227363	5.7169508	4.2303642	5.8861751	5.3307758	6.0438854	5.774335	6.2901491	5.9514546	6.00146604	6.04011155	6.149139394	6.0796088	6.04057587	4.10110739	6.1076837	5.9062929	6.48491315	6.53855632	4.46638577	5.9349622	5.5465742	4.4772385	6.099284	5.5020833	5.930291	6.2935234	5.99243691	5.3266171	5.9537922	6.1863943	6.2388488	6.1780135	6.2431231	5.6664153	5.8458642	5.873333	6.82144745	5.5333304	5.6188922	6.278283	6.2520245	5.4446836
ISCA1	5.6782438	6.90991459	4.7645103	4.71127927	6.3742815	5.9349608	5.3745384	6.1097495	4.1668808	6.1699372	6.0834311	6.1646594	6.7811822	6.274673	6.4115259	6.44081986	6.74696676	6.713376187	6.3235182	7.01683093	4.68632298	6.0907803	5.9949255	6.03026398	6.35751717	5.16183699	5.7411824	5.2150726	4.5567221	6.3047233	5.0129288	6.7048841	5.4467579	6.72499824	6.0153414	5.8635763	5.8917204	6.46830529	6.2375921	5.5284067	5.2959433	5.6363315	6.4093738	7.58384941	6.1428452	5.6664658	5.694799	6.1387812	5.3278917
TOPORS	3.4987185	5.37663892	4.0091715	2.85085865	5.2771084	4.6492987	4.279691	4.8039103	3.3483863	5.0360403	4.6518578	5.2472644	4.684556	5.5122962	4.9241689	4.87747706	5.00883375	4.921411037	5.0520686	4.91036915	3.62401627	5.0845669	5.0228262	5.55391576	5.4961095	3.55471732	4.9044748	4.0618954	3.4842347	4.8543897	4.5747767	4.9785115	5.2794433	5.08461746	4.4106672	4.5899666	4.8933245	4.93206852	5.213487	4.5568159	4.333541	4.6032611	5.0656108	6.46366631	4.2475167	4.3199116	4.5750538	5.4593706	3.9137237
HIBCH	4.0362648	5.15924931	3.4579896	3.47846805	4.5871604	4.8696976	3.4816787	4.4038135	3.1886299	4.5788881	4.4843547	5.7533001	4.1134808	5.0620621	5.3873287	5.03584604	4.97946307	4.594762523	4.6823258	6.02947422	3.10511405	4.8697535	4.7356597	5.96472257	5.15039469	3.29519476	3.9836149	5.1339592	4.0249516	6.0566636	3.6983755	6.5312804	4.9082302	4.66928649	4.2390025	4.3192592	5.0068265	5.41940432	5.8244755	4.7235494	3.7309533	5.1017102	4.9937477	7.12272548	4.6150877	4.3515979	4.2494202	4.6535626	4.5851496
PHOSPHO2	2.6937159	3.21785951	1.7547225	1.88678604	4.150642	3.4610315	2.3749596	4.1124243	2.2026574	3.5018538	3.4689847	4.1935413	2.7092784	4.4574491	3.6755664	3.76782459	4.36563587	2.670362731	3.3217036	3.62494378	1.45705027	3.9826378	3.3941159	4.79881633	4.07439405	2.08986789	3.5387326	4.3319089	2.6598192	4.5967055	3.1760912	3.8922105	3.9900268	4.56505242	3.4060383	4.3577488	3.9651509	4.21651935	4.0783923	4.0303466	2.3976424	3.3529957	3.5216506	5.69311053	3.0128897	3.443075	4.0341762	3.6689093	3.4210222
PMPCB	4.6731743	7.18662491	4.857253	4.96783637	6.2501064	5.6693347	5.2071539	5.7506814	5.5723803	5.3589056	5.4482323	5.9659532	5.0019061	5.874365	5.7875343	6.21168844	6.39265976	6.627977734	5.6979305	6.30864477	4.67663785	5.8916402	5.668088	6.28462615	5.87852191	4.61221691	5.7679831	5.9115197	5.0091069	6.3402153	5.4306423	5.7460139	5.5604729	5.84002559	5.946056	6.0808713	6.0937649	6.06263524	5.9849286	6.665534	5.0758629	5.5117232	5.6806282	7.14574671	5.8737618	5.0985261	6.4601812	5.9799501	5.3978205
FASTKD1	3.5418874	4.96398141	4.6482837	4.05086999	4.1164544	4.5579292	3.5356711	4.8734667	3.2892389	4.0651342	4.5756589	4.2135712	3.9011338	4.6429397	4.1201254	5.54975317	5.5633157	5.050963507	4.2445803	5.614434	4.20329301	4.1082669	3.9683656	5.00764243	5.0864838	3.08838662	4.3921587	3.9758631	3.3007758	4.8961277	4.3360276	5.2399823	4.4941204	4.92872017	3.9819181	5.6394715	4.4697166	4.91183984	4.8021017	4.5909433	3.4250454	4.8817238	4.8423884	5.50300362	4.2489908	3.7520438	4.6079305	4.5129733	4.082325
ZBTB6	2.2201466	3.6554132	2.1847177	1.8201258	3.9831707	4.0392826	2.9397582	3.9154677	1.7723144	3.1736096	2.7957185	4.1252012	3.3475887	4.5943763	3.8743585	3.98984597	4.3411952	3.250061996	3.5900434	3.99191421	1.95473373	3.8565237	3.541873	4.04722215	4.59013074	2.23644204	3.8055438	2.7537422	2.1460349	3.9849101	2.6760917	3.3141678	3.3669912	4.17887388	2.8450758	3.8708243	3.8708017	3.94189721	4.2723663	3.4638035	3.6192693	3.5592861	3.846648	5.73571792	3.6403724	3.5660641	3.8802917	4.5957135	2.7842418
CHM	2.4207804	4.38477076	2.535921	2.27705042	4.7605421	4.3633781	3.2842007	4.182628	2.5680684	3.9833286	3.5599526	4.6036661	3.9420679	4.6993866	4.5749672	4.3870158	4.7948497	4.286742471	4.0682246	4.89210292	2.9719387	4.5377034	3.9341008	4.50276699	4.83312506	2.77877267	4.1450588	4.2251571	2.3161991	5.37315	3.5328678	4.1773728	4.462543	4.66013222	3.7153793	4.3809391	4.5731781	4.39503013	4.6578699	4.835183	3.6596505	4.1391535	4.13242	6.07894218	3.8505068	4.0602282	4.6281326	4.7250057	3.6253909
SDHD	6.1540553	8.38225188	6.0691274	4.70667498	7.6395876	6.9326226	6.6760615	6.7546437	5.4225612	7.6998786	6.9339809	7.664173	6.9547252	7.5092815	7.7016125	7.53885696	8.53908275	8.62585427	7.3387595	7.76775351	5.4999778	7.0758247	6.8787117	7.29785619	7.85300618	7.09661312	6.8465846	6.3063673	5.852387	8.0785392	7.0753229	8.1713327	6.9114477	7.71796037	7.0512855	7.1316388	7.6484848	7.90813114	7.4394702	7.8990095	6.1374791	7.6605174	7.3087112	9.48628906	7.5102721	6.7969782	7.3679926	6.9147082	7.0884204
CUL5	4.1524422	5.96249559	3.8650906	3.35341672	5.4947206	5.1663687	4.3629807	5.2885902	3.7758669	5.0666489	4.9665533	5.8577762	5.2874881	5.9593099	5.5871072	5.5196591	7.62559461	5.73504879	5.1323918	5.74340725	3.67754366	5.4261063	4.9619126	5.86536337	6.11410864	4.03442183	5.2298025	4.9635777	3.8138295	6.1190359	4.936807	5.4011831	5.3484876	5.39301395	4.2928502	5.7925554	5.8114371	5.80748701	5.7061303	6.2286851	4.9317113	5.3297005	5.5471645	7.39796539	4.7018907	5.2106588	5.954997	5.7101614	4.6327018
ZDHHC21	2.4113517	4.18563621	2.6723159	2.14060216	3.9349891	3.2989121	2.7646191	3.8789025	2.3907167	3.368907	3.9737602	4.3203426	3.0593414	4.5746488	3.6023231	3.38619116	5.97560491	4.04397656	3.7233074	4.1907888	2.81777217	3.6958462	3.4090338	4.0539797	4.16406196	2.48940712	3.9578764	3.2737406	2.3399625	4.3218061	2.6990457	4.1465813	3.4357172	3.94734017	2.7638875	3.9528026	3.8143452	3.46680417	4.131503	3.5354503	3.1939128	3.6027779	4.2029244	5.45351909	3.1663571	3.4003514	3.6514716	4.1576022	2.3167049
WDSUB1	4.5332159	5.61488761	3.8670585	3.66618276	5.5928131	5.008586	3.9741172	5.3728288	3.6483742	5.2960289	5.0226319	6.0171307	5.0908019	5.5478788	5.1767188	5.51578436	5.43764598	5.036765612	5.0886027	6.38455676	4.01676712	5.4369382	6.7150638	6.08060431	5.75334251	4.09977318	5.092733	5.9048069	4.1042576	6.1228265	5.1618186	6.6200491	5.3499417	5.04675162	5.1763269	5.1211026	5.9329108	6.04559774	5.5079389	5.3097563	4.3081935	5.5540428	4.8512221	6.95350996	4.3877919	5.0859847	5.2180976	5.1551968	5.5629289
ORC4	3.7244998	4.35072767	3.5814587	3.28263339	4.7743654	4.5287748	3.3403536	4.5253026	3.3463959	4.2886878	4.1793238	4.8989088	4.0818371	4.9514596	4.7054008	4.85779379	4.48090952	3.690751971	4.3985721	5.15642709	3.07116335	4.754482	5.1257227	5.15006182	5.28549212	3.2287699	4.1704947	4.413937	3.2557073	5.262596	3.731856	5.2006126	4.6228315	4.71397967	4.2219082	4.6710222	4.8269209	5.19271959	4.7047152	4.5375962	3.6227052	4.7768882	4.8610294	6.1553455	4.1181931	4.2124138	4.3694715	4.9061511	4.3172978
ZNF181	2.4618114	3.56175641	2.656464	1.98748367	3.4405201	3.3485511	2.5363422	3.6280474	2.3289208	3.2148919	3.5432877	3.8604967	2.6855559	4.304013	3.6098033	3.2644992	3.77231398	3.964088322	3.1817262	3.39385916	3.02248141	3.4601845	4.0121374	3.99341428	3.43837625	2.34338943	3.1122003	3.6690325	2.2526728	3.692669	2.8079256	3.4113608	3.2115188	3.703172	2.8140602	3.809378	3.949577	3.58689695	3.982519	3.6080089	2.942225	3.0145289	3.689442	5.09034993	2.886408	3.3096088	4.212025	3.9585441	3.3601764
ATL2	4.2865767	5.76106266	3.612472	4.12511239	5.5227592	5.0711286	4.2178549	5.1445232	3.9883061	5.284338	5.2949868	5.9993509	4.8311501	5.7115784	5.4679681	5.56256769	5.90673071	4.891333056	5.2471181	5.70241033	4.23333269	5.3038195	4.7176526	6.1817601	5.72810579	4.19064601	4.9923459	5.2574754	3.9188436	5.9771541	4.6186838	5.7300343	5.5532953	5.41717763	4.5808617	5.483892	5.8395326	5.46234064	5.5163577	5.884234	4.5256349	4.9378422	5.5394254	7.24789881	4.9219579	4.8713987	5.0217212	5.3296663	4.6354583
ZNF658	1.4312219	2.94642063	1.9198841	1.46628228	2.5849959	2.6296134	1.714901	3.2054374	1.5361377	2.1525038	2.5173368	2.9502704	2.2210688	2.9831544	2.8178252	2.81664614	2.4434374	1.800115268	2.844744	2.66037514	1.39237632	2.7824518	2.4719631	3.4018598	3.3574636	1.36701344	2.1713953	2.6095547	1.5289891	3.1387329	2.2203696	2.7065781	2.3434572	2.71669559	2.5082331	2.6486196	2.727336	2.61576545	2.5495377	2.0440843	2.2538223	2.3122577	2.6736851	3.77170904	2.2183276	2.4094502	2.7445121	3.1388847	2.530305
UMPS	3.943512	5.14026509	3.6774927	4.01287841	5.2830936	4.5557707	4.4853722	4.108405	3.5306722	4.2185915	4.4201701	4.9966773	5.1115761	5.1474778	4.9549503	5.27878526	4.45498529	4.731927613	5.096185	5.6255799	3.76949734	5.0356701	5.1705135	5.53718934	4.98107597	3.54073152	4.5989749	4.2540686	3.7878695	4.929323	4.5911724	5.1580543	4.4297115	5.27211922	4.8918624	4.5894022	5.1238398	4.95381229	5.2764316	4.975173	4.0059851	4.3951947	5.0736378	4.90672781	4.8234253	4.3416022	4.6671915	5.121127	3.9595123
DCAF10	2.6244616	4.72786912	3.6385165	2.28066979	4.4911713	4.0543762	3.4855557	4.1433624	2.4989188	3.6908573	4.0760673	4.5547308	4.1828745	4.5882484	4.4248543	4.31691665	5.39570464	4.808807434	4.2775829	4.53944197	3.13465387	4.3919836	3.935996	4.59305794	5.06450242	2.95110271	4.1630041	4.1164303	2.4870813	4.6095263	3.965023	4.6814775	4.330412	4.4154175	3.6932828	4.3050919	3.9714165	4.48189487	4.8028399	4.2450306	3.6175156	4.4345285	4.6312735	6.38314337	3.9609236	3.805187	4.1021528	4.7667825	3.2106378
MRPS22	4.442016	5.84758895	4.260412	4.05709021	5.3746572	5.243431	4.900748	4.3296883	4.2287378	5.1337784	5.1981839	5.3394646	5.2046272	5.3387743	5.3514765	5.27826477	5.53967601	5.861466336	5.4215007	5.61217303	4.28803493	5.1667596	5.1960338	5.32750864	5.42546786	4.3329298	5.0805861	4.3291785	4.3552452	5.3401375	4.7300635	5.5705747	4.6293748	5.72113253	5.1042471	4.6887756	5.4075394	5.56406398	5.6157225	5.2751112	4.6874705	5.146623	5.4756076	6.01034132	5.5527739	4.5990349	4.6513997	5.2091972	4.4844391
PCCA	4.1541563	7.3262493	3.7404565	2.59834516	6.1399471	5.793948	4.0233953	5.0166752	3.9172378	5.6700968	5.2477134	6.4838429	6.0772086	5.5356929	6.0366214	5.86166634	6.84910927	5.71216575	5.9872264	6.51592891	3.52173727	6.1536335	4.8971976	5.95389951	7.09864751	3.95234526	4.7286074	5.1312559	3.6463696	6.3303137	4.6307517	6.4634646	5.7337726	5.96828353	5.1573898	5.700678	6.2139429	5.91251205	6.1825303	6.1595163	4.0205824	6.6134101	5.77119	6.51790547	5.8416089	4.6216489	5.3457045	5.4361962	5.6639271
SPTLC1	4.0905943	6.49107532	4.0006194	2.45724054	6.6546764	6.001907	5.0793791	5.7764488	4.2559926	5.963416	5.6741119	6.2295818	6.0573429	6.4161121	6.2409449	6.31989196	6.0936875	6.298701846	6.1605009	6.37797599	4.34460055	6.1736931	5.9519799	6.38273011	6.76650598	5.33295662	6.0042175	5.4901193	4.6394526	6.2054584	4.9798566	6.1408921	5.9897879	6.40114573	5.8004173	5.6828068	6.0436382	6.34198813	6.419938	5.7285315	5.5945521	5.8240856	6.0449409	7.26645556	5.8421135	5.7488819	5.717672	6.4755808	5.5271438
WDR61	4.6512961	5.89811647	4.1599957	4.44860813	5.6203404	5.1844159	4.7371746	4.7566757	3.7656573	4.8637358	5.1461197	5.4083068	4.8410513	5.6705692	5.3863397	5.71130633	5.23435822	5.285681701	5.2452683	6.04229651	4.0221042	5.3091856	5.3764503	5.39019167	5.49184248	3.83210483	5.0986248	4.536398	4.2549106	5.173373	4.7421052	5.7030643	4.4705994	5.49929595	5.0292941	5.3356721	5.6218106	5.3131424	5.5181099	5.4950853	4.4859994	5.3069478	5.4031198	5.28209508	5.290101	5.2311755	4.8279887	5.3626268	5.010858
PTAR1	3.1611294	4.54731926	3.3880059	2.28433498	4.9108845	5.1593631	3.6813981	5.6118618	3.2889508	4.685654	5.0707101	5.6749373	4.2557356	6.1029283	5.1829826	5.08188248	6.0758432	4.534939159	4.7268254	5.3016431	3.16187327	5.0904824	4.491299	5.39241193	5.8169783	3.64300398	5.2228714	4.837474	3.1587702	5.2567255	4.0424488	4.9160235	5.0192126	5.35309802	4.0701525	5.5582837	5.0772883	5.10434601	5.9441218	4.9749527	4.6380872	5.1318461	5.3442932	7.1024789	4.4096908	4.2940669	4.9753841	5.9520032	4.0636506
HADHB	6.5950271	8.06635268	6.7899191	6.40592432	8.4635013	8.6489891	7.0742149	7.5961084	6.4184988	8.424338	7.3799144	8.6676361	8.0823343	7.9537525	8.6217707	8.70454661	8.03205802	8.552224816	8.1099658	9.46327781	6.68337042	8.2105018	7.6940273	8.90742589	8.77237078	6.48826642	7.756335	8.1432527	6.5484321	8.775789	7.8008975	8.9655392	8.0547211	8.368084	7.7988454	8.0354102	8.7502227	8.34149316	8.6066125	8.013625	7.1052689	8.1885872	8.2081134	9.05368166	8.5281945	8.0123446	8.0716316	7.8051359	7.9539945
MPP5	3.4379636	5.63988482	3.1005235	2.92666085	4.7834268	5.0911577	4.0137122	4.748438	3.2930428	5.0436304	4.2615182	5.7241914	5.1974607	5.3998211	5.4236291	4.85604585	6.43269383	5.698183772	4.8707334	5.65107829	3.46189871	5.2656063	4.2745929	5.42081821	6.54689568	3.61197508	4.5490048	4.726861	3.0365659	5.34095	4.6265216	4.7570411	5.1061664	5.5446898	3.8710001	5.2292167	5.4210965	5.35382134	5.1901957	5.9626719	4.3170172	5.6858744	4.9237707	7.00368922	4.7574944	4.3834126	5.4211264	5.5655279	4.0871207
KBTBD3	2.8972063	3.63274	2.3568736	1.73373304	3.7966655	3.2621837	2.2539935	3.6328768	2.2701515	3.1050765	2.9719483	3.7162551	2.8339569	3.6236179	3.692648	3.0497955	3.45827626	3.144788231	2.8435563	3.29002174	1.75786139	3.5910608	3.1259065	3.76834927	3.82909194	1.96082125	3.1278959	3.324147	2.4131942	3.4718599	2.6893728	4.171825	2.8432497	3.10009794	2.8225487	3.2813742	3.5473147	3.74399104	3.9192218	3.3420631	2.6124333	3.3345142	3.6815364	5.39398101	2.7711243	3.0270752	3.4163849	3.7190646	3.2049092
ELAC1	2.6200854	4.28178416	2.5293997	3.60607557	3.7704933	2.8448975	2.8332722	3.0631881	2.4740674	3.3727733	3.3750268	3.812334	2.9142458	3.9418922	3.6741613	3.26942973	3.75173482	3.015227377	3.1347597	3.69204842	2.76306064	3.4209826	3.2737252	3.87663667	3.9253204	1.93780276	3.2623221	3.2111805	2.5762164	3.3022522	3.3037005	3.6904121	2.9355395	3.76461955	3.0545885	3.668588	3.4487039	3.71149248	3.5280439	3.587637	3.1800445	3.038695	3.5957001	3.8735018	3.4666185	2.851175	3.6757215	4.0983928	2.9813088
DDX1	6.3520959	6.94398146	6.0870955	6.22501112	7.7985068	7.296465	6.8227085	7.304453	6.1739173	7.1162365	6.9971294	7.5431926	6.9697081	7.5255302	7.690402	8.13113047	6.66907317	6.773944016	7.5008668	7.99683662	5.95755103	7.709189	7.6903639	8.03236495	7.8954585	6.00902702	7.1380658	7.4443551	6.204989	7.9169068	7.0074336	7.6603335	7.5560136	7.55401296	7.3872732	7.5232209	7.725764	7.59233332	7.6668232	7.2406862	6.47835	7.3384696	7.5421804	8.38225949	7.0813531	7.1451934	7.1506752	7.5674477	7.3227881
FASTKD2	3.758	4.45997938	3.8099983	3.55511714	5.6757187	4.8371113	4.3496292	4.9933204	3.5666962	4.4392133	4.5824512	5.4175639	4.9298177	5.3960956	5.3100751	5.84393251	4.88575937	4.819880813	5.5034922	5.90103548	3.66219109	5.1234518	5.4543593	5.82898695	5.36019671	4.02451438	5.1428104	5.1958207	3.7197407	5.7714682	4.5874686	5.8949123	5.2303012	5.5692529	4.9678502	5.5062154	5.3928764	5.54641369	5.4860829	4.9873877	4.3815654	4.8932019	5.3021318	6.67336344	5.1102961	4.8869652	5.2762439	5.2481644	4.9534197
ATP6V1A	6.5993397	10.31778685	5.4329481	5.31911765	7.0352131	7.2276767	6.4004263	6.8619227	5.4383785	6.3581204	6.6348388	6.8508959	7.8657042	7.1173647	7.835964	7.94666725	10.5143467	9.683436489	7.2676313	8.34253476	5.17160661	7.6944262	7.0203958	6.96331371	8.86354603	5.87527087	7.3924732	6.2268984	6.2597058	8.1181701	6.9788801	8.2542901	7.0727324	7.58746376	6.768652	6.9240496	8.0808862	7.81327798	7.8512629	9.8390818	6.3497308	8.356665	7.7843918	8.99450408	6.7962221	6.453322	6.65728	7.5512042	5.9803497
RNF141	4.4289381	5.83847406	3.9183329	3.86794465	5.5840875	5.050418	4.6513015	5.4498546	3.7558362	5.3123113	4.4498495	5.5680559	5.020055	5.5833812	5.5481707	5.51678149	6.32184909	5.701905761	5.0336384	5.55772077	3.5312901	5.5847375	4.8174833	5.6010924	5.8973688	4.59343295	5.198165	5.2457463	4.1533317	6.0191535	4.92512	5.5057709	5.5225807	5.76502074	5.0108302	5.1844893	5.3695688	5.87195692	5.6707707	5.960949	4.6346775	5.5394066	4.9720153	7.15486947	5.3526674	5.4803255	6.1749328	5.7342662	5.0267078
PPP6C	5.3266383	6.61369926	5.0212268	4.50775097	7.2169043	6.2841494	5.9924807	6.2709647	4.6091989	6.4372924	6.3271753	6.7969974	6.4140966	6.9172007	6.7493515	6.58318434	6.78256662	6.510686161	6.5578013	6.86990529	5.12423263	6.5589209	6.2495448	6.7335041	6.86738461	5.57731966	6.4110169	5.6950442	4.8658548	6.5158551	5.6357398	6.487307	6.5004874	6.86617213	6.4285676	6.0930953	6.4357636	6.68604757	6.7147304	6.3480139	5.8427294	6.0589028	6.4171214	8.04191439	6.2209143	5.8495671	5.902432	7.0499613	5.441298
CHIC1	3.0855537	3.89510711	2.8526015	2.67570494	4.4982606	4.1616146	2.940669	4.1559536	2.3525101	3.7241845	3.796773	4.4875909	3.6310498	4.5428865	4.3797564	3.88090405	5.71379956	4.316843851	3.919568	4.67720187	2.59394729	4.1577534	4.0300526	4.08203205	4.71009871	2.52703524	3.8255413	3.594781	2.374577	4.5923945	3.0743238	4.4891652	3.9316458	4.59012404	3.5346328	4.1216619	4.4679593	4.04335777	4.3626897	4.8615196	3.104819	4.0937796	4.4261283	6.22416992	3.7792059	3.7152124	4.4646355	4.5657461	3.0590557
NCKAP1	4.4919009	5.2849031	3.8515627	3.99112823	6.0427917	5.7146548	4.9092084	5.6183643	4.2151942	5.6369896	5.3032489	5.8920469	5.7957615	6.3401593	5.9713661	6.53703233	5.68134159	4.86078069	5.6946001	6.77916705	4.31192099	6.2318713	6.1053863	6.34479159	6.63253101	5.03432021	5.2715684	5.743659	4.1472803	6.3039572	5.1540724	6.3699875	5.9750854	5.85874088	5.4092314	6.0442799	5.871608	6.57752515	6.0863553	6.0271336	4.9020592	5.91944	5.8427689	7.08353251	5.2102372	5.5853064	5.3487734	6.2112319	4.9325555
ARL6	3.5661201	6.29260695	2.5161537	2.66889728	3.3954354	3.1834571	3.133207	3.7690846	2.8852191	2.9703115	3.7726471	3.6954111	3.8253463	4.3026146	4.3517063	3.82751579	5.99916822	4.325122018	3.5835676	4.22201374	2.33411603	4.1597363	4.0195537	3.72654018	4.11100367	2.93181371	3.7068513	3.4918156	3.001495	4.1105985	3.1476143	4.7097212	3.474387	4.24642659	3.4831836	3.5800311	3.9933635	3.879911	4.4506562	4.5105779	2.8818985	3.8335212	3.9870589	5.61473428	3.13353	3.4996712	3.8310609	4.2980531	3.1562141
SUCLA2	4.5860784	7.00507488	3.7242292	2.8710652	6.241157	6.0928707	4.7998395	5.5798823	4.3686642	5.9131791	5.1186095	6.285311	5.5837307	6.3630389	6.3972908	6.21587678	6.29248065	5.543528777	5.8965007	6.2927684	3.99941475	5.9519987	4.9588842	6.4203824	6.48204696	4.80348981	5.646718	5.5700121	3.8935467	6.5980241	5.4748014	6.6919382	6.1219788	6.31187824	5.2014975	6.0162971	6.3943187	6.08332017	5.8025158	6.1804355	4.8733762	6.4112461	6.0121026	7.00193617	5.9475528	5.4683266	5.721921	5.9303691	5.4692024
MEGF9	4.8885988	6.41337638	3.1369833	1.9307165	5.4734613	5.3140826	3.9188474	4.9116673	2.835808	5.1844872	4.7055781	5.6599389	4.5583824	5.956048	5.2380035	5.47896785	6.45218491	6.3234663	4.6976701	5.37210995	3.72127295	5.6299475	4.6765239	5.47811169	6.51368409	3.7420286	5.1270137	4.4335366	3.5837367	5.1939104	4.3553386	5.0070206	5.3568115	4.83566856	4.4018229	4.7471193	5.3791428	5.1309698	5.4168793	6.0521087	4.9674961	5.7623902	4.896326	6.65079778	4.4789016	4.4603675	4.9047586	5.946399	3.8796428
PCNP	6.6681174	8.15055605	6.2320469	6.04044463	8.4976953	7.2146775	7.360043	7.5088803	7.1962052	7.1273232	7.8272903	7.6714806	7.2989374	8.5630888	8.2996269	7.86147957	8.13576813	7.950099575	8.0429172	8.34178919	6.12086201	8.1261637	8.1917592	7.71189353	7.94162474	7.43835854	7.9931729	7.5274566	6.6427244	8.8518856	7.5700842	8.2540655	7.3644028	8.27791508	8.3110384	7.4113409	8.3497549	7.67023619	8.2141016	8.2409436	6.8191001	7.5265124	7.8593597	10.10171183	7.2561122	7.5594177	7.841886	8.2319997	7.2343423
ATG3	4.8814698	6.04673805	4.4579382	4.22751419	5.4603079	5.2710177	5.4169612	5.0227747	4.3411981	4.8223567	5.3093569	5.3736281	5.3177307	5.7833971	5.7670813	5.76717623	5.80351848	6.167126877	5.6464511	5.61689821	4.34376682	5.7273227	5.9052611	5.44723112	5.6495196	4.57715185	6.0774665	4.6159566	4.862713	5.8368458	5.0977609	5.7779359	5.405649	5.91823347	5.3631349	5.1966857	5.806463	5.5305798	5.9207698	5.9718537	5.3122295	5.2550581	5.8123363	6.53711906	5.2437791	4.9235188	5.1621755	5.9771299	4.8343931
RCHY1	3.5080372	4.52743379	3.1674621	2.57318813	4.7222911	4.5497783	3.4624862	4.5577698	3.001458	4.2725992	3.7460047	5.0742054	4.0288368	4.8672068	4.7586518	4.58790594	5.07179237	4.444751468	4.2697065	4.47210371	2.53797708	4.2557257	4.1850054	4.79278641	4.51735059	3.4573351	4.1284853	4.0021669	2.6449289	4.5429402	4.0323136	4.6133556	4.1251636	4.89764377	3.8947107	4.7210348	4.7644721	4.51908686	4.7594957	4.990038	3.2512841	4.3810653	4.3812851	6.11970548	4.3014674	4.0535801	4.5266933	4.895597	4.2140288
SLC35A5	4.2787596	6.30872136	3.8113547	3.1612495	5.4840935	5.1913715	4.8882291	5.0705424	3.9354596	4.8523015	5.3187497	5.5657477	5.4964574	5.7433193	6.0458279	5.54010454	5.84414918	5.176422145	5.4840819	6.36692456	3.87228403	5.9336703	5.8095985	5.24634183	5.92581647	4.55861974	5.6046819	4.6449963	4.2233411	6.0561305	4.8553116	5.9818371	5.2211467	5.98731111	5.3015214	5.1518409	5.996798	5.4926777	5.9629547	5.8012498	4.7409419	5.0789302	5.7845558	7.3771268	4.9475768	5.135062	5.3892217	5.9620992	4.3953453
SLC44A1	3.4291353	5.24505679	3.8833397	3.07005041	5.7448786	5.2126201	4.7685359	5.5779497	3.2936191	5.5510691	5.2592313	5.7985207	4.9638759	5.8710382	5.8024724	6.19286326	6.5126977	5.731938947	5.6830375	5.92581568	4.04338874	5.7561862	5.4479005	5.97360745	6.22430985	4.73309354	5.3747731	4.9795739	4.2990339	5.7355232	4.3090367	5.6351192	5.5831509	5.51231314	5.3990386	4.9084099	5.9082781	5.93367042	5.7644907	5.6191492	5.1149128	4.8808375	5.4886458	6.69470341	5.0861549	4.8724625	4.5816988	6.0320502	3.9859165
FASTKD5	4.3640016	6.03706431	4.1748036	3.95706189	5.5902178	5.6967403	4.8055879	4.746642	3.7157536	5.615389	5.0028697	5.6844525	5.3094386	5.4926376	5.5332381	5.46716501	5.88033812	6.03444724	5.4956799	6.25041553	4.16874396	5.6322161	5.2441564	5.89909365	6.25788688	4.0605502	5.1173699	4.4023893	3.9170043	5.7788135	5.0661462	6.0056536	5.8141475	5.79448358	4.8940242	5.6151453	5.3490994	5.91546099	5.7101883	5.7663346	4.681982	5.6064135	5.6518133	5.75093204	5.4220616	4.7677156	5.2422475	5.6127804	4.8436963
GIN1	2.4599218	3.55511797	3.0714745	2.07474862	3.7677597	3.0784872	2.7956525	3.8503219	2.8194841	3.2317244	3.5426869	4.1291956	2.5045731	3.9559097	4.0036929	3.3839587	3.82935925	3.293674819	3.2426624	3.65270953	2.62042922	3.5170463	3.3935539	3.56090032	3.45358937	2.33129122	3.168556	3.003062	2.378453	4.0100402	3.1016401	3.827497	3.4290864	3.63972417	3.0419667	3.3044832	4.0881754	3.99720609	3.5911685	3.6098524	2.9996889	2.9825621	3.5027362	5.49124346	2.7918894	2.9995237	3.3546817	3.6939937	3.1414014
TDRD7	3.5433543	5.20877996	3.590758	2.80788506	5.2955762	5.3481647	4.4758545	5.4333857	3.5456536	4.6610813	5.1972124	5.629467	4.75244	5.7801522	5.739585	5.21748481	5.13206518	4.890728808	5.2484523	5.31064856	3.82987665	5.2168159	4.9199897	5.26907883	5.3808567	3.72314745	5.6193518	4.7860932	3.9595363	5.6772776	4.2368093	5.6020634	5.3147281	5.41133925	4.9550717	4.9104917	5.6386894	5.55687066	5.8678554	4.8235908	4.8424747	4.7215461	5.5509779	5.9037748	5.1665253	4.6254496	4.910088	5.6131306	4.6932226
ETFDH	4.4546222	6.48794867	4.3719847	4.36551475	5.7586042	5.7935442	4.4462041	5.2217455	3.6675365	6.0083721	5.6027515	6.519421	5.6802898	5.4816123	6.2333237	5.56839785	6.71338101	6.593609186	5.6916518	6.17939964	4.05373171	5.5679675	5.1466585	6.55652269	5.98486136	3.73776231	5.1520998	5.4754222	4.047265	6.2666853	5.3801516	6.1530408	5.647869	6.01599472	5.0815699	5.7943883	6.040938	5.75222132	6.133237	6.1240107	4.3329102	5.1373651	5.9104783	7.46867107	5.5406898	4.5626283	5.6949082	5.5031111	5.430245
TATDN3	4.042473	5.32573267	4.372206	3.64768044	4.7249273	4.6397294	4.3596977	4.7623185	3.5169326	4.7023411	4.11643	4.8672806	3.9931846	4.6371053	4.8794106	4.90974421	4.6034022	5.260185231	4.229192	5.01898814	4.17275611	4.3280668	4.5108679	4.63044382	5.15363425	3.41507119	4.4981304	3.8494125	3.4952908	5.2688917	4.3687002	5.6135856	4.385252	4.65317287	4.5280399	4.6561616	4.8915802	4.72190425	5.0231533	4.5430528	4.3277631	4.5270293	4.7941074	5.84761261	4.6516387	4.4639457	4.9532252	4.4493769	4.5426588
STX17	2.2501942	4.93647182	2.1963934	2.03031763	4.6574291	4.4858592	3.2793923	4.5392286	2.4517162	3.8710065	4.3553205	4.9587414	4.0243098	4.6799298	4.5814395	4.28785582	5.66283347	4.40788227	4.2201065	4.34292748	2.77924481	4.7557146	3.6520643	4.8477677	4.87937671	2.67366594	4.6627424	3.9164656	2.5166313	4.5054633	3.4688299	3.8202284	4.3729279	4.66271957	3.231896	4.6143799	4.4328595	4.39838759	4.9973867	4.4397234	3.9453816	4.0366182	4.307686	5.68898992	3.8595309	3.6180919	4.4876573	5.0647788	3.2484657
NCBP1	2.6469691	4.55620487	3.0191829	2.72341516	4.5490511	4.5420556	3.8791515	4.5475521	2.7351397	3.978111	4.2845839	4.8436551	4.5364483	4.9905721	4.5153409	5.07732298	5.42405671	4.331518161	4.4346343	5.01119122	3.22874707	4.5405518	4.2013865	4.78395471	5.16641952	3.3134896	4.6852006	3.7593179	2.9828637	4.8395484	3.4730142	4.3263473	4.80731	4.61857606	3.8834699	4.6732509	4.4103799	4.86492304	4.985653	4.2510524	4.2103251	4.4739884	4.644176	5.37730716	4.2331572	4.1022282	4.3481923	4.9612229	3.3527519
ANKMY2	4.2712676	5.76860776	4.3164023	4.52344972	5.7422083	5.4373258	4.5558673	5.9162532	4.5291969	5.4418317	5.1222001	5.4758704	4.6377058	6.0176258	5.5749691	6.27467998	6.42917744	6.342347696	5.2035529	5.95398478	4.16406899	5.4538573	5.5783117	6.37669387	5.79840274	3.56792845	5.6570787	5.6267375	4.7614415	5.7929381	5.1878533	4.5116852	5.382531	5.51080057	6.0596784	6.0126309	6.0971438	6.14609932	5.7899685	5.8387344	4.7023112	5.9762758	5.2496123	6.46838819	5.3607085	5.1902998	6.4364962	5.9166109	5.0248338
PDCD10	4.8359788	6.38712246	4.2503383	3.43268401	5.7829357	5.3603531	5.2776158	4.9368818	4.0235466	4.9432712	5.1523523	5.7185855	5.1836782	6.1245483	5.7847153	5.4179972	6.64801048	6.298334671	5.3851183	5.75737106	4.34052455	5.6301576	5.6546891	5.63025038	6.08260535	4.71635195	5.6655755	5.1506401	4.4984648	5.8198523	4.9947975	5.715582	5.0829951	6.14806243	5.293078	5.0532594	5.6981965	5.89645378	5.9096497	5.9227123	5.2323693	5.6689114	5.8885886	6.95570906	5.7403171	5.0692735	5.0648869	5.8541516	4.6497355
SRP9	7.6762353	8.23255011	7.025372	6.48960097	8.3840911	7.9108528	7.6118658	7.9590085	6.2893875	8.254865	7.6588677	8.3322095	7.979104	8.5935016	8.5222279	8.09370675	8.33398475	8.041159839	7.9731166	8.72286878	6.99068672	8.04495	8.053423	8.18169177	8.63937565	7.09719917	7.7756542	6.9862592	6.5847874	8.7502509	7.180555	9.5854333	7.4356672	8.54450003	8.0079304	8.0370153	8.4292315	8.55160478	8.4428006	8.1146253	7.2920529	8.2070294	8.3442311	10.45094163	8.1421617	8.1430424	8.3683388	8.2199731	7.6066151
GFM1	2.8271733	5.27294371	2.5082034	2.89687749	4.0649716	4.6944351	3.8885884	3.6223051	2.9035146	4.4673061	3.7589993	4.384413	4.6494988	4.8127351	4.6842984	5.2729681	5.5969539	5.522192266	4.5489388	5.57962199	2.95358713	4.586908	3.9794769	4.7301018	5.37229944	3.2141315	4.3603692	4.1633784	3.2085822	5.2894592	4.0900372	4.6804352	4.305844	4.67561399	3.5874284	4.2642398	4.4168396	5.07054507	4.9514373	5.2652987	3.5862066	4.7705652	4.5650408	5.85807498	4.8508918	3.696375	3.826062	4.7409358	2.701843
C17orf75	3.0297483	5.57186069	3.6961992	4.34155773	4.2451022	4.0016745	3.6331527	4.0509182	3.5505872	4.0767059	3.9488496	4.6133045	3.7513066	4.8910979	4.1325518	4.18458464	4.04346638	4.385940324	4.0217727	5.06180601	3.37233154	4.2800089	4.0814327	4.56272454	4.47255153	3.09141679	4.1195924	4.3750005	3.1049088	5.0226545	3.8978286	4.4489641	4.0660781	4.15676156	3.9103415	4.3067049	4.924373	3.85319874	4.6185966	4.3043977	3.2833673	4.114885	4.3408614	5.33222269	3.9302823	4.1723929	4.3514909	4.3154359	4.0688044
FBXO8	4.8072483	6.38531595	4.4705814	3.54484883	5.5627731	5.6444452	5.2280213	5.2215583	4.221108	5.4604014	5.3434461	5.8302238	5.6416196	6.1579261	5.9253881	5.36897865	6.25364158	6.439159374	5.5148362	5.5783256	4.3123581	5.3900083	5.4949395	5.81392263	6.08468057	5.06637732	5.4600268	4.8101422	4.0215749	5.3955002	5.0276652	5.9617749	5.319824	5.87883248	5.5216086	5.2665691	5.5026603	5.70165935	6.0019503	6.2417655	5.0004877	5.3804167	5.7928343	6.47812405	5.6165566	5.165009	5.3186721	5.818496	5.2955841
RDH14	5.4034085	5.76553581	4.9326599	4.85175603	6.4284324	5.8677149	5.7410059	5.5605405	4.6093222	5.6130246	5.926539	6.4984284	6.1880128	6.4154937	6.3678409	6.42092717	5.26014942	5.443689252	6.4127096	6.69759558	4.83899044	6.2532736	6.1160226	6.89535755	6.37593969	5.50178379	5.9299021	5.7889523	5.0697179	6.710016	5.6911583	6.3864347	6.014693	6.63050048	5.867197	6.1981963	6.2436247	6.34317948	6.4835806	5.853632	5.6258229	5.7413216	6.291412	7.83054853	5.8485527	5.7599321	5.9018363	6.0541729	5.6085529
ACADM	4.6536526	5.51293495	4.4845425	3.42786968	6.8932039	7.1162467	4.7000759	6.2856603	4.5853004	6.789626	5.4482879	7.3159624	5.6272519	6.9694759	7.3752474	7.20157512	6.55221639	5.458603773	6.5786378	7.75264749	3.59128567	6.2924455	5.197207	6.88088365	7.15394667	4.80023346	5.9914542	6.1412902	4.5733411	7.5948169	6.319585	7.1154075	6.2656184	7.32106325	5.6399356	7.3346083	7.517951	6.42128226	7.0593452	6.1769996	4.7748455	6.514084	7.0204311	9.05194918	6.5474129	6.0825468	6.0896645	6.2795842	5.9412479
UBQLN1	4.4950797	6.85361123	4.3567224	3.71216135	6.7411765	6.2827825	5.663372	6.1833255	4.4711795	6.1059291	5.8582526	6.4679331	6.069825	6.6358182	6.3879793	6.68124786	7.02903753	6.821693607	6.165929	6.76862373	4.85867508	6.3157291	6.0672917	6.5098774	6.90487596	5.03542869	6.4549407	5.8039165	4.9337907	6.4563808	5.6238203	6.4836998	6.3455262	6.44859096	5.8390104	6.1499486	6.0905946	6.51167121	6.7221704	6.1546788	5.8090808	6.076035	6.4405455	7.52306596	6.1828015	5.9620231	5.8938518	6.4679136	4.9545056
FOPNL	6.0931922	6.98285166	5.6160679	4.95654517	7.5698376	6.5418477	5.7640488	6.7666641	5.3260711	6.7050125	6.4246578	6.9485821	6.1792449	7.0176665	6.9050502	6.89609511	6.57151013	6.439436916	6.5712357	7.20241344	4.97668251	6.7675069	6.9915742	6.95744519	6.75091913	5.55046039	6.5308586	6.7413131	5.4474474	7.3065059	6.1960092	6.7089914	6.4420166	7.05623788	7.2440336	6.513144	6.9736503	7.09382489	6.7521307	7.015811	6.6205597	6.2119779	6.5665206	8.5209964	6.519496	6.5603014	6.9135158	6.8748988	6.6964136
DLAT	3.9098734	6.67889197	4.3977905	3.37980199	5.983281	5.6648247	4.8457412	5.5394419	3.9691299	5.6073045	5.0543662	5.8226801	5.3738026	5.5996963	6.0257867	6.26717102	6.98915364	6.851965175	5.801517	6.61292505	3.8874713	5.564696	5.1403621	5.55193497	6.38808714	5.00421085	5.519594	5.3969169	4.0650049	6.5345618	5.4349065	6.0893785	5.7470429	6.07894311	5.3807667	6.2152294	5.9049508	6.09697411	5.9613487	6.4581117	4.5158049	6.1871917	5.9278102	7.46658287	5.6727455	5.6995993	6.0675073	5.448118	5.6492443
AGL	3.7193091	4.75126672	3.4247002	3.38255155	4.9092235	5.4989124	3.8674813	4.7780367	3.2513681	4.7536704	3.9332696	5.1250343	5.1529997	4.6892626	4.9896052	6.83796087	6.07462589	4.847641637	4.7404497	5.724112	3.53538522	4.648192	3.9284516	5.00989459	5.82986951	2.96084094	4.743154	4.5816421	3.1122126	5.5140207	4.2984044	5.3064954	4.9059261	5.17770468	3.9696102	5.1214075	4.7819485	4.73495994	5.357948	5.2108322	3.9364231	5.3953748	4.7302499	7.04887029	4.6217702	4.8701826	4.6153155	5.1318863	4.2548585
NT5DC1	4.6824574	6.54596275	3.9792755	3.03254968	5.479031	4.6841265	4.7805219	5.1916694	4.033159	5.1475517	4.5942724	5.2807789	5.0124321	5.3285056	5.5680818	5.64008937	6.137333	5.636279412	5.0651653	6.09388759	4.28586122	5.0755728	5.3051321	4.39446998	5.7187146	4.77140213	5.0580925	5.0589913	4.0746661	5.3609197	5.0127286	5.2536444	4.721988	5.42543832	5.3548191	4.7385711	5.4659743	5.08695808	5.5603357	5.4190218	4.2233253	5.3793776	5.5911676	6.97324203	4.5984461	4.6850624	5.4330806	5.3569108	3.6502564
ARL5A	4.5268479	6.57780108	4.397495	3.42916867	5.8795903	5.929523	4.7800453	5.5538869	3.7756728	5.3290125	4.7741387	5.8126438	5.5315612	5.7424503	5.9959155	6.37199306	6.84641163	5.093869	5.7325559	6.3408944	4.16246202	5.6442836	5.3114637	6.03562699	6.00588009	5.32614144	5.986982	5.3263409	4.0998398	5.9693184	4.975188	6.0793007	5.6306667	6.42180264	5.3187269	6.0292022	5.5740148	6.08631168	6.5305394	5.7019914	5.1090198	5.6034053	5.7584802	7.59267101	5.7535334	5.6550247	5.9278243	6.0916753	5.0926678
CGRRF1	2.6773667	4.69977984	2.64276	2.61672203	3.9285604	3.4852022	3.3452704	3.341186	2.4742782	3.9390396	3.7722201	4.60124	3.1872054	4.4482091	4.2997204	3.22201609	4.13492467	4.42973382	4.0979954	3.80206283	2.89165753	3.9152304	3.4694774	4.4467481	4.24316359	3.74672846	3.4268036	3.0739167	2.3639129	4.1522596	3.5865577	4.1917531	4.173213	4.78548305	3.4825488	3.4038685	4.3311093	4.18562283	4.0821933	4.5208054	2.733668	4.0476697	3.3460792	5.29653374	4.0864053	3.5908993	3.7481947	4.4210505	3.1027936
EXOSC3	3.1739702	4.75993671	3.5478284	3.15653998	4.8056398	4.0987012	3.9645165	4.1414241	2.8673041	4.2221175	4.7376982	4.57671	4.3004519	4.6160301	4.3534837	4.38689374	5.12876501	4.240070044	4.606676	4.1485105	3.28065247	4.2740096	4.5029853	4.89690732	4.54936013	3.61092239	4.5707732	3.4768565	3.3705517	4.5013306	4.1389544	4.2308966	4.1919077	4.76726459	3.93148	4.1674228	4.3542759	4.68614039	4.6661986	3.7716779	4.0678558	4.0102641	4.6122989	5.48765193	4.2000537	4.165751	4.3651233	4.5350925	3.6008142
SACM1L	3.7823361	6.92393161	4.0752656	3.61275765	4.8641127	4.8727566	4.5876871	4.9293861	4.1100507	4.4532726	4.9177022	5.1888839	4.8343995	5.4906514	5.1400616	5.06876855	7.72375502	7.340437126	4.7995637	5.60156979	4.16738094	4.9744111	4.684582	5.16795693	5.85172359	4.3581861	5.3402397	4.4868329	3.7865348	5.1592467	4.6579313	5.1445777	5.0685181	5.12938201	4.3780114	5.3078312	5.1647297	5.3087175	5.4441397	6.8016662	4.7642919	5.7689895	5.2343543	6.31071772	4.7473156	4.6956778	4.76315	5.4018147	4.028331
MRPL30	4.4107318	5.2558965	4.258159	4.38752891	5.5186971	5.5386468	4.5451691	5.0378739	3.7954473	5.2444709	4.9069356	5.4138739	4.9341501	5.5238627	5.2901719	6.11932417	5.06195125	4.800719268	5.2876369	6.26857565	3.7119514	5.5761962	5.5274829	5.72409263	5.81185335	3.91927252	5.0874071	5.2751784	4.3908915	5.693752	4.9657362	5.1442576	5.0616486	5.21457336	5.4865448	5.514472	5.3715378	5.66981324	5.5925067	5.0802007	4.5768024	5.0327673	5.3520589	6.30075362	4.7629496	5.0596032	5.2847307	5.4697856	5.2305774
LRPPRC	4.3835465	6.05542435	4.5674067	4.61349233	6.8876652	6.528175	5.0041207	6.3605289	4.7138441	6.2890484	5.2919683	6.4068125	5.889247	6.3500877	6.4824411	7.4289306	6.38764496	6.187590723	6.5949745	7.37085409	4.54712653	6.5018441	5.9084871	7.09456537	6.86718647	5.19039559	6.0032429	6.5959595	4.7634382	7.3586994	6.4044521	6.2949132	6.5341061	6.59988737	6.1505938	6.7450235	5.6379687	6.45481113	6.2088354	6.656088	5.4170955	6.4052261	6.1582896	7.60562526	6.0579479	5.8413877	6.7312422	6.5526143	5.9328884
PLEKHA3	2.8218711	3.38178215	2.6781625	2.40176905	3.8905359	3.438365	3.2039376	3.5526367	2.5767955	3.46719	3.5980317	3.8606641	3.288504	4.0658668	3.7823241	3.83222346	4.6096216	3.392316786	3.5776793	4.04733525	2.91169257	3.5976138	3.9443607	4.26420181	3.72838767	3.09085965	3.5921321	3.485333	2.8050308	3.9247711	2.9818768	4.3974526	3.7908514	3.74929992	3.4237879	3.5950795	3.8230775	3.75008733	3.8652059	3.8051732	3.1331539	3.5699889	3.635606	4.99466553	3.3856198	3.6415917	3.5836564	3.9753345	3.1911975
OPA1	3.9165207	5.90280145	3.7498814	3.82131313	5.5222107	5.4974189	4.5432422	4.6197968	3.8811647	5.1233872	4.7196831	5.3735526	4.7192059	5.6185286	5.3955839	5.79283638	6.41816526	5.68154679	5.2608726	6.24083982	3.92932008	5.5053435	4.9654321	5.57851199	5.97898742	3.69613728	5.1913998	5.3642474	4.0078515	5.9445032	4.9661208	5.1740646	4.8439104	5.59554541	4.6403429	5.2037798	5.4125579	5.51947209	5.4868494	5.8379888	4.5366046	5.3410303	5.4508014	6.98686412	5.1811463	4.7278402	5.222379	5.5802908	3.9948434
BPGM	5.3503416	7.22319926	5.1064938	5.24633238	6.0921191	5.9324663	5.6330684	6.5267654	4.1239503	5.9437253	5.7778921	6.4627137	5.2541862	6.0382873	6.6811149	6.62689244	6.58853497	7.809186277	5.9912089	6.70157978	5.01357976	6.0877731	5.6495929	6.80372503	6.88261776	5.21612626	6.6325683	6.1886601	5.6464346	6.7167484	5.9853365	5.8471182	6.178474	6.46615204	6.2495616	6.1821403	6.4471283	7.50039723	7.1265809	6.7806325	5.6964483	6.5902498	6.065479	8.28145308	5.7017784	6.1726979	6.2940474	5.9038463	5.4934725
RABL3	4.022682	5.37156415	3.0371502	2.97505211	4.9882572	4.4663812	4.1389535	4.4465161	3.4083309	4.0956778	4.3358406	4.7001254	4.887682	5.3088098	5.518954	5.25525809	5.47791952	4.916815108	4.8449393	5.64429193	3.21556155	5.1458197	4.9567235	4.64905631	5.55464767	3.44244023	4.7123155	3.9706882	3.8942528	5.6775608	4.3067885	5.212653	4.4843709	5.17229367	4.3359967	4.4077178	5.0460226	4.95830257	5.3444102	5.1557207	3.7326073	4.4602638	5.1996998	6.58294615	4.3340642	4.1412674	4.5369638	5.3339576	3.7627083
SUZ12	3.5135301	5.96264516	4.1274859	4.43578842	5.5830227	5.338147	4.7241603	5.0971912	3.7006758	4.9015544	4.9086437	5.5682418	4.9619505	5.918444	5.3243856	5.31722765	5.64751371	4.594158155	5.3827526	5.83363799	3.99269255	5.4267249	4.867514	5.67143267	5.84019225	4.11665445	5.5074396	5.1395991	3.672301	6.0163342	4.6027074	5.1851655	5.6012105	5.59272723	4.7624737	5.4563716	5.2322782	5.32186178	5.5168552	5.7265387	4.8117325	5.2887552	5.2147841	7.20191651	4.8548028	5.0953793	5.6854801	5.7209174	4.388554
TRAPPC8	3.2557818	4.80837097	2.5250981	2.60429757	4.9531503	4.0098052	3.399534	4.2545774	3.1285953	3.8952142	3.8683457	4.678159	3.5107229	4.846128	4.4459949	3.91594532	5.2981417	3.507034981	4.1064802	4.74840799	2.80363987	4.3533415	3.9122501	4.81903924	5.0096657	3.01535269	4.3134329	4.5171115	2.7239446	4.5942974	3.8605801	4.6582212	4.1075118	4.41761748	3.4651066	4.5957689	4.4597771	4.62864608	4.4173524	4.3680838	3.9886089	4.648147	4.5479009	5.74825937	4.0034543	3.6714191	4.6753466	4.8753888	3.6718606
STARD7	6.2571922	7.71214502	6.3300547	6.61293473	7.504787	7.6458712	6.8043131	7.302639	6.0754367	7.2072776	6.6872508	8.1047122	7.6320145	7.5904487	7.7478284	8.06610442	7.65201972	7.130046301	7.2329723	8.09623885	5.92979805	7.439379	7.4144715	8.00242343	7.97535974	6.09437554	7.5097663	7.5201336	6.363734	7.4296692	7.3207565	7.5554318	7.5730966	7.79326183	6.8228021	8.1170264	7.5824876	8.12531979	7.7555226	7.905712	7.5202256	7.6091011	7.6410476	7.82746708	7.5981484	7.2494596	7.5571358	7.8357894	7.3167672
NIPSNAP3A	4.0372931	5.90430145	4.2194265	3.63301382	5.5857288	5.4438514	4.8391633	5.2973926	3.8831494	5.2238254	5.4753642	5.890586	5.7172793	5.9778769	5.9726393	5.46899064	5.88155985	5.224545609	5.718088	5.96816908	4.65505208	5.2173743	5.397074	6.03537364	6.10413046	4.96038195	5.9408592	4.4768626	3.7207256	5.6521681	4.6479246	6.1387647	5.6338857	6.36659397	5.2000606	5.3249514	5.4780699	5.69064712	6.5558851	5.0352033	4.9113694	5.1941413	5.3974673	7.32064145	5.6996172	5.3597791	4.599633	5.9019008	3.8189042
PREPL	4.9766049	5.34264602	4.7036769	3.57511422	6.3113144	6.0825686	4.4254944	5.8745005	4.6078069	5.7917074	5.7986343	6.2991599	5.5568355	6.446239	6.1136589	6.44629712	5.483821	5.038483005	5.7019065	6.8015642	4.40910927	6.2586101	6.2504588	6.65374649	6.32202654	4.42946124	5.6027103	6.0598216	4.619362	6.8191591	4.9495963	6.5619554	6.2321373	5.95894641	5.5006492	6.2281044	6.3383882	6.38719819	6.5381923	5.9114634	5.5035118	5.7569531	6.1516869	7.53165203	5.4322471	5.7847919	5.8419308	6.3610456	5.6911273
SLC25A17	4.1754166	5.35296959	4.172038	4.6264507	5.2024438	4.9846206	4.7571863	4.9549964	3.9962477	5.025242	4.7586821	5.2709116	4.9451892	5.1297287	5.33271	5.17276223	5.50467838	5.028670823	5.0886212	5.50008022	4.08967448	5.1375373	5.0887244	5.33635967	5.3294221	3.77460401	4.8683525	4.6916031	3.9337449	5.6228692	4.6314778	5.5038406	5.2180073	5.19352793	4.910085	5.1796048	5.3189432	5.24211904	5.6458508	5.1828724	4.5227863	4.5921808	5.2064365	5.92845828	4.8237516	5.3108005	5.0536129	5.0892671	5.0414539
PIK3R4	4.1379195	5.38910611	3.24602	2.92015724	5.7881784	5.6135173	4.3665373	4.5013341	3.4274958	4.5975913	4.6624011	5.460704	5.1494932	5.7852029	5.3659516	5.60893175	5.51318469	5.155266358	5.2008293	5.81299042	3.56596539	5.5273521	5.1473611	5.68574273	5.69024261	4.05856529	5.1714096	4.3569527	3.8142143	5.5773943	4.6350344	5.4437148	5.2884147	5.21531018	4.546638	4.9355935	5.2443701	5.51349519	5.5861217	5.5517025	4.5940607	4.8767071	5.2861755	5.94419841	4.6201923	4.418971	4.7110646	5.7084565	3.6381586
MMADHC	6.652746	7.08760752	6.1326932	5.15554998	8.1582541	7.8072386	7.0400696	7.4909015	6.26917	7.5664078	7.2499208	8.0267805	6.803791	7.7994475	7.9656502	8.40382327	6.81084471	6.7504991	7.8282155	8.1317395	5.8347098	7.9960111	7.6726857	8.13616671	7.98929619	7.27617489	7.6554323	7.275472	6.5242035	8.2029585	7.3434541	8.4029846	7.9008404	8.12319481	7.8459795	7.7238828	7.9495962	8.27694874	8.207073	7.5228984	7.0011258	7.4605402	7.7517111	8.90550016	7.5454394	7.466289	7.4009826	7.9444137	7.3258315
GTF3C3	3.6860512	4.47739407	3.569477	3.41035016	4.9417334	4.7600505	3.8354295	4.4948518	3.6692059	4.5826828	4.6737857	4.8585205	4.4078476	5.2586852	4.4470119	5.41323053	4.46224195	4.222874381	4.515274	5.14448072	3.62282618	4.8062397	5.4218263	5.42231424	5.03106148	3.8496387	4.6793522	4.9062495	3.6418167	5.3097856	4.3841577	4.6751244	4.7730934	4.8219625	4.3342608	5.0201048	4.957851	5.08597602	4.9701702	4.6437084	4.4499321	4.8156351	4.9207114	5.74198602	4.6550755	4.2841329	5.0667851	5.116987	4.4369407
C1D	3.8268368	4.779934	3.4771041	3.26402569	5.3351484	4.7805191	4.2356141	4.5776996	3.2784623	4.6772334	3.8074858	5.8323254	4.437678	5.2249969	5.0847469	5.04429471	4.24712076	4.559444142	4.69607	4.89668408	3.4339474	4.6731772	4.2519853	5.50324021	5.17414461	4.0008222	4.7111922	4.054888	3.4553951	5.2487773	4.0888681	5.2957885	4.8719088	5.33837073	3.9494799	4.4967504	5.1749682	4.6206181	5.0370277	4.7513004	3.7623027	4.9200299	4.51724	6.60544917	5.0458079	4.6713782	4.5716805	4.9217012	4.1572301
CDC37L1	3.4233774	5.10875053	3.7047695	3.09740139	5.236673	4.0736863	3.9744216	4.4217197	2.7742663	4.7107857	4.5712425	5.2335985	4.0794475	5.2650685	4.7619961	4.36775795	4.88308925	5.809553593	4.5242632	4.22113446	3.51375768	4.3228133	4.2214478	5.2466148	5.12937136	3.60140459	4.5857848	3.518429	3.2307495	4.7676635	3.6485323	4.6943704	4.9876749	5.02847248	4.2275841	4.5484021	4.2693215	4.98463669	5.1057059	4.0323155	3.8070429	4.4354468	4.8356487	6.21653759	4.1694265	4.1661967	4.0259429	4.8223495	3.3554532
STAM2	3.7982715	4.47022104	3.4593737	3.0733753	4.9736061	4.6927647	4.1817802	4.606908	3.4797952	4.4052652	4.5445193	5.1054511	4.8603672	5.1555139	5.0214411	5.12432162	5.17895	4.202123245	4.5525479	5.31637666	3.63492821	4.922162	4.4297555	5.32009034	5.62338334	4.05446256	4.8651647	4.7275667	3.4611672	5.4605509	4.2171731	5.2765349	5.183316	4.99875567	4.1080832	5.0772327	5.125647	5.40104305	5.0672043	4.942799	4.4759005	4.8173678	4.8199678	6.54001857	4.3295549	4.775422	4.7799611	5.275956	4.0513675
IDI1	4.2374921	5.94272116	3.5756492	3.68915377	5.9768794	5.1021912	5.007224	5.2404214	3.6721956	5.7046532	5.3108501	5.885686	5.1223484	6.3616007	5.757219	4.98881631	6.0661343	6.216580624	5.534419	5.75322245	4.25397856	5.3188898	4.791678	5.97763598	5.74782203	4.46560927	5.5015427	5.0372225	3.8804294	5.3159707	4.8831465	5.7456729	5.6712823	6.07727882	4.8453159	5.4303454	5.582272	5.75276708	5.79631	5.466722	5.0582926	5.2889248	5.3227908	7.09723952	5.3880695	5.2634036	4.8923277	5.5295272	4.5866801
COPB1	6.1895114	7.9803859	5.9927481	5.65902597	7.5840912	7.2610579	6.981986	7.3763906	5.9963815	7.2432516	6.6696712	7.5784371	7.3256109	7.5899107	7.6762101	7.75601746	7.56712673	7.798469017	7.3078273	7.89613831	5.85453117	7.5879656	7.4217786	7.59536755	8.04896572	6.81915036	7.3901067	7.0206951	6.1998672	7.9162523	6.9705194	7.72884	7.6532248	7.63226863	7.100187	7.4457456	7.8068098	7.98405678	7.8259025	7.6981367	6.9551668	7.6462805	7.4984121	8.41950275	7.2491254	7.485792	7.5801506	7.4699235	7.1957478
NDUFS1	4.8678707	6.23063023	4.5872928	4.3220839	6.3186958	5.5126059	5.1124483	5.7595938	4.2645783	6.292796	5.2411159	6.3297761	6.1504314	6.2710801	6.0145209	7.30457266	6.90277435	6.241736964	6.0385703	7.46268708	4.40575158	6.0912928	6.0026716	6.77028048	7.35024636	4.83356922	5.8895803	6.0324456	4.830014	6.7988389	5.8174041	7.0939108	6.3569205	6.11483902	5.0210754	6.180206	6.300879	6.83058491	6.569382	6.571502	5.2765001	6.4577963	6.2545668	7.20321833	6.1835924	5.7605315	5.4300239	6.002933	5.3608018
OCIAD1	6.6567599	8.54822524	6.2276348	5.09096947	7.6587554	7.0179078	6.7372269	6.9625362	5.7413532	7.2055868	7.174723	7.5744397	6.8799976	7.7586612	7.6127415	7.22011139	7.89596587	8.09970011	7.3777248	7.67320894	6.1658018	7.037025	7.0557004	7.18072533	7.57466458	6.32823083	7.0749923	6.6900971	5.9029117	7.4935057	6.8405339	7.6770348	6.7807	7.56787911	7.2036492	7.1985438	7.4699957	7.29512902	7.4528842	7.5612416	6.7624821	7.1239586	7.4925583	8.95345197	7.224665	7.1614248	7.2801044	7.4004441	6.9261883
ZC3H12C	2.9990749	3.18859591	2.2932899	1.56169043	3.8257644	3.6485373	2.7372615	3.7417541	2.0730839	3.5626236	3.1210871	4.4191845	2.7226369	4.8410706	3.7172324	3.70705268	4.71478923	3.863241165	3.5221182	3.53547135	2.04961992	3.9397312	3.2651103	4.38027113	4.74250163	2.65406645	3.6172775	3.1748684	2.2978481	3.789025	3.0899363	4.1179342	4.5243765	3.85730489	2.907192	4.1900349	4.1572397	3.71615259	3.9346423	4.4389001	3.1235911	3.1823501	3.4262724	5.01466638	3.3471859	3.0636302	3.9204542	4.5729617	2.7886086
NKIRAS1	2.507569	4.71960166	2.1191241	1.83049061	3.8204627	3.6149441	2.7174644	3.3557916	2.8086549	3.4846386	3.926556	3.8610978	2.7825854	3.1909433	3.8168991	2.57461694	4.96032676	4.095022334	3.3987469	3.42339749	2.40677514	3.6787827	2.6935632	3.74012617	4.32128069	2.68804444	3.4602558	3.4122111	2.1140559	3.5305159	2.6806939	4.0708517	3.3695171	3.66427614	3.4743571	3.2958967	3.7134648	4.06691661	3.9591519	4.1318835	2.3526419	4.2049082	2.9756652	5.25782416	3.0778703	3.1049487	3.1776461	3.6488269	2.8250671
EIF5	4.4423068	6.57698833	4.5880603	4.66784326	6.343436	5.7606158	5.2990683	5.8096685	4.0785831	6.1061267	5.5005482	6.5655251	6.0601468	6.7830131	6.3547151	6.34065358	6.8490458	6.979400749	5.8654402	6.50569052	4.80751077	5.9378956	6.0249929	7.02623719	6.72600073	4.55631761	5.5901299	4.8529707	4.7319699	6.7166498	5.9833646	5.6914145	6.1401426	6.17856177	4.7598964	6.2268484	6.5727686	6.45788582	6.2329331	6.7026221	5.6314816	6.2530321	6.0232179	7.13086179	5.8389441	5.7093408	6.7062998	6.7247933	5.1967105
IREB2	4.0436546	5.90206563	3.6016061	3.23089111	5.8804659	5.6171337	4.4874594	5.4293017	3.6638125	5.17288	4.9361114	5.7707659	5.2543735	5.8595504	5.4265073	5.52885251	6.17750864	4.751397817	5.3098814	5.89287952	3.86396105	5.6018163	4.8858646	5.70640391	6.06112874	3.58774936	5.5388125	5.0378096	3.4040149	5.6685674	4.8505856	5.0968807	5.0982915	5.60392973	4.6351472	5.767663	5.8178434	5.3037278	5.7219895	5.8567879	5.0644541	5.3446327	5.3328268	7.14405535	5.0470873	5.2245194	5.6855694	6.0275456	4.7247293
FPGT	3.6317805	3.91813883	3.4994065	3.50147338	4.5960706	4.5297412	3.892916	4.8587134	3.1371029	4.4220068	4.1889118	5.1954169	4.0627871	5.385897	5.0873481	4.59764617	4.46996675	3.604740942	4.1487913	5.03364971	3.5298624	4.3153047	4.4311534	5.11936631	4.81840572	3.60207384	4.3562797	4.270296	3.3094221	5.3939427	3.9196945	5.3245286	4.4843842	4.84876458	4.2045348	5.0036562	5.1890942	4.87999367	5.0433403	4.7073407	4.0462153	4.708893	4.7191753	6.68413364	4.4240313	4.7983799	4.8793376	4.813388	4.2823931
ZC3H15	5.8402894	6.41204968	5.2400431	5.11730115	7.1357822	6.6346153	6.0697049	6.5317972	5.520207	6.3325558	6.5112915	6.8834736	6.4943352	6.9772354	6.8982138	7.31191166	6.41651353	6.295083973	6.973236	7.13936144	5.19889547	6.8997702	7.3806759	7.37388939	7.04842077	5.96918555	6.7188633	6.5909174	5.6513492	7.2584937	6.254162	7.308114	6.9839801	6.92939586	6.3188898	7.0258141	6.840334	7.19568602	7.1594485	6.6051822	6.232723	6.50779	6.9015095	7.96708753	6.4951904	6.4048107	6.4735871	6.8985696	6.3322844
TMLHE	2.8815873	4.42698442	2.6823718	2.14681635	4.1950518	4.2999236	3.2481221	3.6300139	2.8266078	3.7992717	3.6294761	4.2725873	4.0098693	3.8875088	4.0468835	3.99442921	4.57841939	3.687952109	4.1091129	4.42764723	2.4845673	4.1007781	3.7616332	4.26609184	4.35613412	2.61746858	3.9670376	4.3369597	2.5859995	4.445845	3.6320294	4.0846524	3.9230961	4.16585259	4.1227173	3.6982056	4.0408688	3.99679333	4.3386895	4.2966459	3.1673865	3.5529851	3.9093328	4.31139354	3.9893093	3.7701131	4.2191933	4.1008643	4.2568245
GLO1	6.4221365	8.25291784	5.8359909	5.4875272	7.77584	7.287475	6.7064931	7.1023872	5.712799	7.338955	7.1217033	7.599014	7.0745086	7.5406214	7.6588731	7.33985609	7.20372884	6.701220062	7.3878638	7.91702546	6.02793095	7.2780353	7.2487974	7.33328492	7.76510496	7.13208855	7.018893	6.8457283	5.3609277	7.5541217	7.0854593	7.9335906	6.8698223	7.80327149	7.5696206	6.7145831	7.1660166	7.85653994	7.826164	7.2836992	7.4470973	7.4538022	6.9196065	8.8941718	6.8148471	6.9454342	6.8796451	7.273649	6.6876974
TBC1D19	3.1147165	4.50787742	2.7529667	1.75137222	4.0007195	4.0017236	3.1271629	4.1918701	2.9702506	3.8151693	3.9224446	4.9890882	3.7026199	4.4679104	4.6288997	4.04978656	4.96639552	3.603669535	3.9626942	5.00301658	2.83050392	4.4572129	3.9075845	4.82163749	5.3351597	2.69910866	3.8702301	4.2385336	2.3904891	4.4304819	3.4535109	5.0005552	3.932986	4.19267486	3.5013037	4.8965471	4.5473033	4.04646441	4.6792071	4.4132684	3.6975894	4.8852895	4.5831986	6.02930794	3.984887	3.8156674	4.1798911	4.2863565	3.8954484
PLCL2	2.1125638	7.05502324	2.6152347	1.63290303	4.3678087	4.7244869	3.6465693	4.1327167	2.3435485	4.158453	3.7483905	5.0917143	3.4123767	5.1971573	4.7815701	4.12001038	7.43706028	5.889321397	4.2036872	4.63751148	2.24107841	4.8243751	3.5427071	5.24832099	5.4267005	2.27668647	5.1134554	3.7721211	3.1565312	4.6382758	4.1863346	4.1765714	4.7658373	4.72072911	3.7411279	4.5169648	4.9529773	4.78726628	5.2080592	6.0500315	4.3660274	4.2807671	4.6837829	5.3847342	4.1517027	3.3121461	3.6360082	5.5333454	3.4189227
DBT	2.7051213	4.17817825	2.6947533	2.10543592	4.1475142	4.1278032	2.8612914	3.5858464	2.3311624	3.711837	3.1513809	4.0441075	3.5483141	3.4350838	3.9643162	3.84867761	4.35221202	3.658702349	3.5709944	4.12502298	2.55000929	3.7063836	3.3643481	3.98561986	4.82067662	2.05898427	3.634196	3.5189137	2.0511547	4.3213499	3.2523138	3.8984251	3.4298493	3.72577998	3.2432503	4.009542	4.0446232	4.08837108	3.9771559	3.8791463	3.1817193	4.0602798	3.6767375	5.3432022	3.5857377	3.4914203	3.7270229	3.9894103	3.4363927
NAA35	2.6784401	4.96395726	2.8742155	2.75720134	4.6782464	4.2842108	3.75355	4.3347192	2.9216137	4.0042066	4.4887282	4.6529868	4.5109177	5.0684059	4.3751866	4.54932573	5.46532666	4.837555149	4.4525846	4.51924489	2.79805089	4.40919	4.0018641	4.81848255	5.14916903	2.96063123	4.2416284	3.5250061	3.0131448	4.8463274	3.395988	4.083771	4.0492224	4.41563071	3.6760556	4.3589764	4.6005785	4.49184794	4.6722341	4.167533	3.9702479	4.0532999	4.3857744	5.2784485	3.943977	3.8877199	4.3158041	5.0006833	3.4151576
GMFB	3.6458311	5.35600019	3.4822122	3.68027592	4.825454	4.7065498	4.7604585	4.7422707	2.9533487	5.0876984	4.4457778	5.8650755	5.2264057	5.6781814	5.6145895	4.76628653	6.10260477	5.018928877	5.2609924	5.47294796	3.66794021	5.0204074	4.2689112	5.42313242	6.4650158	4.3221922	5.0073253	4.251107	3.3144636	5.3606635	5.110172	4.9248623	5.0559315	6.10544948	3.7775883	5.1781603	5.4153947	5.49487897	5.5016527	5.4765775	4.4656448	6.3260744	5.2246813	7.44501405	5.3385538	5.030204	4.8756601	5.7887362	3.5451988
EXOC8	3.5348409	3.45957859	2.9833562	2.83058334	4.8312641	4.660091	3.8251021	4.2781935	3.0891606	4.5923297	3.8909811	5.0291137	3.8393565	4.961872	4.4132803	4.32242148	4.44510529	4.12154444	4.4640065	4.50351746	2.96179158	4.2824743	4.4108585	5.08394709	4.72028968	3.01909421	4.5674691	3.6004463	2.8096992	4.7217553	4.0260641	5.4233113	4.8303073	4.50324248	4.0190149	5.1128771	4.6732936	4.58557008	4.9023064	4.6177882	4.2992543	4.0613374	4.5972946	6.04459197	4.242149	4.0925921	4.7631018	4.8922458	3.7146502
PEX12	2.5856315	5.69836082	3.4676192	2.84950178	4.6699589	5.1451822	3.9741615	4.6682634	3.4093596	4.4082661	3.9593427	5.067496	4.4566994	5.0792012	5.1081722	4.73504691	4.23161441	4.313924155	4.2432908	4.99426254	3.33086174	4.7029147	4.699373	4.98566637	4.79012434	3.50967243	4.3955261	4.613807	3.3620163	4.9837127	4.1253962	4.3318657	4.5189364	4.72126312	4.3846426	4.8326745	5.152485	5.00658785	5.2145785	5.0722229	4.1291488	4.1584588	4.6310344	5.95888446	4.5769597	4.663845	4.9544072	5.0841859	4.4918998
RAD23B	5.3373353	7.35115324	5.2011878	4.8822106	7.2560654	6.8982633	6.6056931	6.6798935	5.0291604	6.4855389	6.5137305	7.1337875	7.0612013	7.2569859	7.0575531	7.13808493	7.59276558	6.947611835	7.1045064	7.47851927	5.44173108	7.0229203	6.6679585	7.10676676	7.4731119	5.97138582	7.0388068	6.2821443	5.5616637	6.8549501	5.965158	7.1987657	6.8815215	7.1536771	6.5091228	6.429566	6.7973221	7.05141466	7.3123129	6.9040436	6.2503835	6.5086731	7.0186754	8.06338913	6.8307723	6.5759637	6.3985659	7.1835598	5.7807465
TOM1L1	3.9862314	6.32111004	3.55235	3.40499279	5.6598977	5.4533883	3.8218823	5.6458084	4.215658	5.288366	4.3571001	5.6669031	5.1706743	5.6374285	5.6601172	5.17385618	4.72996417	4.556929768	5.3380152	6.13418565	3.61889013	5.4784423	4.6902211	5.51084313	6.19770204	3.30342541	4.9955419	5.7417893	3.5502046	6.0421629	5.4891992	5.9532972	5.204509	5.81530426	5.1477529	5.5476532	5.7910789	5.91913749	5.6857225	5.4474779	3.6515045	5.6803537	5.4883438	6.01380627	4.6327421	5.2956159	5.5669907	5.2364737	5.6103383
BBX	4.2569064	6.05110274	3.8137112	3.15400096	5.4411617	5.4298942	4.6399605	5.2265011	3.8505032	4.7694709	5.2651649	5.4366479	5.5814499	6.2122654	5.6971469	5.97387888	6.90716192	5.587356351	5.5326432	5.99895597	3.73300192	6.1723401	5.8221553	5.62270935	6.81390987	4.10472394	5.9985134	4.6297585	4.1854813	5.9353117	5.1106327	5.5497448	5.4318161	5.90509168	4.8905136	5.6778674	5.1445514	5.60121455	6.2998306	6.4340345	5.085981	5.6251189	5.7646549	7.33220436	4.6966392	4.77444	5.4337334	6.4099308	4.0350367
RNF13	5.9786634	7.75496273	5.587217	4.39181928	7.2739398	7.1307742	6.112542	6.5414537	5.8423407	6.8218711	6.5583905	7.5212468	6.1633593	7.49127	7.7592315	7.03425283	7.60757622	7.363907723	6.9318906	7.65014792	5.45060514	7.3665306	6.6389838	7.21797178	7.26599416	6.19237486	6.8806235	7.3444548	5.8672836	7.7284227	6.831842	7.6195847	6.9204575	7.34486831	6.9244176	6.6273603	7.420766	7.53082298	7.2662955	7.3443904	6.5634952	7.4220245	7.1294089	8.61210485	7.2162567	6.4453431	6.7028475	7.4074317	6.5441025
RAD17	3.7475184	5.36035413	4.16266	3.60032501	4.8642387	4.9107698	4.0814786	5.4691046	4.2093164	4.7322726	4.5783722	5.2114364	4.213101	5.3550461	4.9358079	5.83391387	5.07996745	5.180697911	4.4311881	5.66323826	3.79876656	4.8526935	5.1351924	5.36140941	5.26505651	3.23875783	4.6841988	4.3539427	4.2926502	5.6194858	5.0205237	5.2344445	5.1966286	5.26708016	4.5911785	5.3472661	5.4761532	5.43276556	5.3132228	5.2321472	4.2856402	4.7538685	5.118713	6.6613207	4.6340878	4.8898137	5.5510611	5.0727217	4.8883677
ATP2C1	5.0081143	5.92662348	4.4407542	4.62063597	6.4522189	6.37698	5.0729331	5.6409105	4.5667453	4.8980786	5.404292	6.2668728	5.644346	6.4170172	6.212333	6.19565541	6.86520695	6.408435196	6.0740511	6.6007976	4.6407546	6.2696664	6.2510034	6.64884609	6.64130481	5.00490329	6.4277943	5.498381	4.9991419	6.6677411	5.795995	5.9157793	5.9620539	6.52062296	5.6462472	5.6275895	6.383599	7.1013875	6.4708821	6.7532638	5.9225229	6.1535484	6.1224024	7.45307811	5.9937795	5.4986994	5.9051565	6.4032683	5.1351017
HSDL2	6.2635877	6.72067137	5.0929461	5.01100689	7.0041284	7.1536926	6.1691156	6.5105227	4.5322131	7.4503225	6.2687137	7.4166148	7.6010343	7.0063911	7.806502	7.1423198	7.33306305	7.124440283	6.9985829	7.91308746	5.27898747	6.8747479	6.1491331	7.3096884	7.55484767	5.50768802	6.2268969	5.7436582	5.2241763	7.5605994	5.7040055	7.6963439	6.9123433	7.43933812	6.4282059	6.399409	7.2709167	7.53464761	7.6935247	6.2270609	5.9122821	6.6293115	8.0353536	8.79396154	7.2259058	6.1901171	6.1183779	6.9303564	5.6795984
FBXO34	3.1875978	6.54694643	3.834824	2.61241128	4.934145	4.748588	4.4099412	4.2413878	3.4358226	5.4036478	4.906429	5.8469675	4.3441344	5.9606141	5.3386123	4.70678818	6.02807533	6.162404572	5.3856784	4.7657112	4.22429267	5.3629	4.8738466	5.96768885	6.04892699	3.30940553	5.0173926	5.0744893	3.4378748	5.1847525	5.1955517	4.7325997	5.4545764	5.25215422	4.5790719	4.8548769	5.5733616	5.16389043	5.0546486	6.0170999	4.1874223	5.6927999	5.2139848	5.91642717	4.8147308	4.3586404	5.6886369	5.5017012	4.5983775
DLD	4.5428772	7.35060514	4.5336549	4.49440681	5.9400606	6.2449685	5.2856122	6.2940357	4.0524764	5.8384258	5.0797403	6.1559608	6.2724151	5.8015054	6.3099553	7.47974762	7.11364143	7.183930908	5.9355586	7.28061985	3.98513652	5.8743521	5.7008703	6.50098436	6.98607603	4.79276318	6.0181536	6.0746451	4.8655893	6.5096068	6.3177293	6.2973049	6.1479153	6.3184513	5.8629584	6.8994491	6.3159763	6.74074951	6.5261501	6.8041734	5.292386	6.3643361	6.2677051	7.92728558	6.5034613	5.6938616	6.277186	5.8139724	5.6118801
LYRM2	3.4777055	4.92741572	3.3093067	2.96931785	4.3847534	4.4029636	3.8703393	4.1725865	3.3828715	4.0660871	3.8007011	4.3775162	4.4367876	4.5704668	4.3611654	4.55322942	4.03861191	3.584059464	4.2985442	4.9619867	3.14718086	4.3035703	4.6047469	3.96656068	4.81580286	3.10670111	4.2071856	3.870229	3.144123	4.1679616	3.9104483	4.5086432	3.935603	4.54016557	4.1942652	4.1338226	4.2451174	4.14337832	4.7121471	4.322141	3.8100936	4.4947268	4.5483654	5.57441308	3.5844914	3.7135909	4.2802398	4.4607028	3.5804983
CFL2	3.3491285	6.26481891	3.557737	3.47403705	5.751375	4.0066794	4.7755848	4.315069	3.7130336	4.9245813	5.3275737	5.462241	4.9616353	4.9814349	5.1709057	4.75713008	6.32411096	6.261895268	5.042031	5.22119291	3.67758086	5.2065078	4.1631044	5.08953075	5.17175183	4.29551695	4.8079809	4.1823374	2.9397647	5.2077308	4.5170118	5.1498099	4.4515451	5.47309425	4.7147202	4.8848356	5.5575747	5.24503253	4.7459828	6.0094816	3.6792772	5.081233	3.9601269	7.15417664	5.2414431	4.8776519	4.9966008	5.678217	3.494942
SNX2	6.4668377	7.406728	6.3437092	4.69651924	7.6617023	7.7741681	6.4757941	7.317181	5.8719466	6.6478912	6.7586957	7.6920977	7.1498206	7.1841276	7.6751755	7.5097359	7.1861874	7.317949025	7.4729528	7.56735076	5.54929502	7.6692277	6.8349148	7.40110786	7.49422784	5.70371003	7.0581218	6.4895819	6.0462398	7.3270996	7.0387538	7.2890579	7.2988063	7.71002173	7.4542757	7.3283555	7.8117854	7.63441182	7.4288593	7.6406718	6.3989437	7.2217087	7.0628085	8.55694129	7.0932516	6.7302447	7.3926721	7.7435559	7.2627608
VBP1	5.173679	6.90676401	4.5547988	4.92245586	6.401875	6.0477451	5.9415253	6.2082479	4.6115651	5.9715026	5.6732502	6.430328	5.8436178	6.4047566	6.6026693	6.32473676	6.66579964	6.5830264	6.1693292	6.9399725	5.05472435	6.109904	6.1953316	6.36520598	6.49465111	5.53382015	6.1329984	5.922395	4.8785732	6.6722883	5.7223275	6.5360376	6.2336396	6.6427686	6.1799311	6.2844118	6.5593808	6.67960922	6.6470471	6.4676172	5.6075816	6.1481809	6.5440066	7.89494782	6.2482493	6.3605289	6.141419	6.3607803	5.8088464
C3orf38	2.9591339	5.00312397	3.6881881	3.18549091	4.8309625	4.5248921	4.6067328	4.1156537	3.6874843	4.1083858	4.348159	4.5955474	4.3250152	4.7673671	5.0543777	4.70018518	5.31611238	5.292966521	4.7923024	5.03229639	3.3471857	4.7547895	5.1207753	4.3600796	5.16377282	4.20921883	5.1890363	3.753569	2.9599522	4.3882509	4.1374097	4.9882136	4.3367791	4.95589742	4.6039598	4.570374	4.9199738	4.97321346	5.2401828	4.8772639	4.5948165	4.592381	5.0922616	6.22884119	4.5991519	4.3323615	4.4032039	4.9995695	4.0671143
FBXO30	2.8523486	4.30126618	3.0075047	2.24793544	4.2518583	3.9570826	3.3947506	3.6807276	3.0178154	3.59452	4.0143667	4.3066736	3.3636128	4.4466576	3.8999267	3.7681381	4.94488656	4.144363711	4.1729966	3.9057349	2.97276127	4.191886	3.5335149	4.15665549	4.64341116	3.54839159	4.2710326	3.0839356	2.4078913	3.5669827	3.5838281	3.9353249	4.3241776	4.47690998	3.4966173	4.1387119	3.6578313	4.12354878	4.5282925	4.2521018	3.4524376	4.162088	3.9796213	5.48423292	3.4887001	3.5061311	3.6572195	4.8112252	2.5866048
TTC19	4.5995317	6.91385539	5.4452168	4.51289995	6.3303662	6.0299193	5.2361648	5.8688917	4.9733483	6.0280664	6.0197483	6.6082913	5.6590985	6.7228114	6.4934719	6.45309026	5.88755951	5.519922955	6.2897507	6.70302955	5.01970571	6.2413538	5.8794407	6.45033544	6.92725485	4.08784641	6.0785458	6.3746026	4.8528729	6.5507528	5.7678851	6.5423944	6.0733013	6.56973109	5.6957751	6.7246984	6.9382857	5.79349642	6.757525	6.0265192	5.3004211	5.3870259	6.6287353	7.27259172	5.4965833	5.8984317	5.9680044	6.3572354	5.5910077
SPOPL	3.7235892	5.06919221	3.2296025	2.36169183	5.3458213	5.1193032	3.9815768	5.2421428	3.2386754	4.5687858	4.615352	5.3452784	4.6239376	5.4988934	5.2096286	5.24090967	6.17681514	4.341948247	5.0282919	5.69267933	3.07371652	5.3979666	4.4076112	5.61195191	5.38269614	4.06475109	5.2170807	5.2737123	3.4190203	5.590248	4.5660462	5.3787635	5.3310919	5.41554122	4.3778709	5.4512178	5.1373062	5.50561839	5.4997871	5.4655134	4.7425444	5.2478709	5.0689103	7.03331669	4.7725107	4.7360511	5.2242793	5.5443787	4.5037705
COMMD8	4.873025	7.03347882	4.698401	4.15573148	5.4924557	6.0337457	5.5285485	5.6446445	4.2692376	5.5084715	4.5515374	6.1659584	5.5425255	5.9101094	6.0992504	5.71319656	6.65234688	6.293709085	5.5792121	6.55969674	4.09107574	5.2313255	5.0248524	5.78812228	6.98952158	5.08307384	5.8826953	4.3451497	4.2341586	5.9456587	5.5490326	6.8915397	4.9878305	6.37877614	4.9914173	5.6478267	5.8968687	5.72421831	6.4091858	6.2305034	4.8551628	6.5886813	6.2063463	7.75268418	5.96666	5.5297817	5.4639589	5.8890815	5.1399824
COPS4	4.8101894	6.67582667	4.1221205	3.88448774	6.4142511	5.9287855	5.2645706	5.9314874	4.1965537	5.6893173	5.4365287	6.2066238	5.9006079	6.1221648	6.3866485	6.08962292	5.91498051	6.026700669	6.0131269	6.28450296	4.19593798	5.8952423	5.580666	6.24401352	6.37518294	5.07277895	5.8863817	5.4868953	4.4972918	6.1437879	5.5937617	6.2775874	5.8014065	6.47517137	5.8148577	5.8175749	6.0166165	6.29968334	6.4111525	6.2328144	5.2765443	6.0012843	5.8153959	6.88538501	6.0495107	5.8927284	5.6179803	6.2118096	5.7964033
LAMTOR3	5.0631746	6.48228164	4.5614701	4.30485043	5.8871604	5.7661639	5.0521373	5.4263814	4.30552	5.4371186	5.1524545	5.8871447	5.4007497	5.8890185	5.8488918	5.56435034	6.66972105	6.582667689	5.5064948	6.23949872	4.28507819	5.5971886	5.396716	5.79691653	6.09890565	4.68914183	5.3551589	5.2298544	4.1748868	5.8453375	5.092402	5.8166339	5.2069367	6.09261233	5.4564361	5.7256822	5.6750943	5.64875235	5.9771378	6.1772316	5.1589961	5.5459771	5.6820553	7.4787311	5.6637795	5.5256225	5.6007635	5.6492864	5.6549687
ARV1	5.4859404	5.45811045	5.63501	5.17080131	5.7311431	5.6795637	5.9263037	5.5983962	4.6914551	5.7114705	5.7840841	6.1222319	5.0508004	6.0046309	6.0972637	6.10976678	5.21505671	6.24659289	5.6977911	6.12638925	5.50039867	5.4358752	6.1321357	5.81631742	5.93564104	4.75118419	5.2810162	4.9935947	4.6685607	6.202178	4.843186	7.3239948	5.5239241	5.88097214	6.1775114	5.6998936	6.2058636	5.98802804	6.264045	5.7915116	4.7524858	5.6602133	6.236334	6.8435356	5.5782931	5.7062263	5.5874073	5.7345679	5.7546227
STXBP3	5.4778798	6.1425149	4.876041	4.35227535	6.0723799	5.7901174	5.2550452	5.5070615	4.6240043	5.6272924	5.6680457	6.2495701	5.3988537	6.4940297	5.9604285	5.6344053	6.38738096	5.645435048	5.7540013	6.01765818	4.79932764	5.7457992	5.9971876	6.07117621	6.35931509	4.81798429	5.7263929	5.2679428	4.3887569	6.4766699	5.137254	6.117053	5.7619355	5.86314216	5.3338398	5.8904634	6.2750248	5.7328459	5.9346387	6.1243485	5.1959547	5.832172	6.0067838	7.78251926	5.5994118	5.7599618	5.6541822	6.0308446	5.3211852
PHKB	4.6965633	6.49166684	4.680686	3.97846132	6.0860623	5.7458511	4.8206455	5.6461831	4.4518182	5.2519555	5.4084905	5.8843432	5.5968493	6.081614	5.533391	5.94191381	6.7623913	5.671273946	5.4620729	6.09513341	4.08943896	5.8346264	5.5541076	5.86271014	6.52686728	3.93901458	5.7114849	5.5297915	4.5385877	5.802039	5.2221491	5.8028174	5.7895255	5.7252464	4.898003	6.2663602	5.6802448	6.0206238	5.9368953	6.0895596	5.6591882	6.2272506	5.8783937	6.43138693	5.3414828	5.1871383	5.5121566	6.1339942	5.1097694
ZNF416	2.2616124	3.87666544	2.6328571	1.93520335	3.7255572	3.3832594	3.0837885	3.4369613	2.0948893	2.960049	3.5875199	4.1879951	2.9247919	4.1060233	3.8875129	3.467778	3.2877078	3.407097658	3.7658305	3.46063373	2.5513401	3.823489	4.1974779	4.19157276	3.85542541	2.3505214	3.1528278	3.4182695	1.994379	3.6139806	3.3316682	3.8316761	3.2491032	3.90503486	3.5548094	3.6956436	3.9295032	4.12279171	3.7662964	3.8984068	2.9781439	3.4064236	3.3231647	3.50174811	2.9407462	3.3762305	3.80098	4.4108901	3.1305288
SNX13	3.4132484	5.87531473	3.1852203	3.06270585	4.8336521	4.6435216	3.4143003	4.9127255	3.4173938	4.4982302	4.0770975	4.691906	4.0359067	4.9486493	4.4610771	5.15491325	7.03182512	4.901594501	4.198533	5.15275361	3.28381189	4.6544984	3.8632993	5.1647441	4.82229459	3.46303286	4.5686274	4.6626893	3.27233	5.0234534	4.2390662	3.8011714	4.5422112	4.6233906	3.7377001	5.1330048	4.6198302	4.83210323	4.6739688	4.9729298	4.2193605	4.3352079	4.4317466	6.09885882	4.2488881	4.1803965	5.3154044	4.9438523	3.873361
RTN4IP1	3.4233401	5.53449564	3.5465216	4.60757608	4.4807336	3.6023075	4.2157158	4.0864103	3.5755519	4.7408627	3.4647393	4.8193631	4.1188678	4.7239777	4.6677311	5.17553523	4.606615	4.619353505	4.2325224	4.98814222	3.20257775	4.1725384	4.5340417	4.09736866	5.07613246	3.01786328	4.3399175	3.7373558	3.8866545	4.9769573	4.1063438	5.2101091	4.9624799	4.93061524	4.1314096	4.2823574	4.1666071	5.33200089	4.9076466	4.6975576	3.9068412	4.6389935	4.7301124	4.57151011	4.0555324	3.9139564	3.7953654	4.1375766	3.8381702
KTN1	4.7019112	6.88705035	4.3120717	3.8227721	6.0315232	5.6358648	5.4043914	5.6839059	4.4168484	5.9025603	6.1404536	6.4863869	5.4401216	7.0178672	6.1182391	5.81373305	7.17689716	6.933401622	6.3758881	6.05303624	4.82838794	6.3349371	5.8750754	6.90234694	6.99644935	5.03357834	6.0451993	5.8338061	4.4366877	6.5668328	5.9727968	5.8634966	6.0094361	6.13336022	5.0544438	6.0211349	5.7838459	6.07491367	6.217726	6.8055979	5.3840702	6.0151987	5.8402027	8.01126044	5.3537246	5.5808972	6.0634551	6.9058329	4.9121553
DENND4C	2.7252455	5.04268067	3.7177063	2.05321807	5.6770948	5.4635388	3.7744539	5.3450725	3.364346	4.9186208	4.8324887	5.502495	4.98631	5.9338777	5.3409407	5.52426331	6.08046173	4.63807201	5.0157184	5.71619668	3.13723883	5.5502887	4.8188743	5.54129932	5.79796756	3.39922991	5.1782773	5.1094447	3.3178525	5.9913185	4.558821	4.7542467	5.5281746	5.73433083	4.5715287	5.2296858	5.2506979	5.38272975	5.6079966	5.0925554	4.4388018	5.0148044	5.6661206	6.95011816	4.769024	4.6746627	5.2540909	5.7907377	4.1843989
NAA50	5.3426415	6.96118634	4.5637162	4.83415655	6.1170426	5.9725816	5.8059772	5.6623238	4.6065096	5.2025697	5.6806595	6.0374124	6.3760294	6.3748648	6.4891998	6.61874761	6.96411145	6.126208752	6.4406723	7.28231873	4.40889067	6.5933073	6.282123	5.9600966	7.1868593	4.99726375	6.596523	5.5761433	5.2113015	6.8910799	5.7706912	6.4061339	5.9118188	6.71048297	5.5722327	6.1086035	6.4681563	6.26389943	6.7485051	6.7419202	5.6176411	6.392326	6.8214817	8.09640054	6.0142787	5.7983061	5.8556378	6.53859	4.8966864
SNAPC3	2.9994025	4.72810836	3.5299639	2.72107201	4.5043769	4.0403115	3.9037042	4.4825063	2.9268156	4.2771186	4.7959571	4.9036663	4.2107565	5.1397068	4.7253347	4.37264	5.65334476	4.410139928	4.3025776	4.71091464	3.4742157	4.4717837	4.285499	4.99165886	4.55607885	3.63529444	4.5736401	4.0735144	3.1109361	4.9082843	3.4303355	4.9611117	4.2400533	4.6545734	4.0511829	4.3682507	4.6752787	4.98179268	4.9668833	4.0945685	4.1155119	4.7061394	4.8213492	6.05998635	3.8612648	4.2610838	4.3521782	4.8190177	3.5970507
DBR1	3.3421515	4.73804871	3.6356625	3.19966499	4.7468327	4.9351	4.3126375	4.2352431	3.5715675	4.4980634	4.3658623	4.9276992	4.6656929	5.0868818	5.0809996	5.01337262	4.54348442	4.335302653	4.5825099	5.35722235	3.7163612	5.0321812	5.1237676	5.06541902	5.18397459	3.21815375	4.6933936	4.0409946	3.4017458	4.9117204	4.4241542	4.4165651	4.2230091	5.06997751	4.5541242	4.5579865	5.1108971	5.11848562	4.893134	5.0473425	4.6063708	4.661594	4.8999591	5.73727272	4.9022652	4.2634496	4.709268	5.3444707	4.2114858
EPB41L5	3.1240214	4.51671751	2.0634373	1.92290347	4.4638017	4.3389459	2.3300182	4.1166866	2.461691	4.2553619	3.5897161	5.1672284	4.2148711	5.1640022	4.1496706	4.22191887	4.58211427	4.125249003	4.5618022	3.91103872	2.2587785	4.2844625	3.0836052	5.02229157	6.39484975	1.95845267	3.403539	4.3995464	2.5432299	4.642262	3.568146	4.7988698	4.5158067	4.43327969	3.4532197	4.1122729	4.5233089	4.58964415	4.5729508	4.6576484	2.4855116	5.1504425	4.6459693	5.61479148	3.9204462	3.6475218	3.9992097	4.670268	3.2825826
DARS2	2.8715554	5.54294937	3.7494632	3.67174642	5.0579461	5.4298208	4.552158	4.9470397	3.4114284	4.9259602	4.0394081	5.1875232	4.8558945	4.9553524	4.9506427	5.2092267	4.91736244	4.534381194	4.9288019	6.16056655	3.72523979	4.7100719	4.5448899	5.52152424	6.0262465	3.51619737	4.9959479	5.2886134	3.5840856	5.6808643	4.8410695	6.0380515	5.0792783	5.08515905	4.3151452	5.3263893	5.3547277	5.02978119	5.547776	5.0950173	4.3802975	5.1929659	4.8546879	6.10190718	5.0398867	5.0525242	5.4826279	4.832168	5.019467
CUL3	4.0694228	4.55474892	3.3333622	2.72110575	5.4008525	4.518737	3.8540054	4.5994613	3.3849869	4.129743	4.4534949	5.2430528	4.8786482	5.3329258	4.4149786	5.51742901	4.51297611	4.302938414	4.9869452	5.57692662	3.3435534	5.1447131	4.9589137	5.71663113	5.45664148	3.5284949	4.8924212	4.9236154	3.5939216	5.4068548	4.3614856	5.4701501	5.3686957	4.96638345	4.3546335	5.1356098	4.8827556	5.39878348	5.088601	4.9070851	4.3888778	5.0059217	5.1055807	6.2066447	4.4431616	4.5315992	4.7896928	5.2971471	4.3656668
LYPLAL1	5.2096463	6.08957744	5.4201962	5.1742321	6.0906462	5.5454442	5.5587293	5.4172721	4.5091335	5.7012711	5.1909648	6.1777428	5.3607817	6.0575406	5.9909164	5.32166882	5.84991069	5.445207266	5.4777766	5.99839133	4.81879478	5.5324652	5.2561621	5.57055794	6.83590803	4.61935305	5.3993993	4.5052701	4.4777837	6.136824	5.284306	7.3816153	5.2888413	6.02571699	5.4204324	5.7766576	6.4206579	5.65409246	6.026663	5.8818674	4.7719905	5.9949145	5.8716372	7.60849924	5.6739352	5.550148	6.0830313	5.2705185	5.3801891
HNRNPH2	6.5412465	7.96361123	6.0765043	5.60873045	8.0468332	7.3107849	6.9358879	6.9379847	5.9395367	7.5835852	7.2550797	7.6983578	7.5039354	7.7930084	7.5986214	7.46911969	7.62835875	7.865622175	7.7325423	7.94075031	6.38184515	7.7478871	8.2396392	7.82053105	8.16594398	6.04775943	7.5497192	7.2514906	5.9746132	7.9005676	6.8343203	7.9162306	7.8107909	7.51021279	7.1072663	7.4418037	7.6328665	7.4314959	7.6675709	7.8015291	6.9431075	7.3120049	7.3714654	8.61459298	7.2408189	7.0735387	7.2533942	7.6494438	6.6144898
USP33	5.1286307	5.54667625	4.9299894	4.22481582	6.0547686	6.1405131	5.2729554	5.8331828	4.6536187	5.5530937	5.9271116	6.2006641	5.5584304	6.5529226	6.1682079	6.05675978	5.99449001	5.327786285	5.7001722	6.32374165	4.76872077	5.9575699	5.9494827	6.33068322	6.66573812	4.57463735	6.0049366	5.6391445	4.4255561	6.5026936	5.3613761	6.2882136	5.6805233	6.13527594	5.7934509	6.0881353	6.0813055	6.17502936	6.3657391	5.8556666	5.6866541	6.1988569	6.216005	7.5615135	5.7429462	5.8157348	5.712578	6.3646003	5.6770197
PRPSAP2	3.7419245	5.48194779	4.2481509	3.57162033	5.5037521	5.0476653	4.6491305	5.2004059	4.060377	5.4414172	4.9203813	5.7464147	5.0957471	5.8535087	5.3254222	5.53962501	4.8759808	4.190136338	4.9554447	5.71643501	3.96170944	5.0565876	5.2084335	5.75205585	5.01709568	3.28980477	5.1535735	5.0371432	4.1134533	6.0967353	4.6594082	5.8788397	5.3053235	5.351479	4.9345043	5.0618792	5.7315155	5.673726	5.6766368	4.877889	4.4211856	4.6294155	5.451195	6.0346101	5.0763056	4.8372808	5.1898728	5.1599275	4.908712
UQCRFS1	5.5664642	8.51487287	5.7307704	5.60780352	7.035746	6.9863081	6.4136327	6.26764	4.9891638	6.8637838	5.7323929	7.0110716	6.8397064	6.6664209	7.1692752	7.35796883	8.30037423	8.650538836	7.0912675	7.88078072	5.16715599	6.742127	6.2842108	6.89993743	7.70534348	5.83162795	6.4915103	6.3406225	5.3753994	6.6350218	6.7151218	7.3387345	6.8334976	7.49111319	6.2031443	7.1513	6.6521928	7.26691163	7.4104903	7.852417	5.9205094	7.6945559	6.9028446	6.72579465	7.2681478	6.5132606	6.6792945	6.5264856	6.3074282
USP8	3.1727266	4.52590287	3.028551	2.54584554	4.6339069	4.5929038	3.397721	4.4034613	3.0202142	3.8177635	4.124259	4.5217023	3.9434584	4.8197224	4.253449	4.46582698	4.54694649	3.940032025	4.2993592	4.73359388	2.99060875	4.3203312	4.2160573	4.66195552	4.84321139	2.7993409	4.2679811	4.1709066	2.6973302	4.3591044	3.7217168	4.2393496	3.9797605	4.26988371	3.5941692	4.6716992	4.558998	4.19974023	4.4126754	4.4993044	3.9299843	4.313581	4.4222347	5.677065	3.8461237	3.9673462	4.4722715	4.7280719	4.0320352
PLEKHF2	4.5712617	6.14676049	4.4092993	3.01308459	5.774956	5.9970144	4.6950482	5.6034992	4.83723	5.0063558	5.0241771	6.439914	5.0792859	6.750906	6.0167459	4.77418527	6.03761324	5.296614385	5.6993613	5.49367455	4.61852396	5.4558691	5.2218613	6.3502157	6.39039241	5.0958431	5.8307594	5.8257277	4.2086616	6.1986226	6.0567728	5.7059096	5.5889713	6.56741524	4.9590176	5.7259332	6.3302294	6.03905233	6.4855378	5.9521196	5.3748308	5.5831203	5.7267085	7.90811026	5.8601223	5.6670835	5.8787894	6.274456	5.0833855
MRPS35	6.6315263	9.10159897	6.4976392	6.24371393	7.8949615	7.8757945	6.9221243	7.3140059	6.6234473	7.6685113	6.7867338	7.5653662	7.3850371	7.4918675	7.8570922	7.88461245	8.60035986	8.942744728	7.6255675	8.57362764	6.04575827	7.4915041	7.4075079	7.54182367	8.21743545	6.50747144	7.159935	7.5604891	6.4806554	7.992215	7.7087992	8.2356649	7.34443	7.99856732	7.4321912	7.7218172	7.8111713	7.76603961	7.8569783	8.2715553	6.5711369	7.6756414	7.6173559	9.18616699	7.8052346	7.3218903	7.4660103	7.0592045	7.5257878
ZNF776	3.1341196	4.33144007	3.5682988	2.49330611	4.7759681	4.410446	3.5691722	4.2887051	2.8164726	4.1005173	4.445634	4.9863776	3.7030948	5.0181441	4.5539557	4.17550006	4.70470599	4.223668452	4.3398468	4.81071106	3.38487946	4.9449864	4.4506137	4.84693677	4.97775834	2.7293555	4.0287601	4.4692741	2.6906918	4.5204851	3.6298358	4.2359995	4.2620801	4.43939448	3.911036	4.5713857	4.8665584	4.49972785	4.7556163	4.6010634	3.9878978	4.4483325	4.5119851	5.72873332	3.9029708	4.1163619	4.5227537	5.2113992	3.1587291
ZNF24	4.6828247	6.09556399	4.2337199	4.2923307	6.7324898	5.5074081	4.9926927	5.8775444	4.5467174	5.8451274	5.7131212	6.4038601	4.8832763	6.5485935	6.0688022	5.41358403	6.74488907	5.28280626	5.974084	6.1414141	4.57973515	6.1219287	5.7299889	6.4543528	6.41535051	4.71950921	5.9704584	5.9882836	4.096954	6.0998694	5.3136513	5.880542	5.9045796	6.34785647	5.5540907	6.4367556	6.2085455	6.15464999	6.0909636	6.0551328	5.5402557	5.7392584	5.9017503	7.71643261	5.437522	5.4806249	6.3667201	6.5251164	5.2101408
CHMP2B	4.2930403	6.37786358	4.3575427	3.76689601	6.5148492	5.3792614	5.3956447	5.4052553	4.4243413	5.2722376	5.6429057	5.6967677	5.7232756	5.9232462	6.2982469	6.08786406	6.56319927	6.622925926	5.9860274	6.53539852	4.35554274	6.3095743	5.5107299	5.63031213	6.57826395	5.4165408	5.8609977	5.3687511	3.9286318	5.8420767	5.0706341	6.2218547	5.6400513	6.00996421	5.5577992	5.5167592	6.3027349	5.87592734	6.0896784	5.9783155	5.0754495	6.0719614	6.3623813	7.93999208	5.773859	5.429776	5.8693039	6.1912557	4.7311279
GLE1	4.3871684	5.79457923	3.9470589	3.72970351	5.2211704	5.2155805	4.8495283	5.4899989	3.2465955	5.2666944	5.0412667	5.6727861	5.4347683	5.6909864	5.5813911	5.54356143	4.84909212	4.898598766	5.1110594	5.19940219	3.99913108	5.2739797	5.134268	5.59992396	5.49156634	3.75078588	5.7961866	4.8214975	4.117202	5.7170165	4.5032321	5.4857713	5.3648558	5.56218105	4.8184706	5.0892664	5.7891364	5.92405732	5.809564	4.6214991	5.1745315	5.1007932	5.5203665	5.72566391	5.381524	4.9639072	5.412901	5.5118056	4.6822784
TRMT1L	3.8300997	4.60109929	4.0876779	3.41598021	5.0539706	5.3760611	4.1927509	5.0904296	3.4418504	5.0470741	4.647083	5.5980212	4.5030386	5.5820389	5.731829	5.12740878	4.75111882	3.943296107	4.9021593	4.93716746	3.43197262	4.9515668	5.0237311	5.43988295	5.23614584	3.33779657	4.9515617	5.2578495	3.3747844	5.4640003	4.4666318	6.0516876	5.1117318	5.30564021	4.6174429	5.400714	5.6880455	5.43931935	5.3774293	5.2908405	4.3881513	4.8028938	5.3740118	7.07745234	4.7838542	4.7505994	5.2338638	5.4464894	4.6649373
SWT1	2.4209137	2.85757389	2.6260909	2.0471322	3.6764696	3.7579174	2.7505419	4.1906469	3.0047158	3.6360187	3.7994179	4.4377408	2.9634476	4.4768429	3.864155	3.44097571	3.68908186	2.971501769	3.4129935	3.59026164	2.78358652	3.6540132	3.41448	4.41394566	3.84409767	2.07499503	3.3420428	4.2371284	2.3949546	4.6748428	3.1669661	4.6176684	3.8078886	3.63899799	3.1990907	3.8373446	4.1314671	3.84189838	4.2309313	3.6584741	3.0154066	3.426485	3.8317341	5.40589972	3.093736	3.3268958	4.2923632	4.3469336	3.5871652
DNAJB14	3.4490983	5.44749638	3.3298991	3.31986758	4.9368711	4.8944593	4.236375	4.8320882	3.3383417	4.3009774	4.3984923	5.0310896	4.1431285	5.2501745	5.2389874	4.64660116	6.10535563	4.815645599	4.6235302	5.25917896	3.3897601	4.645489	4.0277513	4.81890106	5.18544175	3.77871511	4.9192697	4.1630038	3.2624652	5.0177271	3.8875022	4.8734346	4.6770352	5.19098936	4.0765708	4.9771625	4.7603398	4.74287697	5.1333327	5.430461	4.12194	4.7176091	4.7851582	6.91957189	4.3629147	4.6961038	4.8171357	5.2250339	3.8030092
CDC40	3.2582277	4.71113803	3.1826291	2.15867837	4.9105296	4.4444263	3.7589888	4.800806	3.515596	4.6481635	4.5031189	4.9480096	4.20452	5.2892401	4.8616211	5.0013398	4.34461799	3.411362472	4.5465055	4.88723271	3.00563321	4.9709514	4.6505415	4.68472195	5.24919444	3.4542884	4.909353	4.5426004	3.292294	5.2341428	4.4692077	4.6663527	4.8310159	4.89352694	4.6019902	4.4349344	4.8984536	4.90156746	5.086583	4.7369802	4.3192873	4.6328779	4.8101505	6.18938262	4.1218388	4.0668609	4.7081908	5.2473341	3.8442345
RMI1	2.737342	4.69406231	2.895682	3.28097632	3.9268148	3.8947597	3.690817	4.1865663	2.8318261	3.6280433	3.3467059	4.5712569	3.8622117	4.466573	4.557167	4.00323866	4.80332401	3.943855045	3.8652626	4.35305433	2.99326826	4.1326938	3.6294266	3.85289225	4.4472316	2.98311526	4.2819586	3.7727609	2.869373	4.723268	3.3464216	3.7281122	3.3139385	4.25748882	3.7679169	3.6653552	4.3918532	4.34084255	4.3051319	3.9388076	3.7344239	3.7998373	4.1351576	6.46008677	4.1061251	4.6838476	4.4738666	4.5012989	3.5585643
TMEM192	3.6582992	5.19186867	3.0529661	2.60673647	4.3868514	4.7883049	3.3065188	4.4354537	3.2445478	4.6018544	3.5138825	4.753642	4.1631427	4.5547158	4.6429742	4.43367089	4.79556868	4.860554838	4.3780894	4.91870858	2.60864711	4.3130512	3.9801627	4.81256675	4.92907788	2.33156498	3.9269129	4.6873717	2.8498657	4.8640351	4.4315093	4.7545902	4.2107325	4.29869996	4.0343294	4.8523057	4.7426595	4.17208822	4.9014533	4.9089857	3.8017317	4.3538013	4.3447012	5.82148404	4.2555212	3.5299429	4.4893486	4.2694452	4.5659027
TMEM184C	4.1022892	6.11894556	3.4958756	3.19221034	5.2630108	5.4449187	4.3594005	5.0386495	3.5739709	5.0207994	4.7013999	5.364637	5.2698752	5.6273154	5.1345307	5.29271548	6.2635532	5.78181859	5.0484805	5.46221699	3.3737914	5.2413702	4.9601552	5.53312667	5.96811336	3.77417989	4.8221901	4.9441707	3.3250576	4.9687209	4.6529795	5.1203161	5.1835257	5.36596205	4.4617317	5.445718	5.1350174	5.1780334	5.5137565	6.0511855	4.6704907	5.2117424	5.2089608	6.52073722	4.7573053	4.5948013	5.3060788	5.5274776	4.8921365
SUCLG1	5.5814256	7.38678241	5.4805707	5.88413497	6.9576309	6.6234075	5.9863113	6.0942936	5.3747561	6.9956538	6.3295753	7.234356	6.6652974	6.9566001	6.6598095	7.36252796	6.83310383	7.178635851	6.7360673	7.5843644	5.26592896	6.6472686	6.4197697	7.16444434	8.27914184	5.74747341	6.4264891	6.4054433	5.7427196	6.9563476	6.5233955	7.7345363	6.190398	6.77665366	6.3028727	6.4594629	6.7586484	7.07288665	7.108517	6.9194071	5.7877185	7.5681607	6.6284186	6.51470432	7.123572	5.9901486	6.0481341	6.2302786	6.5498275
MRPS18C	3.4638276	4.20097755	3.0193074	2.85896573	4.1812061	4.0326736	3.637054	3.6192546	2.9449148	3.533521	3.6931744	4.1453233	3.312041	4.001074	3.9503402	3.93799521	3.87210456	4.137175389	4.0165827	3.43361252	2.54237651	3.7596124	4.11592	4.28360618	3.65454659	2.68632249	3.6174416	3.2335258	2.8772637	3.5023652	3.4265445	4.1199551	3.3654983	4.40768363	3.936925	3.7074669	4.022335	3.66912906	4.3666807	3.9740691	3.1897752	3.0601895	3.9118829	4.85898334	3.9437271	3.3656812	3.7806142	3.9678656	3.8286286
DNAJC25	3.2978369	4.82081276	3.3329823	2.79383735	4.4103287	3.8098964	3.8401416	4.3245812	3.0642186	4.2026715	4.3710552	4.7006355	4.4774515	4.3413508	4.4686278	4.19474013	4.58429831	5.569108308	4.529745	4.8047734	3.34411989	4.1880675	4.1031751	4.57389295	4.49689115	3.64164826	4.4364629	3.5261262	3.3909649	4.4288181	3.4108482	4.945838	4.0023047	4.90076501	3.8621065	4.0217379	4.1091185	4.3824406	4.9228131	3.9874239	3.9161055	4.1033259	4.3831124	6.08247976	4.1510115	3.90279	3.8849939	4.4458073	3.3135437
APOOL	3.666382	6.099142	3.2086885	2.54029704	5.0409062	5.1964332	3.5915872	4.6268051	2.9942032	4.9987803	4.2018329	5.3517773	4.4325792	4.849427	4.7333244	4.82288529	6.52681619	5.509015899	4.8752793	5.65008618	3.18625244	4.9884122	4.5736859	4.94456374	5.61328984	3.15291144	4.7596451	5.126364	2.9539209	4.823806	4.4509464	5.3856308	4.9475693	4.86790769	4.2910963	5.0912247	5.4515956	4.61939084	5.0795765	5.9386419	4.1057777	4.9638529	4.9495159	6.70356308	4.5437425	4.4955383	5.1953013	5.1387026	4.1095944
CD2AP	4.497956	6.09900156	4.2577689	2.94483823	5.9965306	6.0225473	4.7598573	5.8105691	4.3615812	5.2968405	5.0399341	6.0129914	4.6562071	6.4205475	6.1020076	5.64620396	6.02378825	5.132950891	5.6942494	6.09232629	3.99640425	5.7455781	6.4281766	5.81925138	7.22080465	4.84954452	5.6589949	5.3035548	3.2113929	6.227174	4.9851649	5.825088	5.8557519	5.71990115	5.1546267	5.908153	5.9388347	5.81686464	6.0893597	5.8904575	5.1604567	6.0621326	6.1122756	7.95799323	4.6246645	4.9176268	5.5111127	6.107067	4.4950961
PLRG1	4.6639004	5.5301783	4.4805081	4.42259153	5.9865433	5.7344903	5.068928	5.4336127	4.5269972	5.4561022	5.511787	5.9539936	5.5124977	6.0131486	5.7146005	5.76040108	5.34095978	5.438505799	5.7301741	5.71356898	4.48709376	5.6713605	5.5876599	5.99632063	6.05166105	4.23272871	5.548567	5.26936	4.2133089	5.5730214	5.1687215	5.9348656	5.6491812	5.84157822	5.5002834	5.6908269	5.7297765	5.59587353	5.9681944	5.853043	5.0585926	5.4219232	5.765031	6.60529136	5.4792358	4.9409098	5.5694932	5.9756467	5.3304457
APPBP2	4.0183714	4.78595581	3.8732229	3.68170604	5.1211311	5.2486918	4.3031862	4.9674261	4.2521513	4.8828905	5.0265717	5.4216114	4.9574109	5.3871782	5.1939514	5.31127953	4.98667972	3.862841068	4.946734	5.65052912	3.65818982	5.5196192	4.78462	5.62474469	5.9308721	3.71080819	5.1530527	5.2480297	3.4741768	5.4401303	4.7047073	4.8984467	5.2774343	5.28504148	4.6905364	5.1189474	5.3135347	5.23011364	5.2798604	4.9674465	4.5787693	5.4675994	5.2454055	6.60111524	4.5038269	4.69685	5.4874731	5.7551529	4.5899018
TRPM7	3.0162977	4.00793325	3.1976359	2.89980462	3.984145	4.4645766	3.3335988	4.7683281	3.1416049	3.5689033	4.0356603	4.4786077	3.6280913	4.7515788	3.9711212	4.83499876	5.43851793	4.103600543	3.6384792	5.05013008	3.1561371	4.0017693	4.3710398	4.73871332	4.84804621	2.17320616	4.2387729	4.3164711	2.9252593	4.6117123	3.9116332	4.0600401	3.6858343	4.04261366	3.5573697	5.1703508	4.7829998	4.21858884	4.5673846	4.8087263	4.0848564	5.2277577	4.5612381	5.88002716	3.6291285	4.1355985	5.0426601	4.5701524	3.9650038
SOCS4	3.0441406	4.58051892	3.1895367	3.66892233	4.2217301	4.2164089	4.0694357	4.2511414	3.0533761	4.3520494	4.5464421	5.1557907	4.0642385	4.9875354	4.4396694	4.33590124	5.92357548	4.983336945	4.7775816	4.52326265	3.52705235	4.6716604	3.9782386	5.33502462	5.47526859	3.61509404	4.5752418	3.4043452	2.8012562	4.6687506	3.8307236	4.1864976	5.1824209	5.25852709	3.5871142	4.7437227	4.3062354	4.77027606	4.7907632	5.221514	4.1391691	4.7876788	4.4923686	6.34985891	4.2115419	4.2240217	4.5960444	5.4737392	3.1361364
MIPEP	4.0992075	5.53023121	4.1287489	3.22594065	5.1002023	5.6295921	3.9599568	5.1686643	4.3597871	4.6812487	3.9515213	5.2460984	4.8168955	4.7650035	5.4509573	5.66643939	5.91536157	5.099893956	5.2237561	6.47679629	3.77369235	5.2168576	4.4297035	5.11142747	6.19858255	3.13602035	5.2076963	4.9712435	3.910915	5.4899293	4.9331707	5.9919123	5.091533	5.37117748	4.7909282	5.8344228	5.1472508	5.35623575	5.9200097	5.2318573	4.1993912	5.4265561	5.2992704	5.76524009	5.6281341	5.0635885	4.7188222	4.6672319	5.1964372
ECI2	6.2143355	7.7331326	5.5625972	4.51183397	6.3782493	6.6962033	6.7700387	6.0761888	5.3595107	6.6861544	6.1920627	6.9804657	5.9156905	6.7119335	7.081385	6.36023102	5.56837617	6.583303272	6.5637754	7.23334933	5.45073604	6.8402838	6.5938372	6.80931791	6.82931672	5.63678545	5.9565247	6.199914	5.6871786	6.7619372	6.3198406	7.1218208	6.0778699	6.94326535	6.6750473	5.6344778	6.8291116	6.66241577	7.2102785	6.6678653	5.4459349	6.5359273	6.8729107	7.2511014	6.7412825	5.8815132	5.8688864	6.4604895	5.7718527
NDUFB6	5.8204193	8.02874196	6.7505595	6.54754621	7.4317163	7.1656222	7.007703	6.8951161	5.475407	7.1199339	6.9077315	7.3096891	6.931991	7.0872048	7.4456032	7.82906374	7.70340183	8.334851498	7.3899639	7.1755458	6.0005	7.0584764	7.3072428	7.219038	7.44024251	6.32993252	6.8509912	6.4133203	6.4065914	6.8435868	7.0052623	7.7537463	6.7273605	7.68136433	7.3640357	6.2463907	7.0401045	7.61950626	7.645546	6.7461924	6.2342085	6.9690952	7.4690325	8.59344396	7.4308397	6.8209379	6.4142976	7.1222533	6.6619513
THAP6	3.1898386	4.32369398	3.1387377	2.70548979	3.7222441	4.0165491	3.4504349	4.2798269	3.1766925	3.7497699	4.0236544	4.4350121	3.3270778	4.4697858	3.9711703	3.79378617	4.74982703	4.179339236	3.6064405	4.14426995	2.87808937	3.8743782	4.0691332	4.06040436	3.60978308	2.8102518	4.1126804	3.9826982	2.71815	4.3519925	3.4331283	4.0330581	3.6180233	3.89954973	3.7358118	4.4138868	4.2942251	3.69555401	4.3357691	4.2345161	3.8807822	3.8634722	4.3383336	5.64797426	3.7711682	3.9421808	4.4752061	4.1814595	3.8678823
MRPL32	5.4287132	6.48633851	5.4360107	5.70467048	6.5715121	5.919408	5.9693389	6.0991823	5.9048592	6.6000734	6.4348582	6.3260842	5.3388552	6.2991635	6.3068788	6.44404967	6.08279503	6.657863317	6.4950366	6.09748458	5.36161472	6.1901349	6.3864612	6.8576177	6.29413016	5.5894642	6.1611488	6.6779115	5.2971319	6.4677819	6.091451	6.8152382	5.976324	6.68068179	6.8142661	6.3458407	6.2458689	6.63011853	6.5243371	6.2351683	5.6250334	5.6786354	6.000282	6.68740219	6.5666956	5.8013045	6.8813287	6.1260454	6.4262919
PDSS2	4.4742584	5.81987474	3.6325059	3.26611688	5.2147596	4.9730627	4.0239986	4.8290638	3.4159774	5.2777568	4.3233108	5.3099497	5.6801835	5.0474522	5.410493	5.62023475	4.90941177	4.358134576	4.9055096	5.7902387	3.25873491	4.9804703	4.8411058	4.53568469	5.79670973	3.73683265	4.7728923	4.9011258	3.4184499	5.1758525	4.7691551	4.992348	4.9178037	5.74108276	4.5120459	4.7508444	4.7698182	5.18754254	5.7545206	5.315075	4.3480573	5.4496705	5.3978393	6.33625894	4.7727319	4.3363878	4.8000501	5.1537741	3.9524976
TTC39B	2.5303112	5.14718747	2.7203873	3.59150184	3.3390544	3.5010637	3.187571	4.2390993	1.7646467	2.9718367	3.5636274	4.4754088	3.1862145	3.6723952	4.1620699	4.18456174	5.19047176	4.768015042	3.949958	5.03844421	2.66569795	3.9412234	3.11633	4.50689583	5.04060175	3.17652293	3.944474	2.5308004	2.7113563	4.7554323	2.1204995	4.1839324	4.2682368	4.11657187	2.7284693	3.0454144	3.8849294	4.22707667	4.8862926	5.1484591	3.5779948	4.19689	3.9534221	6.0662148	3.2482678	3.4558608	3.3571647	4.0752769	2.4488774
TSNAX	3.9570509	4.74355809	3.9422452	3.55570537	5.3874595	4.7476735	4.525973	4.7644943	3.4929976	4.8623191	4.6316651	5.3078303	4.6502657	5.7265344	5.4111125	5.15967126	4.68769897	4.214240687	4.9283051	5.31160481	3.86838014	4.8172414	4.653371	5.18983819	5.48616016	3.95943307	4.939662	3.8667473	3.7394127	5.7933115	4.3878218	6.24884	4.7427272	5.36534087	4.2181019	5.1633208	5.3501465	4.79246009	5.0887054	5.1310683	4.3208199	5.2298315	5.1256767	6.7082322	4.8016351	5.0411188	5.1005335	5.4549628	4.319541
KLHDC2	4.8176803	6.62617919	4.551805	3.73664984	5.2120176	5.2591323	4.9835597	5.0108057	4.76492	5.8416468	5.4678009	6.5042545	5.8971913	6.4128981	5.9395115	5.07349141	6.83783488	6.366647556	5.2423614	5.67684971	4.06078832	6.0930399	5.28643	6.28914709	5.87232047	3.89950549	5.2529331	5.8547338	4.4879894	5.9700287	5.8271118	5.5557797	5.5725895	6.25282797	4.6826706	5.5429288	6.2838017	5.71198223	5.8408696	6.5469067	4.8202472	6.1597877	5.6281899	7.03799311	5.9644639	5.0393248	6.3653974	6.0902105	5.5590258
MRS2	4.2965897	5.85731082	4.1143372	3.61068074	4.7776532	5.2253935	4.1900442	5.3419567	3.7872748	4.8350671	4.5076224	5.1003335	5.0934461	5.2120256	5.2196795	5.53369523	4.88435875	4.93048681	4.8241986	5.37437919	3.43446662	4.6715093	5.391228	5.01791968	5.42377164	3.73446839	4.9993852	4.6859971	3.9896197	5.3914736	4.798178	5.5976073	4.4207569	5.32680784	4.432508	5.0386347	4.9283831	5.25519667	5.5911181	4.8841812	4.503319	5.8099472	5.749402	6.4454861	4.8083719	4.3672527	4.861341	4.8808639	4.1119086
TIMM8A	3.2145305	4.48149108	3.3312042	3.6625298	4.1510823	4.1604612	3.5645249	3.6915209	2.579362	3.9172061	3.2876674	3.9640669	3.4041708	4.0033033	3.7705135	3.95919311	4.83857153	4.165838574	4.0641943	4.3684537	2.67928831	3.6849245	4.2595506	4.27270803	4.02179528	2.86910525	3.7961409	3.9582031	2.6080784	4.1470876	3.7680236	3.9852526	3.730118	4.02177443	3.2674813	4.3789082	3.9966384	3.69417771	4.2605959	4.6627681	3.3178309	3.7501376	3.707297	4.56794549	3.6817176	3.5190521	4.1634664	3.8543296	3.4837854
TSPYL1	6.6146725	8.47653258	6.1215925	4.18182955	8.4906024	7.7344861	6.2395111	7.5769913	5.8105604	7.8315995	6.9216999	8.4162911	7.689234	7.886812	8.0814803	8.21414308	7.82864437	7.343260684	8.0436171	8.38092648	5.17170911	7.9426891	7.4865215	7.61887976	8.5109408	6.26839884	7.836864	7.569805	5.8758415	7.8315308	7.1189996	8.4002017	7.8436304	8.01871408	6.8415615	7.9837537	7.8528414	7.97496118	8.2501422	8.3300724	6.8808262	8.0449283	7.683181	8.85505203	6.9252978	6.6437759	7.0799559	8.2904872	6.3287303
PIK3C2A	4.5055	5.9862657	4.4089054	3.71372293	6.2111902	5.9640417	4.9989341	5.9681454	4.3946056	5.6776516	6.0681502	6.2262691	5.3155735	6.7218664	5.9344276	5.86901261	7.48295593	5.929897068	6.0360873	6.27432453	5.07430186	6.2591568	5.2823564	6.59171289	6.63223578	4.46712279	5.903424	5.8255679	4.2339296	6.2389304	5.17745	5.8065172	6.3260834	5.92532964	5.5406922	6.4577436	5.9421023	6.15418111	6.4147592	6.5635649	5.3538764	5.8318327	5.7813254	7.92346819	5.2281718	5.5607609	6.4433729	7.0615513	4.9224411
BHLHB9	1.6769969	2.64861281	1.734735	0.81415395	2.8049502	2.5736213	1.9121222	2.5398419	2.0140731	2.7735163	3.23066	3.3193857	2.1650807	3.3354164	2.8341882	2.65033424	3.11817303	2.53111227	2.4448647	2.99601539	1.6349257	3.4146258	3.9125595	3.48944929	3.71783957	1.42067722	2.3262298	2.9345253	1.2563306	3.2242125	1.6024795	3.1470037	2.88116	2.73505088	2.3823779	3.2460214	3.1234413	2.62595136	2.9834089	3.4016266	2.0381696	3.575612	2.6420408	3.50912117	2.068657	2.1381465	3.3675786	3.5846293	2.0527977
TMEM38B	3.7834021	4.95469832	3.2631492	2.23804724	6.5658931	5.5585578	4.0132687	6.396063	3.298771	6.4962665	4.5724982	6.7382462	4.6294912	5.7297157	6.990081	5.52913774	5.24843812	6.090485636	5.8889032	6.43800744	3.01313495	5.8303956	2.8867841	6.39602158	5.42363134	4.79205738	5.1681991	5.499801	3.8704018	6.7045068	4.2161974	6.5038319	6.7279382	6.34081366	4.2449078	4.6989913	6.6674991	6.49525201	6.3798277	5.8720505	4.0369301	5.2308822	5.0596613	7.96769544	5.8164002	4.5738654	5.2733403	5.6736536	4.8166181
UBR3	3.5403057	4.7571288	3.1415159	3.09059541	5.0794851	5.155906	3.8006954	4.769207	3.4357796	4.5951867	4.364874	4.9815726	4.5218027	5.2110592	4.7787641	5.14946982	5.36261498	3.980191691	4.5402361	5.07186548	3.49013993	4.9052722	4.5795309	5.51752437	5.29406683	3.59350651	4.5772829	4.6829421	3.3996385	5.3512817	4.0802514	5.0479925	5.1509335	4.56827857	3.968075	4.9543357	4.8980199	5.01197828	5.0845593	5.0206105	3.8946975	4.3925715	4.5099429	6.6186253	4.0084645	4.4328291	4.7295134	5.1605633	3.5915202
ACAT1	5.3928208	9.06498111	4.7729107	4.39192183	6.9629331	6.4249903	5.5132193	6.992645	5.0573474	7.4298769	6.0315315	7.7356609	7.3617669	6.9781835	8.1468256	7.77126916	10.22795468	10.30622646	6.9900109	7.44716547	3.7577474	7.1574384	5.3892059	7.4853473	7.57281146	4.95811854	6.051392	6.5802518	5.3365808	7.9487879	7.087744	7.602137	7.4881957	7.2097927	6.2831015	7.2833962	7.5740268	8.36345698	7.9710529	8.9704977	4.9567903	7.32895	7.2426455	8.06479994	7.0100754	6.3841665	6.7176458	6.3201895	6.5884932
SLC35F5	4.9988641	5.46917744	4.0941873	4.02816481	6.0423741	6.161726	4.7389544	5.979313	4.3495554	5.4497477	4.9098044	6.0607969	5.4133511	5.7995863	5.9957771	6.238947	5.73287574	5.576753293	5.9302228	6.69392754	4.14452701	5.8527297	5.7341714	7.06002441	7.58569725	5.34222116	5.7431786	6.2024309	4.6691075	6.4203877	5.2400462	5.9146446	6.278898	6.33440853	4.8852621	5.8988761	5.8685444	6.6907516	6.4049425	5.9191512	5.3266113	6.2957849	5.9238997	7.66729005	5.8238827	5.9198939	5.7547243	5.8959425	5.4895534
SPAG16	2.5058651	2.97478822	1.7768401	2.55945681	3.6730628	2.1388273	2.449337	3.1808392	2.1063816	2.6166462	3.3043901	3.626465	2.6937705	3.8474834	3.2690649	3.78447037	3.36084962	2.846394524	3.1341392	3.83860523	1.77448329	3.6542223	3.3940396	4.88712505	3.8725421	1.84357027	3.3012127	3.6351529	2.71073	4.4226707	2.6792906	4.4115768	3.3143009	3.08603696	2.9623501	3.3943369	3.5920371	4.55825986	3.6313901	3.3712635	2.7835556	3.7133055	2.8401003	5.39639684	2.9760465	2.9284343	3.5041477	3.1959305	3.4199224
NAA30	2.6250295	4.51413976	2.5849386	2.87267949	4.0038685	3.9821706	3.610957	3.6112272	2.5417098	3.8062235	3.742883	4.5889239	4.1756282	4.741797	4.3425458	3.99996218	5.62091999	4.596278234	4.2546416	4.23374579	2.61231641	4.3529571	4.0086325	4.81293803	4.95166168	3.03204495	3.8199007	3.6554158	2.2550804	4.3110802	4.011757	3.4706157	4.0579767	4.60262599	3.4953012	4.1805579	4.4039278	4.20918548	4.1520604	5.1172834	3.3957118	4.560794	4.0445367	6.20924556	4.2313008	3.9583638	4.5271998	4.831696	3.1842796
NCOA7	4.0813865	7.84841369	3.5713823	3.83107574	5.9563108	5.1860229	5.3096277	5.5748535	3.3562835	6.5801962	5.9865761	6.4868709	5.4634303	6.7130164	6.1291316	5.96853036	7.30194307	6.436593347	6.0513484	5.87532092	4.16409073	6.2320331	4.4235156	6.3799424	7.29880854	7.24727669	6.3939564	5.0619051	3.8793372	6.1471814	5.9314672	6.0760282	6.2404804	6.31703319	5.4181019	5.8792439	6.5953087	5.83922945	6.1998571	7.3909961	5.303803	5.6452979	5.8834047	7.92716301	4.6781503	5.0509282	5.0724398	6.737709	4.0100036
MRPL19	4.4836391	5.44883794	4.2250231	4.5148576	5.4631438	5.4412407	4.9519171	5.1122159	4.1268298	5.3478865	5.0255136	5.846328	5.6258567	5.4142712	5.66508	6.14853766	5.87245508	4.874201159	5.4725237	6.42321324	4.23823306	5.4563209	5.1343055	5.98448232	6.5030649	4.45960927	5.316057	5.0251984	4.1811529	5.8038046	4.9624944	5.935271	5.3187059	5.79710923	4.9911589	5.8294605	5.4081236	5.91769558	5.8612048	5.4572966	4.9189607	5.5540462	5.5969001	7.32682083	5.4271151	5.2176008	5.2328098	5.5423862	4.9215532
TFB2M	4.0066349	5.32060756	3.9962887	3.64989497	5.4804764	5.7391753	4.9547625	5.1295044	4.4007485	5.21515	4.6401546	5.1227972	5.3396167	5.2453516	5.5052628	6.00066632	5.14055408	5.188527312	5.2183917	6.32691803	3.79460124	5.0297555	5.3874345	5.50150955	5.87048419	4.36118448	5.0544341	4.3060465	4.1871982	5.8305848	5.4306432	6.4277129	4.5287672	5.65069683	5.1838029	5.6736479	5.3636094	5.33403156	5.8871965	5.1508956	4.6835529	5.272543	5.7260253	6.43667779	5.5658389	5.0967961	5.5957591	5.1804145	4.9890331
ATG4A	4.0977688	5.7396645	3.9434335	4.18378846	5.4156569	4.9717096	5.042471	4.8395459	4.1687364	4.9233495	4.9502178	5.2962297	5.2265374	5.4891005	5.2536821	5.24294895	5.85904694	6.392952063	5.1670408	5.28125239	4.60208961	5.1459416	5.6080485	5.39794314	5.0339258	3.87338183	5.0139029	4.5045196	4.2335946	4.9118079	4.3710553	5.3915893	5.1551883	5.42081974	4.9768463	4.8814855	4.9234108	5.09430223	5.5837243	5.4801959	4.3508644	4.6716408	5.061607	5.49116032	4.887936	4.6456078	4.6631347	5.4865622	4.2965496
COX11	4.4756073	5.48063613	4.5879116	4.10186038	5.4944716	5.1616442	4.4780391	5.1331015	4.0899892	5.0772526	5.122406	5.5771468	4.8231449	5.5325063	5.4683381	5.51270758	4.79618489	4.292600803	5.1185694	6.0981392	3.95648073	5.3068648	4.6862652	5.27063878	5.43091751	4.0147687	4.9359816	5.3944291	3.8902241	5.7385796	4.6348816	5.5216885	4.9140199	5.49242296	4.9938936	5.6482919	5.5042964	5.54070711	5.4118753	5.1278291	4.2918473	5.051317	5.4187094	7.39181462	5.3104901	5.0438701	5.385411	5.0378863	5.0513258
RPRD1A	4.1599495	5.39903127	3.2312994	3.64908335	5.4450887	4.5694328	4.1059633	5.0749464	3.9659375	4.7533641	4.9269614	5.4052859	4.2299265	5.3193594	5.2657519	4.95458437	5.54674712	3.91320597	4.9119182	5.7834342	3.80297037	5.0918591	4.4297248	5.19278951	5.41228686	3.9732059	4.7331589	5.0396049	3.5502897	5.1961025	4.3420879	5.513244	4.6923528	5.28873737	4.5400416	5.4762199	5.2241667	5.13398683	5.141921	5.1486361	4.3845732	5.2218872	5.10298	6.42586813	4.856013	4.7688132	5.1538986	5.4015621	4.382714
MANEA	3.6186353	5.05391348	3.1671406	2.1078552	5.5196101	4.3234231	4.1589695	5.2610336	3.3930868	5.3202666	4.487292	5.7945905	4.9742472	6.1355889	5.6083223	5.18579085	4.89081272	4.07920416	5.0552836	5.92342082	3.14858957	4.963159	4.8685557	5.04864007	5.32731323	4.72355456	4.8857587	4.7423451	3.6823066	5.8642813	4.5599475	6.1963159	5.4570683	5.50705647	4.5998167	4.8490475	5.6523936	5.69005716	5.3530502	5.4599228	4.3027178	4.5757668	4.9451946	7.97463351	4.3267174	4.7234215	4.7627792	5.293093	3.9780524
COX7A2L	5.8140273	6.08888905	5.2110017	5.61049518	7.1140016	6.5280723	6.0003565	6.2248895	5.2334254	6.3894608	6.1490511	6.5015416	6.2287832	6.5956276	6.7213769	7.40073021	6.63168791	6.904273052	6.5568952	7.57090196	5.07153135	6.9026991	6.6323485	6.91317951	7.01614477	6.05406349	6.2379399	6.4902894	5.6756925	7.2459593	6.6884313	7.0733936	6.3319046	7.03765902	6.8271732	6.5392643	6.7734288	6.91132416	6.8082945	6.8956015	5.955993	7.0595084	6.4715786	6.8239741	6.8973422	6.4955483	6.4314629	6.5578465	6.5842559
DHX29	4.3459853	5.72396786	4.4017162	3.88149315	5.5251178	5.1497783	4.7215406	5.677575	4.0902888	5.142216	5.0229612	5.5721897	5.3082652	5.7660611	5.5391817	6.51902586	6.22589024	5.63851003	5.1353944	5.96244416	4.3773427	5.448382	5.2589117	5.69104369	6.22750985	4.12088088	5.2511569	5.0461319	4.5214568	5.9202445	5.1728627	5.6961894	5.7313581	5.62750718	4.7519001	5.8505119	5.5422607	5.92531863	5.7511711	5.7679525	4.9086493	5.3873225	5.6572701	6.90009315	4.627109	5.3692192	5.5264288	5.6570495	4.4681685
FBXO7	5.8278872	7.79067996	5.2156565	4.76967534	6.9053593	6.9355972	6.0479719	6.6148404	5.6766917	6.2971747	6.2927297	7.1492779	6.3809288	7.1608116	6.7956883	6.64844456	7.01281311	6.849926484	6.5522671	7.12980449	5.07920602	6.7089437	6.5520782	6.95704342	6.61546245	4.77466148	6.8126169	6.3295642	5.1770842	6.7699947	6.287722	6.7187586	6.7223342	6.85506814	6.3663547	6.7097742	6.7401014	6.68676996	7.1847104	6.7340534	6.2412959	6.2347363	7.1052309	6.7728025	6.5006717	6.4026515	6.5283011	6.9350898	6.31634
TRAK2	4.2064004	5.43687253	4.3342172	3.67418757	5.6484796	5.8468793	4.9049576	5.7038031	4.1948392	5.0592965	5.7849444	5.7711418	5.0016454	6.2129574	5.251961	6.35223506	5.94777658	6.239940377	5.64327	6.05847249	4.92342705	6.4077279	5.6919577	6.30076614	6.61260847	3.97372262	5.5145968	5.7323952	4.0438366	5.5857127	5.5681011	5.7299473	6.1223088	5.8125769	5.059038	6.3940659	5.8734683	6.02233469	5.859234	6.1019679	4.9723504	6.2844295	5.6073739	6.49232508	5.2492631	5.5106315	5.8887513	6.6943634	5.4057137
TRIP11	2.8368333	5.14399529	3.2250196	3.08264481	5.2120626	4.7374334	4.0501866	4.516733	3.1475971	4.6790921	4.5828509	5.2092266	4.5233933	5.6362021	4.5797373	4.69385068	6.33759236	4.921349239	4.8835903	4.58192647	3.24516278	5.0991759	4.4947221	5.48837307	5.78745757	3.30808412	4.6685624	4.4833991	2.9902852	5.2089556	4.4863213	4.1894677	5.1951304	4.82500591	3.8377487	4.9720697	5.1047298	4.84288805	4.7479435	5.4988813	4.2350388	4.770733	4.5449192	6.55124294	3.835072	4.3112529	5.0942311	5.7969751	3.3374652
SDHC	4.424227	5.41585795	4.3685017	3.60632216	5.8481148	6.1944734	4.7776299	5.7793601	3.857846	5.3637522	4.909619	5.9267301	5.418476	5.4212099	5.9189775	5.97648458	5.08697023	5.290017268	5.6126545	6.2483375	3.85012549	5.3650036	5.3100566	5.73717672	6.17392464	3.9875542	5.6805659	5.6749319	4.1754538	5.8912961	5.1467124	7.1151605	5.3356068	5.99277506	4.930624	5.7960287	5.6784567	6.10886963	6.4320583	5.5204606	4.9817207	5.7198686	5.9347436	6.47484935	5.8410459	5.16773	5.1289154	5.5330908	4.9713882
GTF3C4	3.0764751	4.12566232	2.6645521	2.55150123	4.8797434	4.5881447	3.559941	4.4504074	2.4181987	4.2276187	3.6287009	4.6478022	4.658909	4.7240201	4.5871581	4.86350057	4.34618879	4.076527387	4.6061595	4.67785792	2.6425534	4.6622542	4.2053107	5.01816726	5.34324567	2.69277036	4.4707948	3.8592559	2.5505149	4.4201179	3.6947195	4.0062827	4.2636321	4.85362647	3.8412086	4.5172861	4.2083849	4.75892415	5.0092834	4.0428652	4.0074046	4.1919816	4.448835	5.40881475	4.0386945	3.969289	4.3101624	5.4360811	3.0699262
CCDC121	2.2690219	3.00484093	1.804465	1.70990121	2.7121899	3.4149939	2.0930334	3.4574294	2.0131331	3.1805567	3.0695767	3.3254263	2.3800601	3.9696278	3.5860691	2.94543897	3.18546386	2.757642028	2.6410417	3.09323604	2.24073767	3.1905488	2.9963048	3.92193968	3.45904021	1.90227097	2.6212209	3.7147354	1.6786121	3.6793762	2.863655	3.4121768	2.7655721	2.82663083	2.7603562	3.647298	3.8237165	3.60674311	3.3764083	3.3922192	2.5067921	2.9212184	2.6980044	4.48093285	2.8316383	3.2224383	3.3327284	3.8295528	3.5174041
AP1AR	4.2596332	5.50978572	3.5065409	3.69915527	5.3307387	5.3418737	4.5177208	5.3764677	3.9508241	5.4045646	4.695502	5.7562584	4.3907984	6.0152184	5.8256804	5.15773634	6.05228698	5.916062468	5.1740964	5.58462911	4.02831353	5.4668158	4.1910176	5.86382912	5.34053664	4.16129412	5.2393526	5.3235907	3.5858764	5.8577084	4.8226723	5.8137807	5.3327192	5.80002349	4.4728508	5.6610441	6.0476291	5.21156442	5.7376772	5.9006932	4.5682805	5.2768087	5.0715622	7.7055765	5.1645128	4.6118827	6.0187755	5.5861754	4.7646473
CEBPZ	4.5799641	5.26491075	4.9513635	4.3770209	6.7745463	6.3148565	5.3031275	6.2876155	5.0556232	6.2108007	6.0248698	6.5135545	5.5172262	6.5785079	6.5336194	6.96174285	5.66375236	5.7107567	6.7300546	6.81031285	4.61518561	6.6448109	6.3873179	7.23234319	6.52571764	5.06678523	6.1917257	6.3979687	4.9164996	7.036755	5.6756314	6.4063448	6.996564	6.67884543	6.5940051	6.7008892	6.5037555	6.52313458	6.484752	6.1612731	5.6617773	5.943815	6.3060123	7.78413672	5.6299487	5.9353695	6.5122025	6.5863257	6.3776637
ZNF684	2.1229028	3.66867843	2.7968293	2.01341067	2.4637748	2.520843	2.2816913	3.7589753	1.8404847	2.5550148	3.4587601	4.0232419	2.3541607	3.3592027	3.5297514	3.03899944	3.98930813	3.774264485	2.6363732	2.84372267	1.79390678	2.6629889	2.5372422	4.19243998	3.8399063	1.48895433	2.3143055	2.872447	1.6491762	3.4766087	2.2861021	3.8948981	2.2193758	2.75437528	2.1169176	3.7418998	3.8252213	3.64425366	3.3136299	3.2474951	2.2390817	3.3525315	3.1829934	5.1321644	2.2057013	2.5832219	2.6374651	3.4087589	1.9853459
ACTR10	4.0140043	5.89388114	4.0797861	4.11125981	5.6034836	4.9962991	5.194243	5.1183438	3.8130144	5.6715319	5.5128496	6.2349901	5.3242457	6.1893286	5.9668936	5.36395007	5.8717785	5.94633784	5.7214109	5.31074293	4.22043932	5.66579	5.3961878	6.12235903	6.29734236	5.06802158	5.080394	4.9900624	3.9576246	6.0448828	5.2074146	5.6582607	5.4779655	6.01373426	5.1910754	5.1424449	6.2281356	5.92998646	5.6693645	6.0151786	4.6996027	5.6804793	5.2929143	7.27119214	5.6559641	5.147049	5.5588862	5.8818022	4.9220502
MRPS30	3.7101367	5.42593745	4.0647006	3.43013609	5.0146398	5.2704928	3.9584457	5.2042579	3.7637427	4.5285114	4.3502233	4.9682953	4.5204503	4.9926643	4.9247303	5.6986286	6.59578938	5.902492904	4.8270964	5.8713899	3.81930966	4.9046043	4.7881523	4.95443866	5.7302969	3.82659879	4.681619	5.1099183	3.7591575	5.1157154	4.8716952	5.1115348	5.1761656	5.43862572	4.7712384	5.6483031	4.9521777	5.31951607	5.2334794	5.4681378	4.1972491	5.3827193	4.9599652	6.33934772	4.6067246	5.0102666	5.2187145	5.1555816	4.5689633
NDFIP1	6.6722552	8.36877174	6.2406879	5.2501309	7.5658788	7.3266831	6.6605052	7.1336607	5.8288203	6.6572814	6.7634774	7.4553381	6.7048751	7.492397	7.6557688	7.77655534	7.85802834	7.862750936	7.2703565	8.22423284	5.9053416	7.6334012	6.9047829	7.27471108	7.8049042	6.51346872	7.082847	7.3386916	6.385784	7.3505349	6.9816101	7.6852344	7.117686	7.52174466	6.9283674	7.3409875	7.330984	7.65098443	7.7408389	7.6558592	6.3427376	7.1771929	7.3009919	9.09157678	7.0316106	7.2020758	6.9356784	7.3769561	6.3787902
SENP2	4.0531218	5.12457909	3.7575323	3.4945028	5.2496107	4.7891279	4.2155438	4.3816413	4.0299752	4.6511128	4.7540174	5.3691172	4.1875835	5.1646663	4.91172	4.9061151	5.41690663	5.25522732	4.8143148	4.93998592	3.68835906	4.9093948	5.0656536	5.52078876	4.89589935	3.70888225	4.9511349	5.0351086	3.9546161	5.2707128	4.5530125	4.8996886	4.6794915	5.0288688	4.4883051	4.7257667	5.2007384	5.09733532	5.2354964	5.359306	4.6902636	4.1783318	4.880025	5.97047108	4.5843828	4.4593496	4.7353497	5.1890454	3.7830772
TIMMDC1	6.3913297	7.57746394	5.8842249	6.6053725	6.3848585	6.4987612	7.0447512	6.0401764	5.9040475	6.0689033	6.6000522	6.8249271	6.669147	7.1918022	7.0557718	7.16076256	7.27428355	7.54646757	6.7015622	7.50951713	5.84351677	6.9273993	7.3694819	7.26038396	7.40018999	5.7117892	7.0922282	5.8977375	6.5424646	7.3196489	6.8071978	7.3823978	6.2669551	7.17125118	6.8096189	6.7174826	7.2040784	6.79617676	7.5899606	7.244713	6.4115443	6.9233609	7.1475839	6.79869433	6.8740451	5.9871825	6.5643653	6.8375197	5.936361
TRUB2	4.2104153	6.12604145	4.2842657	4.64596338	5.3263981	5.184448	4.9153796	4.9470064	3.7976855	5.4997795	4.8726683	5.4083404	5.3866308	4.9018928	5.3323253	5.47543009	5.24674401	5.475908602	5.4581232	5.75379526	4.36564226	4.9683873	5.0911065	5.57270718	5.82145338	3.0692005	5.013893	4.5283727	4.1120682	5.4011839	4.4759064	5.4874513	4.9012951	5.33618219	5.2420396	4.5735913	5.2448485	5.38031606	5.6548749	4.4541545	4.3541895	4.4746494	5.0543051	4.38196964	5.483817	4.6467239	4.8347071	5.0898686	4.8964894
BCAS2	5.9606138	6.55404969	5.5821845	5.65227948	7.2182857	7.0908655	6.5693463	6.7165811	5.4435522	7.143343	6.5125116	7.0697844	6.7428641	7.1359382	7.0208287	7.24232818	6.38577788	6.477523379	7.1144797	7.18158956	5.53899571	6.8268399	7.3259153	7.23491326	7.13194383	5.90648077	6.7425356	6.3803997	5.5100029	7.1918506	6.4815536	7.2005691	7.0711625	7.44446292	6.847268	6.6442845	7.2924953	7.03499351	7.2328697	6.8361418	5.9813796	6.6410422	6.964612	8.36646529	6.8332042	6.8195146	6.6737231	7.0085291	6.8326629
ZBTB26	2.5613231	3.70348453	2.2176547	1.53609531	3.3849091	2.8715966	2.2194313	3.3677015	1.9895031	2.9532971	3.5465163	3.7677423	2.2293021	4.4121986	3.0361462	3.29516126	4.14648131	3.38746122	2.9123965	3.43609258	2.45105751	3.4514695	3.140196	3.75667555	3.33970024	1.89218957	3.1906791	2.9077275	1.9215635	3.9087265	2.1389301	3.0959754	3.1969709	2.98637761	2.6810474	3.1919016	3.3351092	3.12172867	3.5914237	2.9787086	2.8674796	2.5843542	3.497011	4.69237226	2.5258082	2.6699999	3.5033365	3.9701209	2.329438
UBE3A	4.2785605	5.58144415	3.9123165	3.60522061	5.6264058	5.404571	4.3688966	5.2069441	4.0283439	4.9796632	5.1339282	5.5164478	4.933674	5.900599	5.3100201	5.53952651	5.94547145	4.950087857	5.3707898	6.00076975	3.92633318	5.3044185	5.5927421	5.60079033	5.71938461	3.96822927	5.301355	5.1937522	3.6618209	5.5638486	4.7023588	5.5224085	5.0660814	5.46592337	4.7709598	5.8084178	5.4270442	5.40342725	5.5465692	5.5781383	5.0139506	5.0206492	5.6509014	6.99054464	4.8434662	5.1774419	5.4339798	5.6219177	4.8489135
HMGN4	6.148826	7.94023462	5.9957334	4.73523381	8.0877508	7.42816	6.8153448	7.7569346	6.7174689	7.3968712	7.0775099	7.9908064	6.9938314	8.1211192	7.946986	7.50802374	6.66543248	6.769578742	7.6324651	7.82165644	5.75845909	7.6564746	7.8649315	8.01455585	7.91482153	6.71796888	7.9437722	7.4153093	6.277059	7.8032844	7.2548916	7.6749766	7.4911576	8.18465768	7.4278051	7.2031895	7.6378499	7.99679486	8.2802452	7.4534927	7.286415	7.4902869	7.7903385	8.5147973	7.2272901	7.065844	7.3460915	7.8375563	6.9855846
APTX	3.707005	5.80199512	4.6010978	4.13015619	5.2434432	4.7489336	4.6199216	4.886207	3.8707277	4.9227055	4.756748	5.2148622	4.9508071	5.0364288	5.0237138	5.17487898	5.00668997	5.403660715	4.9775794	5.19353519	4.31666623	4.7008799	5.0853892	5.04394945	5.23048692	3.74382938	5.1114289	4.270295	4.0899888	4.9966243	4.8140193	5.1359328	4.7466685	5.31437252	4.7826014	4.565219	4.8562147	4.9996034	5.4245604	4.3513317	4.4622641	4.5142777	5.2915445	5.02130724	4.8447976	4.744139	4.6527074	5.0870798	4.2330967
KLHL12	4.5869713	5.76649837	4.485853	4.62405073	5.8587027	5.9848889	5.2163196	5.7058935	4.3881086	5.6729436	5.0973005	5.9942697	5.7619599	5.9636031	5.638291	5.99497198	5.66838129	5.438754789	5.238955	5.77114387	4.38218757	5.4809507	5.5873906	6.02638966	5.97115698	3.83992892	5.7753316	5.7740824	4.2253724	6.1110286	5.3205094	6.5488188	5.599354	5.87085091	5.2026527	5.7511266	6.139681	5.98271759	6.0131645	5.8581915	5.1936616	5.563475	5.9333729	6.1635844	5.7981397	5.5832922	6.1540568	5.893724	5.3090167
DNAAF2	3.0251377	4.5261598	3.0730006	3.15224035	3.8916151	3.7592463	3.9126455	3.465694	2.7070611	4.3650432	3.7947937	4.8480868	3.9871637	4.5023992	4.3540004	3.8762671	4.58264566	3.660938479	4.1921978	3.92000295	3.15364706	4.2694776	3.7372363	5.0666956	4.95509739	3.4675031	4.0367919	3.3126586	2.7634363	4.0037237	4.178885	4.3699129	4.3421202	4.88874166	3.1569905	4.0434729	4.3417182	4.37471863	4.2139292	4.572754	3.4793268	4.6322016	3.9462319	5.51819231	4.0662104	3.8152111	4.2500948	4.5296032	3.5458002
SMARCA1	4.3166895	6.53325188	4.2019364	4.17459216	6.7597132	5.2630841	5.2262756	5.7141337	4.0644087	5.6958464	5.9407416	6.2919977	5.89418	6.9021237	5.9098647	5.98340933	5.99862088	5.470960596	6.6061392	6.77333871	4.39774528	6.557073	6.0869639	6.9209513	7.40119252	4.25692363	6.0573603	5.7727912	4.332573	6.8806677	4.9751066	6.2692692	6.6145342	6.16816196	5.6672133	6.0327057	6.3769154	6.08957808	6.167688	5.9746308	5.5734695	6.5019334	5.6165472	7.67623152	5.6858224	5.265595	6.1664634	6.4014965	5.3018724
ARHGAP12	4.6516974	6.02563143	4.2081964	3.98648321	5.3224405	5.0033056	4.7371667	5.4753794	4.4598739	4.9904612	5.4084184	5.5990614	4.7685826	5.9255978	5.4738345	4.70693609	7.14966214	5.770530939	5.0546248	5.86449731	4.60849837	5.4119641	5.0918744	5.740944	6.12059189	4.31762984	5.2291013	5.4598454	4.0997017	5.0124656	4.8689548	5.4692199	5.2777958	5.39417267	4.8370235	5.7546786	5.4689536	5.30577253	5.5855876	6.0844275	5.5756753	5.4312792	5.661253	7.11975178	5.1803471	5.2205475	5.4627284	5.9918112	5.0904556
CLN5	4.724239	6.54215746	4.1411051	3.00112202	5.3893258	5.7770443	4.3143888	5.132805	4.1731618	4.9680763	4.3718494	5.4358136	5.1293928	5.4745179	5.646507	5.50133385	6.14612109	5.091765239	4.9782764	5.40447719	3.41356512	5.2365355	5.2562946	4.75809426	6.10894214	4.7849337	5.0429888	4.7955715	3.8286945	6.0954404	4.2043496	5.956111	4.7443955	5.52217449	5.071999	5.0737343	5.336724	5.54289488	5.5561856	4.8539391	4.4131745	5.0844939	5.4904055	6.01204864	5.1247104	5.4323476	5.0480311	5.1070265	4.9589275
USO1	5.9977948	7.6459201	5.7460713	5.03238242	7.6120597	7.6459068	6.5156418	7.4437872	6.1509696	6.9912038	6.7328496	7.6257864	6.722732	7.3574377	7.580162	7.4740651	7.74551685	7.54125942	7.4886651	7.75855046	5.41936809	7.3027554	6.816294	7.3016096	7.60865992	6.02567958	7.3509753	7.1774011	5.7354868	7.587016	6.9555606	7.3630499	7.3092061	7.49925632	6.9776031	7.8080072	7.4985055	7.40755131	7.8727588	8.0117772	6.811056	7.1626406	7.5223523	8.83521319	6.7838588	7.2711675	7.2076939	7.4472433	6.9560656
SETDB2	3.079858	5.69256144	3.7968126	2.53048177	3.9176113	4.1648093	3.4077957	4.5218935	3.8839844	3.7195965	4.4291944	4.4649655	3.2824086	4.9518309	3.7989982	3.77409529	6.16071893	4.548870713	3.545165	4.04229967	3.6470083	4.2058812	3.7365462	4.56444017	4.54893745	2.57050292	4.3536036	3.9862104	3.3037209	4.2741947	4.0278418	3.8418187	4.0038761	3.97611497	3.7799796	4.6191055	4.6005926	4.01548597	4.0561076	4.5716923	3.9072325	5.4970626	4.4993674	4.9751372	3.8603842	3.9458569	4.7189899	4.6694172	4.077986
YEATS4	3.8607131	6.14662079	3.7879038	3.53230176	5.3211496	5.0568331	4.500311	4.9749244	3.4217165	4.845239	4.5836553	5.6962192	4.7753547	5.5028866	5.5251752	5.41447643	4.72649119	5.098683623	5.3858789	5.50743844	3.96942667	5.2019353	5.1434946	4.77812556	5.39291347	3.92354698	5.0994706	4.9165107	3.6837936	4.9562345	5.1578672	4.8256212	4.719429	5.74489011	5.3149969	5.0947877	5.6358931	4.92308844	5.248944	4.9562285	4.6642	4.7563574	5.1357137	6.86365244	5.1352876	5.1183322	5.2111215	5.3915718	4.8305043
MTIF2	4.3149374	4.93594911	4.3955884	4.25521296	5.3927596	5.5630983	4.5112508	5.4821339	4.4069761	4.9656892	4.8234863	5.504063	4.7940225	5.2810129	5.3466155	6.05774231	4.86125033	4.980837122	4.988013	6.02613951	4.60634783	5.4696066	5.3158051	5.78264522	5.52017202	4.12100651	5.1197591	5.7450179	4.427609	5.7924399	5.093066	5.000417	5.4525231	5.31246716	5.3445884	5.8040209	5.699306	5.00186004	5.5659618	5.2471338	4.7651503	5.1706811	5.4758669	6.18785125	5.0636619	5.1011324	5.8624457	5.4676705	5.3569082
HDHD2	4.4231473	6.21301478	3.7491529	3.30312973	5.9109455	5.0276138	4.4546166	5.5253429	4.1972796	5.2802866	5.4019955	5.8939615	4.845813	5.8307172	5.8765671	5.26761756	5.6814075	4.281975325	5.4607715	6.03650375	3.50834001	5.459111	5.1130484	5.8909649	5.97357079	3.70129084	5.3963141	5.8198366	4.1434595	5.6900388	5.1599159	6.0006039	4.774151	5.60254541	5.2272767	5.8022325	6.0308659	5.69024067	5.5284248	5.4648858	5.07493	5.4156654	5.7506164	6.32032121	5.2220025	4.7834041	5.8582285	5.7904508	5.161195
ADH5	6.3161928	7.26967996	5.7073843	5.24346338	7.6760682	7.1529618	6.7684209	6.99608	5.5317159	7.7058425	6.5553381	7.6279198	6.9916091	7.5135486	7.6983152	7.14801113	6.54335673	6.405233478	7.1909071	7.4558463	5.35448142	7.3294726	6.6884522	7.38539643	7.61615024	5.80993564	7.0282012	6.4534569	5.4008661	7.452404	6.5705675	7.9766549	6.6512256	7.85840828	7.1510088	6.8629721	7.4575132	7.30746424	7.5193483	7.5698145	6.0601139	7.1950049	7.1735473	8.1514368	7.5372927	7.0598883	6.9772798	7.3046405	6.8873806
FDX1	4.932616	5.7046077	4.2807578	3.33014176	5.3299992	4.8202531	5.1769427	4.5197003	3.5887866	5.0664079	4.5718779	5.6711641	5.7469318	5.5957754	5.6543601	5.3015881	5.91222725	5.685765325	5.4609245	5.67792058	3.50815488	5.0801757	4.3280851	5.73961082	5.8520944	4.95370171	4.7197513	4.4030769	4.2940254	5.3508029	5.2199318	5.639059	5.6988965	5.89562369	4.3755688	5.2211406	5.0665123	5.49714994	5.5026577	5.8825088	4.20253	5.502431	5.075982	7.24989126	5.410594	5.0967482	4.6443939	5.1604458	4.2211083
HINT3	5.2067017	6.8063709	4.634184	4.22732297	6.2339624	5.6545831	5.2492058	6.1980646	4.3406063	6.1722799	5.2787629	6.2883526	6.0949731	6.5830352	6.3429509	6.22909929	6.03858253	6.118394349	5.8868517	6.91909059	4.57157106	6.2096001	5.6963551	5.99918396	6.71421517	4.86737275	5.986919	5.9371722	4.3071821	6.5727592	5.8774426	6.4876118	5.7762974	6.21920355	6.1081862	5.7027422	6.4419341	6.09427951	6.3593957	6.2459606	5.4082915	6.5069792	5.8345219	8.19612422	5.3341721	5.5013085	5.7351418	6.336704	5.0262413
HACL1	3.9333295	5.92223453	3.6385486	3.36102813	4.8357873	4.4589925	4.6792359	4.4862179	3.8010295	4.5957223	4.2539359	4.8087053	4.8649604	5.03364	4.9706367	5.31163746	5.69988414	5.445575401	4.5912754	5.23163543	3.79525223	4.8582057	4.8606315	4.81947271	5.80053424	3.70932179	4.962081	4.145913	3.9231231	4.7880813	3.9040282	4.5623183	4.7628437	5.38524731	4.2667318	4.6173834	5.0274777	4.94119559	5.3431733	5.1446523	4.5443844	4.9088504	5.1589768	4.87212348	4.9179129	4.619736	4.8031758	5.0218969	4.15303
USP51	1.644754	3.6342698	2.268596	1.40094267	3.4169644	3.2367936	2.0230946	2.7545884	1.6730493	3.1533471	2.9521637	3.6085899	2.7001953	3.6104249	3.2234433	3.40348264	4.19800023	3.42774076	3.4522195	3.7205506	1.54688696	3.596175	4.1210865	4.01371735	3.52895407	1.68325275	2.2963599	3.048452	1.0856909	3.1690865	2.4092288	3.1528663	2.7952756	3.35012942	2.9132243	3.1151457	4.2722269	3.03655029	2.9400141	4.242484	2.2856602	3.6429192	2.4459164	4.99432344	2.9904785	2.7073877	4.1919954	3.7308061	2.9562884
THUMPD3	3.6718167	6.04301247	3.9639145	3.84954798	4.9023771	4.8290494	4.6177686	4.7167027	4.0085398	4.564773	4.583816	4.9381467	4.8671816	4.9787364	5.0240215	5.00270244	5.67164692	5.8046575	4.7241172	5.42699175	3.99792148	4.9429622	4.6620164	4.99563663	5.54609959	4.0133499	4.9131947	4.7432157	3.3154015	5.1020175	4.4783635	4.5096128	4.7463864	4.95759793	4.2793679	5.2552167	4.9739396	5.06026016	5.0813717	5.5089259	4.2414592	5.3034246	5.0885388	5.66296039	4.7594861	4.8776006	5.2564462	5.2064572	4.5728407
SMU1	3.8016896	5.66059839	4.4958125	4.05199428	6.1669061	5.5503572	5.0748237	5.3969906	3.7739783	5.4686004	5.6797138	5.9988979	5.6608921	5.8189077	5.8500354	5.74830451	5.52527413	5.446922793	5.9634503	5.89411317	4.08931727	5.6824447	5.6971799	6.00914915	5.97443873	4.42580352	5.7575915	4.9848826	4.0869727	5.5192821	5.2126715	5.7738132	5.7707531	5.77863186	5.6512435	5.1727771	5.6879843	5.74361432	5.7870111	5.1946247	5.0768813	5.3507592	5.8150253	6.32744117	5.3138106	5.2773432	5.222141	6.0041756	4.756112
ZNF772	0.8080076	1.95253012	1.5578067	0.96959898	2.7274121	1.9738168	1.6581797	1.8360837	1.2636234	1.9098693	2.7126741	3.1131394	2.0981569	3.6713442	3.1694715	2.37630236	4.08090217	2.469438016	2.7706639	2.53248004	1.03545183	3.4345705	2.8526692	3.31089159	2.92371789	1.10647087	2.2384641	1.46966	0.8658632	3.0745781	2.3179422	2.6649368	2.1334964	1.93059734	2.1038297	2.4756581	2.378258	2.60154159	2.77846	3.3155333	1.6987767	3.0376564	2.219036	3.91753319	1.270911	1.4740846	2.19234	3.8903097	1.0566801
ITGA6	4.6152252	7.47414356	4.5323356	3.55088569	8.1604647	7.0017235	5.9731343	7.3139868	5.5192228	7.1343976	7.5257459	7.9468652	6.7210533	8.3171936	8.0238665	7.74803876	8.19761288	7.679781914	7.0735882	7.82167582	5.46343528	7.7745313	6.3090891	8.10290249	7.93883462	5.07729741	6.6532557	6.8120401	5.9134868	8.0005409	6.4415385	8.3003494	8.159305	7.41724266	6.8979832	6.9621831	7.6239832	8.77704668	7.7970631	7.7972567	5.5606211	7.3196395	6.9229172	9.03008687	6.9429654	5.9448011	6.8879242	8.6535898	5.9999499
ASB7	2.941161	4.25845648	3.1658096	2.9948017	4.199027	4.4964622	3.6365425	4.10366	3.0349379	3.9852051	3.7410126	4.4899216	3.8771585	4.5734112	4.2563634	4.17173292	4.49325457	3.692048113	4.114219	4.54770776	3.39323129	4.1471618	4.4143723	4.36587018	4.78531439	2.78899118	4.0029043	3.9070757	2.6246435	3.8855217	3.7775108	4.0547202	3.771813	4.47700638	3.646703	4.5503931	4.4355968	4.27233189	4.6015911	4.6198219	3.86675	4.3521401	4.5300133	5.31741624	4.1520881	4.1904177	4.7643751	4.7264864	4.1128628
FH	6.1176148	7.77548289	6.5040152	6.68978136	7.2540157	7.2119599	6.7865503	6.637284	5.7678524	7.1213915	6.4270974	7.1701628	6.8547067	6.9409597	7.3270085	7.44062632	7.55301218	8.148071231	7.3802642	8.07020731	6.00037944	6.928347	6.9506579	7.22062157	7.79758919	5.50454491	6.7191345	6.1602598	5.9398756	7.4779306	6.9056802	8.6706874	6.7452909	7.426663	6.6543895	7.2199531	7.1256781	7.30188172	7.562826	7.5443365	6.0356429	7.5097366	7.4055282	7.41836589	7.6877681	6.8059088	6.8028303	6.8442124	6.8298395
ANAPC13	6.146364	7.87258154	4.9350976	5.59143158	7.0423441	6.6214776	6.2511305	5.8421885	5.6646902	5.5425584	6.06591	6.9326003	6.4199324	6.2702316	6.9547388	7.14971426	7.43473004	7.457107838	6.7353969	7.22703778	4.99019014	6.4635857	6.8122927	6.7510912	7.10424529	6.02974402	6.4001047	5.3418845	5.7966042	6.1168993	6.5313233	6.9298406	5.9178442	7.14094956	6.7892636	5.4615053	7.0779566	6.71646988	7.2288761	7.3741287	6.064967	6.3141142	6.7378553	7.91029202	6.7352542	5.9402128	6.0166394	6.8418007	5.836841
MTX2	5.7746125	6.29551593	5.5569282	5.74728793	6.4028158	6.3446879	6.0847727	6.0319804	5.4940845	6.4231065	6.446791	6.6421407	5.9693297	6.7204527	6.4869057	6.85125181	6.27317648	6.943859984	6.2810244	7.06908108	5.79142783	6.4198344	7.0497273	7.24085532	6.86595152	6.00582074	6.3070529	6.2412753	5.647333	6.8869522	6.2272965	7.4571253	6.1959475	6.64783584	6.0065048	6.7655615	6.5543899	6.88070052	6.7775573	6.5885855	5.8033345	6.5816685	6.4468081	7.39935697	6.5767655	6.422511	6.431146	6.3980112	6.4698884
MRPS9	5.6884484	5.83204103	5.3518542	5.94770135	6.5640384	6.4179954	5.8226992	6.1021039	5.364935	6.3801816	6.3022759	6.2706173	5.6974659	6.5315212	6.3021907	6.55078811	5.68568508	5.736927342	6.3889417	6.53726995	5.40048443	6.3162541	6.6372573	6.99787365	6.7141774	4.51703932	6.0700238	6.4038074	5.413955	6.5703559	5.9437268	6.6740763	5.9639432	6.53463168	6.6861992	6.1266436	6.3589079	6.65206964	6.7269564	5.901547	4.6612656	6.1915364	5.9606028	6.82008345	6.3921324	5.6675196	5.9469352	6.3207149	6.2195096
TMEM126B	5.7486192	6.5729811	5.8878621	5.51201609	6.1700999	5.6224002	5.8377196	6.167586	5.5374394	6.050262	6.1872515	6.3770245	5.7918608	6.5439547	6.5862168	6.16648632	6.05616331	6.319746404	6.0855461	6.29542415	5.48756774	6.1244969	6.5708642	6.57293735	6.26317082	5.57379375	6.0472387	5.7629977	5.6445267	6.5659552	5.8390316	7.0925233	5.8514871	6.6104857	6.569508	6.1592035	6.5403561	7.03137058	6.6981794	6.3702249	5.7745773	6.1418419	6.4504405	7.68553643	6.4928343	5.9597187	6.2739132	6.1565436	6.275558
TRIP4	5.0256208	5.48935605	4.5970617	4.32223902	5.9742097	5.7096327	5.2548922	5.7469388	4.8016959	5.5449458	5.4689977	6.0618995	5.8042729	6.0972582	5.941594	5.72928384	4.75720855	4.888231011	5.6979548	5.83209254	4.79988235	5.6092869	6.0562499	6.007678	6.19235768	3.94166865	5.6450491	5.3545137	4.406951	6.2923131	5.5149742	6.1580749	5.3872256	5.95936593	5.6506972	5.5931358	6.0627535	5.75586415	6.3007791	5.6302874	5.0980308	5.4925522	6.0094156	6.33551116	5.4554565	5.5750591	5.6036727	5.9977444	5.636062
KRAS	3.394593	5.32572682	3.7162654	2.78089078	5.5555788	4.7454777	4.3206573	4.8802976	3.3780156	4.7168659	4.7996633	5.2694093	4.4520586	5.5740688	5.1407096	4.84221707	5.96327442	5.342510486	5.0501175	5.68742978	3.82531945	4.9846037	4.3928493	5.6230707	5.68000091	3.78921153	5.0620161	4.8771922	3.4151018	5.5539122	4.4199396	5.0347208	5.255971	5.34359311	4.5502667	5.0307741	4.7507642	5.17073254	5.3731145	5.4360334	4.5225551	4.9689001	5.0261181	6.95528852	4.7371632	4.6975921	4.9581139	5.4341429	3.9619874
FKTN	2.0081857	3.45750935	1.9155865	2.10101889	3.8464395	3.9143021	2.8017741	3.9248312	1.844066	3.6129437	3.7820638	4.2570761	3.4300549	4.3462592	3.8835041	3.70273419	4.31206285	3.470062211	3.7660501	4.01751128	2.30830294	3.6505932	3.5198762	4.26832171	4.17212819	2.25423015	3.7494802	3.6920179	2.0950419	3.9530152	2.7385186	3.747066	3.5945434	4.14884906	2.9974577	3.8123655	3.8911148	3.74633933	4.2332696	3.4496944	3.1545087	3.4613351	3.7067492	5.71418354	3.4746261	3.5932109	4.0985233	4.3492415	2.7990959
TWISTNB	3.7782402	5.04617923	3.5979797	3.80978748	5.4585077	4.9400322	4.5078458	5.197586	3.8403008	5.3231326	4.3340149	5.0298537	4.450599	5.3141448	5.05936	5.54883944	5.27953132	5.112140394	4.9552733	5.31978994	3.96539135	5.012234	5.0505013	5.73502437	5.34379264	4.27539811	4.8664263	4.7165017	3.6065137	5.0943703	4.6490047	4.263	5.3303086	5.29082802	4.9859362	5.5861294	4.6912931	5.17184511	5.1648403	5.1711742	4.311266	4.632059	4.7119274	6.48746468	4.7431296	4.5788196	5.6188626	5.3361181	4.147961
NANP	2.5744381	3.28789807	2.3682809	2.16683298	3.5776394	2.7791831	2.6145646	2.8393811	1.5337452	2.8854315	2.6591016	3.6363931	3.2770133	3.1888778	2.6682933	3.01132206	3.70622064	3.593622545	3.3149124	3.29563538	1.57826676	3.2289596	3.3406575	3.83618832	3.74000639	2.70114335	2.7054084	2.7111937	1.5792603	2.9254654	2.4648235	3.1642323	3.2986472	3.61951359	2.1464667	3.8109062	2.6890324	3.04333133	3.3578656	3.7427839	2.8634032	3.1579263	2.7552751	4.73948806	3.4795326	2.877265	3.5583282	3.3969896	2.8143006
MTFMT	3.005499	4.53553706	3.2552687	3.30315568	4.2307295	4.0323851	3.5260153	4.147154	2.9376436	4.0339253	3.937133	4.1424295	3.7577131	4.4420541	3.9361824	4.10129866	4.46259744	4.063668123	3.8320478	4.7356931	3.10032282	4.1004791	4.124756	4.40600775	4.36422876	2.82385935	3.927648	4.1389242	3.0672674	4.037484	3.930437	4.093431	3.5772165	3.98295392	3.8414924	4.506221	4.2663697	4.0901214	4.3221796	4.2363979	3.4738186	4.0240473	4.048097	4.28873723	3.9502499	3.8794195	4.2459908	4.2822039	4.1183714
UBA3	4.2671124	5.89391919	4.2028969	4.24480486	5.6588742	4.9479824	5.074542	4.97694	4.4236313	4.5888692	5.501034	5.4522278	4.6714086	5.6015449	5.2860045	5.71007076	5.89146519	5.244030902	5.3378262	6.03849043	4.24288933	5.6869345	5.206625	5.44280575	5.92651016	4.65318678	5.8382038	4.6120017	3.9594423	5.3111506	4.620487	5.3342032	5.0959035	5.48145603	5.1727149	5.3289679	5.2973198	5.39619139	6.1742821	5.3856678	5.1928253	5.7430881	5.6003253	6.60665107	5.1872258	5.1724984	5.193594	5.7585254	4.5366505
NNT	3.0621103	7.5360552	4.0261449	3.71555033	4.6635228	5.6970899	4.0444782	5.2293474	3.5501562	4.7646	3.9392309	5.1793522	5.0409364	5.3234255	5.1480055	6.83140461	7.60513043	8.00448098	5.1054596	6.48671686	3.80133327	5.3112889	4.2967261	5.31931935	6.64644071	3.12875625	5.197734	5.3643437	3.4984456	5.370073	5.6156094	5.5673979	5.906574	5.67623362	4.2298337	5.9230562	5.6130801	5.45033949	5.5425486	7.3320576	3.6146833	6.6681226	5.3695302	6.52318444	4.9760532	4.1842147	5.4642265	5.3433737	4.7685235
XPA	3.5983118	5.61465199	3.6689181	3.28168536	5.2008104	4.390217	4.1929892	4.9548093	3.3596275	4.55797	5.1930494	5.3958913	4.4853634	5.5651199	5.0879533	4.72872098	5.85638626	5.255373585	4.8638091	4.48233985	3.74773777	4.8973042	4.93536	5.36282158	5.05684821	3.15849952	4.9670104	4.6538663	3.8120909	5.1661921	3.9325523	4.9526108	4.4474666	4.95792855	4.8247184	4.7436803	4.9997422	5.0128859	5.0186329	4.7347698	4.3185342	4.2543663	4.6807369	6.20012744	4.422773	4.4640438	4.867319	5.2438451	4.3335571
CLPX	4.7081388	6.08583647	4.349191	3.81227903	5.7956413	5.7537875	4.8327017	5.2887351	4.2288805	5.3499065	5.014471	5.849564	5.428046	5.8073233	5.27825	5.63453903	5.91673439	4.78639354	5.5880094	6.26704876	4.16577209	5.41682	5.8649699	5.93711207	6.31873872	4.01938005	5.4819028	5.1756423	4.0767303	5.4702904	5.1769248	5.5243443	4.9847185	5.31823337	4.8402418	5.8361178	5.5055342	5.17838707	5.8314326	5.7185692	4.992986	5.3235044	5.810678	6.77756641	5.1262809	5.2181257	5.487751	5.7631475	4.9718517
SNX14	4.8451064	6.91801577	4.6324231	4.11135671	5.6147381	5.4589469	4.8896425	5.4455081	4.5295998	5.2398191	5.3795894	5.9747679	5.3037042	6.0031125	5.6987618	5.75102379	5.96980482	5.65334327	5.6005697	6.29686829	4.49113618	5.5677771	5.6427119	5.38943629	6.40067326	5.07176642	5.6547896	5.3246158	4.3131551	5.9002312	5.1686696	5.9121808	5.206178	5.73344007	5.1982109	5.2646708	5.4834703	5.85605063	5.7709844	5.5679937	5.1736173	5.6994263	6.0331424	7.36660043	4.9312361	4.9768747	5.462532	5.7884804	4.4901114
UBR1	3.2265203	4.61378317	3.1398483	2.34587591	5.158626	5.0491999	3.7457251	4.9538544	3.3554482	4.3349432	4.6319186	5.0561081	4.3042365	5.2645945	4.7501857	4.98519237	5.87058292	3.909481469	4.7452212	4.98780261	3.32752251	4.9191301	4.4877052	5.04261674	5.25472278	3.34709136	4.9431712	4.3811645	3.0979757	4.9756335	4.1235013	4.5303644	4.6880029	4.92037962	3.9771144	4.9129525	4.8968024	4.87731622	5.2170622	4.9825244	4.431315	4.3747874	4.7001849	6.18833932	4.2739841	4.4099738	4.9187223	5.2941679	3.945609
ZBTB11	3.1865008	4.1420541	3.168153	3.02028898	4.8923073	4.2493487	3.9602887	4.110498	3.5888947	3.9331384	4.2589235	4.5523596	4.0593466	5.0631759	4.5661578	4.35699511	4.55253037	4.056369109	4.3734563	4.46480587	3.43507355	4.6541937	4.438924	4.65772255	4.53962485	3.5483693	4.7707219	4.01411	3.3118191	4.9883367	4.0752446	4.1479844	4.5197193	4.54848654	3.7142303	4.5479807	4.617522	4.34630931	4.8889162	4.5966481	4.0805354	4.0675021	4.6389816	6.10287649	3.71936	4.1471273	4.2570168	5.1228675	3.300722
AFG3L2	4.2669514	6.93279034	4.327036	4.0443651	6.7667139	5.487521	4.5790868	5.7967316	4.5192016	6.2595413	5.0025298	6.4445488	5.6173815	6.1543054	6.3000552	5.98192835	6.97836908	5.986113217	5.9188524	7.12821713	3.63412969	5.8218159	4.8213032	6.25985933	6.52960105	4.18510481	5.5678148	6.1520038	4.4472668	6.3095923	5.9278543	6.1137848	5.1525396	6.26373265	5.3645899	6.6954709	6.2797971	5.86689009	6.2484884	6.3450357	4.9380222	6.112709	6.5287696	6.39669106	6.031391	5.3286576	6.7355304	5.9126137	6.3119876
LYRM7	3.2831302	4.19731161	4.0032314	2.5510371	4.4934832	4.6296197	3.3524049	5.0912063	3.1436907	4.194461	4.3294991	4.9823916	3.7179515	4.4925981	4.7544952	5.11260598	5.26169427	4.679570438	4.3607832	5.42790423	3.5959012	4.5854723	4.0730719	4.47458184	4.35730634	3.15986649	3.9436651	3.4808211	2.8994189	4.6158517	3.733034	4.4283257	4.5332602	4.5195673	4.3257664	4.9586035	5.1399914	4.86545663	4.5505339	4.6540881	3.5433667	3.6608968	4.3611161	6.42016457	3.5888154	4.3643931	4.7734468	4.8517025	4.0080481
RNF20	3.6630052	5.5069143	4.00994	3.15693073	6.1601782	5.8926075	4.9215378	5.9224954	3.8326346	5.3141626	5.4685322	5.9035283	5.774681	6.2745509	5.9228038	6.06780399	5.41659649	5.226224413	5.7327533	5.78798627	3.8242795	5.9809747	5.6831337	6.13598325	6.11939187	4.10077733	5.9078231	5.5416272	3.9556548	6.0654998	4.9240719	6.0182061	5.8384536	5.90029339	5.6109263	5.5165625	5.9011604	6.04008112	5.948703	5.3659534	5.2891136	5.1072887	5.7280874	6.51542986	5.2945498	5.2265098	5.6472447	6.4334186	5.0178909
BRMS1L	1.7413552	4.33481478	1.9897899	2.06696096	4.3427617	2.9017771	3.0670487	3.2615071	2.2447656	3.7707577	3.7223094	4.3095473	3.3580846	4.3315184	3.7855657	3.45079681	4.49133069	3.778106106	3.761048	3.71167317	2.10941404	3.6768179	3.058354	4.25240132	4.34795891	2.73299605	3.4146788	2.7367323	1.7783412	3.872588	3.3062909	3.3409962	3.8152428	4.06455892	3.1355886	3.6168753	4.3054276	3.79262305	3.6051654	4.1216602	2.3916668	3.9746833	3.1385325	5.83746897	3.2991687	3.3572847	3.7007689	4.3562909	2.6722622
GPRASP2	3.6527167	5.22347563	3.3860943	1.55303167	6.0973309	5.2379683	3.0259068	4.1871128	3.0379615	5.0184358	4.8809793	5.3366041	4.2726075	5.3646791	4.8137121	5.15326172	4.42979363	4.40035676	4.8856829	5.05910266	2.88088945	5.344199	6.1207202	5.67676614	5.23917753	2.31284212	4.4009065	4.4747632	2.3926571	5.0227792	4.2115669	5.4268766	4.6910107	4.84607811	4.483207	5.3619604	5.1185095	4.31044254	5.2091835	5.2233075	3.2508064	4.724597	4.4608067	5.11354267	4.2047743	3.5637702	5.1365638	5.6132939	3.4208045
CBR4	3.8418691	5.73638463	3.8565329	3.96648158	4.9871189	4.8733697	4.1432427	5.0965179	3.4403804	4.8130958	5.1414332	5.4833658	4.6662301	5.914158	5.1206154	5.06056964	6.01256791	4.874705242	4.5852103	6.1702465	3.74054836	5.1705739	4.5856631	5.27635242	5.71062996	2.89647354	4.6356568	4.5325042	3.7728687	5.5937324	3.9133419	5.5720898	4.6639852	4.75410137	4.5385616	5.9304989	5.5040539	4.62451981	5.4152318	5.2230714	4.3893264	5.2965206	5.5413783	6.92880385	4.7392377	4.7102428	5.0465454	5.3521021	4.4554454
RAB14	5.1491925	7.25057438	4.6185163	3.73347122	6.9710616	6.5254727	5.8364985	6.5345846	4.2254424	6.068696	6.1134789	6.9398388	6.3709149	7.0814776	6.8190695	6.72617811	7.06556098	6.501650484	6.461446	7.00605472	4.85543686	6.7078537	6.2940608	6.91546554	7.20341022	5.29555261	6.6823967	5.8098753	4.7756501	6.6766194	5.4723662	6.6044815	6.4773601	6.75114111	6.1210307	6.4224762	6.5097807	6.82708072	6.9231535	6.2937627	6.316965	6.2580659	6.6619523	8.08433727	6.5069119	6.0636879	6.0006786	7.1486286	5.452381
PIK3C3	3.6405456	4.46989698	3.0959666	2.69097806	5.2473952	3.989026	3.6513423	4.5816803	3.2974474	4.0982213	4.3617499	4.8197204	3.755515	5.0326132	4.5866649	4.38477653	4.89846242	3.319639701	4.4592241	5.00025019	3.04611707	4.5568743	4.1460702	4.85415187	4.82318582	2.85337839	4.4614413	4.3625403	3.0777142	4.4325266	3.8041353	4.6136592	4.1021634	4.6531568	3.9043312	4.5331341	4.7192666	4.56024407	4.7018332	4.2306472	4.1442122	4.4699253	4.704198	5.63457429	4.1306243	4.0080542	4.7529057	4.9778849	3.9578553
COMMD2	4.0387314	4.73057796	3.5147142	3.27158563	5.6748799	4.7623823	4.6861826	4.4453109	3.373928	4.763945	4.8540723	5.5054668	4.7348995	5.9521007	5.2982668	5.01642891	4.95930675	4.743147289	5.1011219	5.65342708	3.8274558	5.2901922	5.1032229	5.88395662	5.63752972	3.69301393	4.8299047	5.0162664	3.4404017	5.4983278	4.4830445	5.3592624	4.6839976	5.69674403	4.7678497	4.8741142	5.0027408	5.44171047	5.6871703	5.032235	4.9203948	5.2344596	5.0327581	6.53954538	5.0937385	4.472064	4.7020389	5.6039178	4.3253716
PIGF	3.1541526	3.77508898	2.8456874	2.81183739	4.0158104	4.0774124	3.2765651	3.8804148	2.9650299	3.8675956	3.8616153	4.5067018	3.434715	4.5683412	4.2261106	3.68013943	3.83505138	2.941190529	4.0451451	4.4853845	2.82995081	3.9118138	3.8167026	4.77067606	4.17649312	3.64334442	3.8987955	4.2296241	3.2452432	4.5839869	3.7424728	4.2416833	3.8169593	4.06521773	3.8791467	3.9904406	4.4632665	4.26894938	4.2302146	3.8810038	3.517755	3.9213213	3.8824385	5.35741182	4.0360115	4.2648674	4.1529854	4.3239013	4.1315061
SYNJ2BP	3.7264914	6.56396589	4.1624041	3.69635374	5.0224968	4.984201	4.3682188	4.8660261	3.3625089	5.0503186	5.3920211	5.8694875	5.021033	6.0449336	5.1677236	5.25065045	7.47471962	6.463330841	5.5047454	5.81197048	3.93763758	5.6723434	4.8404646	5.80595818	6.3811241	3.67781592	4.8732133	4.5977614	3.3608812	5.5420871	4.7991894	4.8934378	5.3772584	5.37559796	4.242031	5.5533222	5.7238314	5.20105043	5.2740973	6.6904485	4.7027369	5.5055152	5.1738665	7.010496	4.5930202	4.6734698	5.6505782	6.0600427	4.1943181
CDADC1	3.2370609	4.76147165	3.1342362	3.09864454	4.3122938	4.305656	3.1923911	4.0327151	3.188325	3.8756642	4.1691542	5.2392964	3.4552155	4.3610126	3.9996159	3.86632965	3.92984045	3.406074127	4.0653419	3.85570831	3.07557563	4.2048669	3.3700523	5.03316716	4.17679243	2.25085993	3.9228654	4.1952123	2.7151434	4.2501201	3.4082363	4.6832929	4.1780456	4.09796999	3.5569491	4.2496138	4.4812942	4.07857706	4.4265124	4.0015126	3.3918351	4.0212536	4.2785891	4.9571917	3.264335	3.4800334	3.887094	4.3101532	3.9155758
AASDHPPT	4.5526019	5.63564001	4.3663186	3.31430581	5.9536694	5.5930339	5.0443309	5.7015482	4.2292221	5.3870191	4.9513251	5.8421713	5.8194769	5.7222121	5.8396907	5.60677282	5.75704367	5.056270624	5.7414439	6.55171234	4.19442135	5.4732935	5.2508608	5.74281092	6.03694419	4.9643688	5.5548469	5.2640071	4.3030247	5.9942092	5.1042448	5.9504263	5.5343341	6.03689037	5.2357199	5.6261878	5.7679654	5.93334173	6.2442908	5.6799136	5.2747731	5.5336629	5.9624486	7.68651067	5.4501198	5.5097045	5.7540403	5.6938082	5.2667687
MKKS	4.3221397	6.67468588	4.5738502	4.94157678	5.1472616	5.1212865	4.9436681	5.166414	3.8909935	4.8388421	4.7077345	5.3865847	4.8901239	5.3607876	5.6709063	5.41248298	6.36442082	6.356458677	4.9410947	5.91339978	4.46220513	5.1412678	4.9097538	5.25827643	5.68656014	4.62584595	4.8758726	5.1200347	4.3882513	5.2050502	4.977749	5.6943567	4.8602203	5.38809035	5.1325121	5.6421909	5.3302193	5.63611302	5.6825193	5.9441779	4.5671981	5.3198967	5.5569192	5.73026182	5.1155639	5.1400158	5.1887872	5.3203794	5.2087623
API5	5.0246256	6.6711378	4.8972148	4.60372811	6.523317	6.2552393	5.5311813	6.1463204	4.6467561	5.995049	5.7035294	6.4854709	6.1399374	6.6114373	6.3699886	6.42294757	6.50743632	6.118422219	6.1817812	6.57721726	4.43221327	6.431134	6.1864888	6.40101895	6.92436171	5.31584163	6.3057878	5.8538592	4.9258112	6.6078812	5.6830038	6.3211853	6.2001175	6.37307306	5.7444491	6.5035127	6.3108966	6.527556	6.5660492	6.5839918	5.8525572	6.2553471	6.4373581	7.62964722	6.0346039	6.1602596	6.5817927	6.6510751	5.6150761
PTPN3	3.2055571	7.18391392	3.3511677	2.52206526	5.6086137	5.5305805	3.0507462	4.9525495	3.2146623	5.1744307	4.2204101	5.9184641	5.1641922	5.484205	4.7416796	5.31993692	6.91872718	6.502639057	4.6803708	5.95055706	2.74118399	4.9155567	4.3817501	5.68258279	6.15964528	2.35235741	4.7511767	4.2562192	3.3488587	5.2591354	4.1572443	5.5034141	4.4560031	4.68796577	3.781475	4.7106307	5.4561277	4.88117976	5.2856015	5.4107916	3.9861752	6.0409554	5.1681788	4.78163885	4.0417266	3.3905027	4.1464005	4.9656451	3.2435474
POLK	3.3348983	4.47603674	3.7445901	2.84749216	4.8372964	4.5386376	3.8045088	5.1073384	3.9116597	4.2661549	4.6223519	5.084887	4.2094685	5.3060081	4.7372433	5.06239917	5.34348244	4.039436596	4.4662524	4.77761175	3.37949544	4.7731544	4.279085	4.95321051	5.0542017	3.8473424	4.6934588	4.0328384	3.5896311	5.1443435	4.3648321	4.8843529	5.030046	5.22241718	4.0192001	4.9233221	4.9043131	4.81283127	4.8835433	4.7342349	4.2388185	4.5959403	4.6124755	6.47886936	4.1254631	4.7554694	4.9345183	5.1811505	4.1344791
ZNF420	2.2933077	3.78607201	2.6989896	2.55927203	3.3826221	3.6234456	2.998649	3.7237787	2.2336748	3.4904427	3.3710434	3.8083622	3.0113875	4.1560896	3.7722662	3.22364055	3.81217635	3.18495877	3.3060643	3.56664636	2.82780739	3.6411852	3.9558513	3.8390252	3.82073293	2.27232445	3.3505726	3.5415484	1.7679642	3.6302006	3.0117159	3.119649	3.472002	3.52253385	3.5047789	3.7391724	3.9705195	3.83940913	3.7744155	3.7138419	3.0061853	3.4035785	3.5095804	5.0509421	3.0137153	3.5952241	4.2011459	4.0739795	3.3157374
LIN52	2.6467252	4.41947637	2.2800425	2.71166461	3.7544259	3.244679	3.360494	3.3134643	2.2301917	3.9769374	3.9575121	4.0742895	3.2701252	4.3010359	3.9025588	3.34845202	4.13384579	4.12380865	3.4853386	3.44813059	3.40816962	3.8791595	3.3717501	4.19369873	4.08922865	2.70114434	3.8817891	2.8109352	2.1653595	4.0192066	3.2132655	3.3998164	3.9301996	3.96388917	3.5563027	3.1577644	4.082464	3.92434521	3.8650901	4.0807425	3.2388726	3.5242783	3.3897862	4.56463034	3.5082313	3.2503238	3.5811919	4.2414983	2.7755205
ZDHHC13	2.9354398	4.69791118	2.9908103	3.08076361	4.0718385	3.8692498	3.6478834	3.6602599	3.1986621	3.4725819	3.771355	4.269405	3.4057232	4.3663598	3.9278408	3.72151562	5.06802545	4.685571017	3.9122704	3.97464848	3.54488214	4.2863463	3.8485297	4.13249978	4.1460905	3.46066873	4.0200233	3.9061769	3.251801	4.3565852	3.5030527	4.3061732	3.9981665	3.88030989	3.8065301	4.2737208	4.2321371	3.96237675	4.1347575	4.4241925	3.0727832	3.882331	4.3395529	5.21367731	3.9074672	3.8899874	4.6102857	4.0118998	3.4985192
CENPQ	3.1098457	5.03952153	2.9377627	2.47640868	3.6186217	4.0475589	4.0316813	3.7588363	2.93106	3.7212605	3.3167284	4.0924208	3.2998578	4.4617293	4.1226305	3.72733891	3.74067337	3.35266911	3.6284424	4.05472638	2.6503174	3.8816295	4.491001	3.87720543	3.5658433	3.33450436	4.2598395	3.2901284	2.0764589	3.3938989	3.7296435	3.948349	3.6238203	4.39518599	4.2244643	3.4268188	3.8266072	3.78785734	3.7853676	3.458911	3.7423325	3.3732677	3.5508695	5.53695187	3.5441119	3.4732112	4.0452763	3.8329311	3.4282212
NUP160	3.5972738	5.54341675	3.8512284	3.44146197	5.8068957	5.3317491	4.4887204	5.2678172	4.2360012	5.2704299	4.947992	5.8196013	4.8981594	5.8197769	5.371729	5.54158133	5.48901342	4.936405952	5.3998834	5.26216878	3.97782429	5.5537822	5.029701	5.99874217	5.75626475	4.37225206	5.3870625	4.8441372	3.668729	6.2141258	4.7282159	5.0140756	6.0686255	5.28366498	4.7865498	5.5548826	5.7435501	5.73273089	5.7516232	5.674455	4.9559788	5.0505631	5.1713913	6.3979079	5.1228065	5.0518404	5.7319092	5.7551626	4.9778233
RDX	4.8146352	6.247466	4.300297	3.09408102	6.76656	6.4946984	5.4938885	6.8168856	4.7382084	6.4585366	5.9332357	7.0790454	6.205998	7.3488454	7.2304637	6.83142354	6.78081587	5.879851626	6.588877	6.95986568	4.52746186	6.9290686	6.0563601	7.06563765	7.0959891	5.62334677	6.3523101	6.408471	4.8605648	7.3053058	5.845456	6.8466486	7.2454627	6.96951107	6.0360805	7.0074197	7.022285	7.17106797	7.0254158	6.9455602	5.8571971	6.4784562	6.3964332	8.34252034	6.2603932	6.5824839	7.0956145	7.4833444	6.1044472
HMGCS1	4.0931203	5.52040562	3.8264818	3.45209397	5.3574106	5.2835353	4.3111812	5.4861951	4.4439724	5.3102487	4.6436242	5.8786868	4.7110291	5.6448968	5.4484489	6.12411678	6.29738055	6.60812472	5.3589721	5.93754784	4.42546389	5.6282152	4.7041176	5.9414686	6.10519669	3.66414787	5.1413565	5.6780588	3.8010673	5.7636356	5.4327229	5.4366037	6.1830536	5.97015687	4.564118	6.051097	5.995252	5.72117063	5.7240198	5.7933595	4.6269555	5.3335579	5.2356456	6.98547112	4.9934271	5.2447436	5.7387767	5.4355239	4.9032173
PSMC6	4.2109658	6.13614238	4.4504685	4.87584079	5.3261964	4.9190591	5.6223675	4.9655561	4.2322766	5.2406169	5.5442549	5.8610063	5.0898864	5.874081	5.7061181	4.95123542	5.84941316	5.952899939	5.6438767	5.25367332	4.77450134	5.5349269	5.3339353	5.85306903	5.81983286	5.09214414	5.3301004	4.6464098	4.1146129	5.9121872	5.0818384	5.3471856	5.4024331	6.03512137	5.3026423	5.1479428	6.0150531	5.70466887	5.4206921	5.7753803	4.7954898	5.3798799	5.2893299	6.78177302	5.5467651	5.1905613	5.5726897	5.8646014	4.7032443
DNAJA2	5.42626	6.83357299	5.7165851	4.5563532	7.0300859	6.2230806	5.7998265	6.2088005	4.9263832	6.2289569	6.0883872	6.6211319	5.8938556	6.312761	6.5024443	6.3320289	7.0328852	6.89966666	6.5917457	6.92475137	4.96441809	6.3930748	6.4372098	6.44698227	6.57376021	5.09147137	6.2595518	6.1583077	4.9795685	6.5094173	5.6593603	6.484097	6.6381597	6.62602496	6.2316406	6.4687053	6.4164592	6.4643378	6.763687	6.5664995	5.8806991	6.0509461	6.4759275	7.44032113	5.9655244	5.6036872	5.9286064	6.4410175	6.1014347
SCOC	4.8051472	6.81588716	4.2469804	3.97778214	5.6585717	5.4322969	4.8325021	5.3180596	4.0544984	5.0704677	4.7084894	5.6235485	5.2200737	5.8062403	5.6626698	5.45500538	7.04017941	6.668611758	5.430929	6.22405292	4.08435525	5.1806288	4.8485352	5.49837885	6.47729148	4.78780672	4.9850594	4.4424806	3.9453066	5.7401627	5.1527111	5.7981412	4.7542646	6.10695695	5.0824138	5.730657	5.246654	5.4465368	5.9135588	6.5484145	4.3049856	5.9334945	5.3472229	7.71486803	5.4141016	5.0426347	5.2395509	5.5394489	5.0252784
PNPLA8	4.1488282	7.13853871	4.1468653	4.17209673	5.8639753	5.1650897	4.9410893	5.1989915	3.8086291	4.9505513	4.986525	5.7241437	5.2224934	5.7952929	5.6281193	5.83726405	7.68515794	7.997987916	5.5922739	5.69173645	4.24382932	5.5453369	5.185338	5.93688049	6.13014028	4.97155446	5.7538758	5.0359374	4.2073666	5.4901851	4.9045198	5.1608956	5.7603725	5.86542862	5.0191461	5.5228922	5.4945878	5.92430437	5.6756256	6.8759798	5.0607316	5.4262634	5.1908918	7.3745464	5.4444013	5.4369137	5.6477321	5.778424	4.6253726
MAP4K3	3.3655803	5.37056259	3.2057996	2.85819578	4.2640004	4.251711	3.6002053	3.9542347	3.387642	3.8939581	4.1848049	4.6146282	3.9732027	4.9494636	4.0740485	4.72450498	4.86649354	4.581927682	3.98128	4.83178904	3.42872105	4.7164945	4.3531249	5.04436837	5.42286176	3.17895814	4.0373459	4.4124807	3.0173135	5.0335677	3.5438917	4.3262387	4.3606599	4.22160121	3.7267784	4.5906685	4.5206833	4.32873061	4.3630141	4.6694073	3.7688117	4.1656301	4.4187444	5.97994454	3.9055344	4.0924563	4.598575	4.8303112	3.7244273
ABCB7	3.92576	5.96250105	4.1929946	3.65109688	6.3795268	5.810427	4.6070343	5.4667718	4.2812997	5.1359769	4.9891154	5.6480967	5.1809013	5.5835887	5.6347422	5.81890334	6.01985429	5.880688286	5.6905165	6.26719933	3.88997487	5.9286823	5.7070706	5.69832133	5.62061108	3.65799477	5.3970099	5.7239512	3.9605971	6.2272272	5.3376309	4.9769807	5.3917372	5.9627151	5.7367041	5.6146363	5.861255	5.09407307	5.5715651	5.8576885	4.7320525	5.2910142	5.4109111	6.28904318	5.4699917	5.2490429	6.1375794	5.8473597	5.4329105
MCCC1	5.0726465	7.95145617	5.5322205	3.91423098	5.4248301	6.2995387	4.1564375	4.7632903	4.0817117	5.6745234	4.9961801	6.2818085	6.119043	5.6693568	5.8096904	5.89271975	5.80059269	6.026856758	5.2174557	6.29370734	3.86433445	5.6271049	5.7211256	5.92167884	6.05007225	2.98829361	5.9604049	5.9423124	4.2709666	6.4418285	5.1348553	6.332806	4.9051288	5.54419639	5.4300189	5.462296	6.5208276	6.14057288	6.2131892	6.1059199	5.3794477	5.7348608	6.0739154	6.17519606	5.9849332	4.3484712	5.5082052	5.6753236	5.1865474
DZIP3	3.8732634	5.24048995	3.176326	3.3439443	3.7031458	4.3922371	3.9938976	4.6360094	3.5657654	4.012574	4.6655606	5.0599323	4.7523901	5.1678578	5.5311474	5.13337851	4.8946327	4.253235874	5.0781327	5.97019052	3.11256499	5.1308158	4.4975724	4.92208321	4.95906472	2.34287647	5.2759639	4.4695213	3.7822096	5.5185528	4.5427449	4.1476324	4.7638547	5.33585881	4.2325035	4.5536894	5.8140509	4.32966473	5.9494304	5.1001672	4.3118986	4.3807584	5.4612192	6.51971168	3.8896534	3.6436961	4.9307953	5.4737841	4.16123
AGGF1	4.3548399	5.47688109	4.6873206	4.20638458	5.5263536	5.5832709	4.8125765	5.8309446	4.7223665	5.1460027	4.9062176	5.5955323	5.2257079	5.7748327	5.4686648	6.22963674	5.74407895	4.755877166	5.2413854	5.81026286	4.14257719	5.6793838	5.858599	5.82046099	6.10570118	3.91035797	5.4821529	4.627853	4.4622398	5.8396279	5.2595533	5.4988141	5.5832851	5.75498217	4.9896002	5.6728822	5.5889117	5.90860483	5.7558082	5.470635	5.0617204	5.407822	5.6992295	6.90617822	5.1155992	5.7353773	5.8543477	5.95691	5.1995038
ZNF552	2.5978248	3.57567125	3.0672463	1.90778615	3.0872972	3.3721533	2.2421121	2.9562932	1.9874159	2.8666446	3.1824429	4.0320215	2.3320017	3.7671689	3.1358214	3.08896175	5.28605903	3.568632202	2.7652418	3.40917591	3.3836657	3.1716749	3.073088	3.61400087	4.36813899	1.37835977	3.1033212	3.1406304	1.9304624	3.2613588	2.4743607	4.0285911	2.6928197	3.20831021	2.2327047	4.0541541	3.8243636	3.32061148	3.4984299	4.0013996	3.2925694	3.459734	3.5659375	3.49704791	3.3295009	2.7836674	3.8001063	3.5569085	3.1803784
ECHDC1	4.820474	5.33023514	4.3686759	3.51585778	5.3878055	5.1284424	4.719782	5.111547	4.2123653	5.1830479	4.8130358	5.8288368	5.5397596	5.4900042	5.8066774	5.67812623	4.55871787	4.073586178	4.6157713	5.84979261	3.7600881	5.0746879	5.5273724	5.02249988	6.06690177	4.21830279	5.3111374	4.9500788	4.1484874	5.386486	5.2888352	5.6983453	4.8715404	5.70104507	4.8569249	5.3124132	5.3749505	5.41819313	6.1081669	4.9446502	4.6421275	5.1516642	5.861918	7.48391141	4.8246291	4.4855714	5.0454882	5.5148393	4.2812705
ADAL	2.7577552	4.26095235	2.3576139	1.90099923	2.1823424	3.3896452	2.2256039	3.0485721	1.860514	3.1523596	2.726186	3.6051999	2.6047472	3.1529051	2.9988385	4.07663348	3.83395225	3.934404201	2.5073611	4.45404288	2.20369068	2.8375183	3.0336871	2.85041258	3.59056979	1.61798568	3.1708891	3.006954	1.5221474	3.2960876	2.542373	2.8978333	2.8197675	3.52755106	2.716384	4.2729687	3.0385417	3.07632521	3.8488038	3.7568019	2.4137379	3.3993104	3.4465813	4.14883222	2.8636225	3.1166278	3.3404818	2.5085383	3.2404952
TMEM170A	3.579466	5.21752793	3.7017465	3.40596402	4.7779414	4.6014873	4.1310462	4.9646171	3.6915288	4.7839181	4.7260752	5.2728315	4.4761662	5.2972589	4.7997221	4.23874587	5.52164122	4.794536023	4.7193429	4.87083829	3.55999587	4.736688	4.2929612	5.39150055	4.97781375	3.61090353	4.9703833	4.8778079	3.5224538	5.2872822	4.2239888	4.6979522	4.9471376	4.85494639	4.1282954	5.0505193	5.2930233	4.93808839	5.0886724	5.2314559	4.7818194	4.1755279	4.7339555	6.55490139	4.3188113	4.3301245	5.3729021	5.0843706	4.3570535
ZNF626	2.8727532	4.43739189	3.5187739	2.45087817	3.3262049	3.6807605	3.1725687	3.5580275	3.0047234	3.2588674	3.4229723	3.8417396	3.456595	4.3575441	3.5144342	3.85009414	5.09750332	3.582134851	3.2029194	4.04783901	3.15775025	3.5720165	4.0462406	3.6775465	4.4093409	2.78330809	3.4322854	4.1054516	2.4686121	3.7930147	3.3892637	3.9567972	3.0084763	3.44249505	3.2580746	4.1374182	4.4716992	3.52196095	3.7450503	4.4338154	3.9029108	3.663388	3.9061753	5.30082376	2.6344343	3.7210929	4.27192	4.2129413	3.2849288
LCMT2	2.8726431	3.94188226	2.758384	2.22939522	3.6969798	3.7323846	2.8119122	3.2120828	2.7311033	4.1211145	3.3395831	4.3091094	3.6451342	4.0185655	4.038181	3.89814545	3.47347671	2.751539629	3.7616891	4.14779971	2.5824187	3.6518072	4.1608598	4.50896424	4.13527062	2.56533933	3.5786194	3.251689	2.3880542	3.6401449	3.557682	4.2668589	3.2559397	4.04074621	3.3662171	4.4295371	3.456248	3.9073199	4.207692	3.7550707	3.1150203	3.9370032	4.0277583	4.13447288	3.6810304	3.4591436	3.7964022	3.7616598	3.5467985
ATG5	4.5787822	6.08239511	4.0045636	3.5595559	5.4855737	4.7721826	5.0372221	5.2904928	4.0337438	4.9778649	4.7754842	5.381436	5.1770832	5.7721618	5.4885667	5.42710285	5.39907646	4.746363248	4.9542358	5.54158024	3.97110558	5.1673318	5.3725524	4.98739195	5.7757362	4.84535078	5.2954237	4.8617011	4.0957881	5.4737091	4.9997252	5.4426479	4.9675504	5.70707407	4.8306494	4.9501674	5.0432059	5.56557512	5.6978488	5.2758435	5.0624532	5.2306918	5.460183	6.41500666	5.0633919	4.8874982	5.0703781	5.5808941	4.4523043
DNAJC19	5.045071	6.15298193	5.0972634	4.34012589	5.4094474	5.0177793	4.4850369	4.4418514	4.5526866	5.2236237	5.44117	5.6461115	4.3519647	5.3974949	5.598175	5.43524729	5.91192107	6.209599368	5.1657222	5.7647454	4.50413295	5.4490304	5.6909777	5.62344511	5.21885655	4.42006934	4.897231	5.6538233	4.7465736	5.8038396	4.8743308	5.9113607	4.3732691	5.25694888	5.5031236	4.8445209	5.5662528	5.66805416	5.6877042	5.7264685	4.7012243	4.8097328	5.4491442	6.79081666	5.2886505	4.6724726	4.9625754	5.1480948	4.8159872
FBXO3	3.4967972	4.73217707	3.3890073	2.74517728	4.7604976	4.3713135	3.6354999	4.7441239	3.536364	4.3511826	4.0816256	5.1270434	4.093923	5.2201776	5.0538578	4.40502285	4.546078	3.949359025	4.4153044	4.79113537	3.15104475	4.770173	4.2456302	5.13424667	5.09328795	3.46392204	4.2599649	4.2878254	3.3914159	5.3326692	3.8247232	5.2889761	4.8898906	4.67159499	3.9655305	4.6369588	5.2439328	4.82908161	5.1527345	4.7804099	3.4668542	4.570256	4.6830961	6.32677159	4.4108952	4.4432925	4.6221311	5.0166861	4.0490262
BCKDHB	4.2653774	6.48883736	3.1222402	2.19936124	4.5650709	4.6768935	3.2008468	4.3096517	2.7928216	4.5679822	4.0170375	4.8491302	4.2356637	4.8652407	4.5245516	4.77152704	6.6212931	5.239888558	3.7617888	5.00686606	2.58941882	3.893405	4.2435622	4.73362523	5.23599998	3.0031123	4.2656161	4.5936907	3.0873166	5.2295726	3.9234185	4.9547812	4.5571177	4.49560303	3.9139762	4.1201025	4.1163111	4.83608787	5.0905161	4.455236	3.8178366	5.0580183	4.2194201	5.60836803	3.6483265	3.4860776	4.5033915	4.2836785	3.5821738
ZNF260	3.4451544	4.41810905	3.523905	2.91614946	4.553123	4.5946498	3.8614584	4.41626	3.0420341	4.3986516	4.4068536	4.8370615	4.0370276	5.0827894	4.5030298	4.23524446	5.21908177	4.433866321	4.3676271	4.91364621	3.58692235	4.6725967	4.7503259	5.06507709	5.37215868	3.17437803	4.2792729	4.6193577	2.6893601	4.4969128	3.8641778	4.3286891	4.6034246	4.69410703	4.161458	4.915004	4.6635297	4.62832095	4.7521119	5.0158156	3.9404311	4.8211701	4.4726527	6.39843938	3.9649585	4.475067	5.2900803	5.1992408	4.2091976
CD46	5.9006279	7.76802287	5.3861953	4.57668858	7.4851914	6.8878788	5.8280212	7.0079291	5.6495912	6.6998037	7.0305624	7.2913845	6.1542548	8.1068303	7.1876842	6.77852386	7.30481828	7.515110967	6.8763625	7.07343101	5.7395209	7.1069125	7.2461621	7.25122451	7.34135143	6.51367144	6.9464381	6.9428683	5.5347219	7.7760154	6.2297676	8.1569129	6.82525	7.17254216	6.2273746	7.0642596	7.273862	7.28283434	7.1525614	7.3629563	6.3494476	7.0857592	6.9857127	8.58328302	6.7112913	6.5951421	7.108492	7.1597986	6.3188609
TAX1BP1	6.1622694	7.58940184	5.5698607	5.74634569	6.8093471	6.7351494	6.2400182	7.0615026	5.7592763	6.9365267	6.3923515	6.8442029	6.6747599	7.1043963	7.1146045	7.57068887	7.55289928	7.540871415	6.7621419	7.40028143	5.50699804	6.9722745	6.694838	6.86623504	7.44072129	5.7108231	7.101803	7.0477111	6.2563813	7.1598198	6.9324289	7.1569031	7.0999211	6.92571985	6.4471684	7.0248	6.844813	7.65653879	7.2566169	7.1791288	6.6339606	7.1310618	7.1108877	8.25438895	6.6646218	6.7351826	7.1646638	6.8500515	6.2268132
SNX30	4.3411461	4.3648297	2.9216248	1.90139338	4.9566793	5.4619174	3.4155081	4.630013	3.0154003	4.2459797	3.8229421	5.7316663	4.730563	4.4790345	5.2106862	5.29781405	4.67942792	4.342212917	4.4105782	5.32560624	2.89299093	5.0083687	3.6967774	5.2576424	6.17561018	2.8243462	4.8103208	4.5185455	3.3772529	5.3015204	4.511529	4.6582067	4.5317119	4.55123609	3.5592721	4.4520165	3.9998878	4.96390776	5.8003656	4.3991243	4.2205665	5.1313248	4.9151773	5.56383079	4.7100177	3.757119	5.0280114	5.2362695	3.8886543
UHMK1	4.6907514	6.34853853	4.6773431	4.55939328	6.185512	6.4314165	5.6179395	6.0805886	4.1843236	5.5129505	4.9438413	6.1654558	5.7770665	6.2132958	6.1286033	6.31852053	7.7495404	5.4593493	5.7398781	6.39483119	4.63810104	5.7499389	5.7403116	5.9913693	6.77297161	5.20110738	6.3912417	5.9732803	4.3166178	6.2398131	5.4079436	6.8235177	5.747393	6.39830403	5.6485117	6.1475639	5.9407797	6.25060275	6.4108908	6.6388718	5.9103564	6.0634006	6.3419579	8.11096486	6.1424635	6.098841	6.4644101	6.4263338	5.1926997
MMGT1	4.5641705	6.85338025	4.2522907	3.57132398	6.9067046	6.5516097	5.2454758	6.3876902	4.3564913	6.0330535	5.5651715	6.6147028	5.9068579	6.5613025	6.4234046	6.36100941	7.01149991	6.717930933	6.271723	6.91829637	4.24503039	6.5388917	6.3930831	6.52049568	6.78141631	5.46430056	6.1144784	6.5443426	4.6754555	6.8872778	6.0886522	6.4692966	6.576474	6.75379703	5.8977217	6.3307027	6.2870837	6.41443968	6.5854334	7.0015508	5.7055228	6.5055073	6.1102225	7.65492754	6.187644	6.3273334	6.5098318	6.6723514	5.9045497
SECISBP2	3.0396559	5.66153153	3.337141	2.97573894	5.0948686	4.2313644	3.6936713	4.4626429	3.3969192	4.4932909	5.1148662	5.3298544	3.6904249	5.8113178	4.4494715	4.60493076	5.82724689	5.420065323	4.6773342	4.60290168	3.74744586	4.5859947	4.4204082	5.46786533	4.8144957	2.65901913	4.8229543	4.515383	3.7848496	5.2101688	3.7766796	4.4178095	4.3235596	4.58350871	4.0407801	4.7587617	5.014031	4.4750845	4.9941023	4.5384469	4.3798321	3.9787081	4.7258384	5.39698599	3.9626771	3.8211828	4.9880423	5.2891967	3.278411
PEX3	5.3562117	5.90671946	3.7579997	3.37262412	5.5692497	4.7273248	4.4788384	5.3549919	3.4535891	5.4361294	4.6445335	5.6035221	5.9235281	5.5235831	5.5042608	5.48094559	4.70445578	4.673232659	5.2637891	6.21349698	3.32165334	4.8508612	4.9408809	5.24776251	5.62302317	4.74648859	5.2441171	5.1918763	4.0529148	5.5301458	4.8496287	5.895206	5.3673517	5.99314765	4.5420004	4.9435606	4.9243896	5.52718885	6.1472997	5.1431036	4.5366579	5.1658871	5.6518255	7.63299746	4.6866247	4.4749569	4.7865091	5.2180339	4.3681027
CLASP2	2.3785935	4.4814062	2.9878889	2.35894108	4.2713216	4.1374707	3.1586587	3.9264356	3.2697048	3.6928391	3.9722935	4.1727743	3.7134594	4.5338718	4.1150929	3.90883392	5.02317355	4.279443284	3.7484593	4.21464568	3.09595491	4.2188826	3.5846554	4.23930179	4.90903913	2.68753863	4.2781442	3.5310351	2.4358766	4.1260325	3.4907127	3.7637858	4.4586514	3.93415861	3.381682	4.4309578	4.2653087	4.24627104	4.3338213	4.7164189	3.568802	4.4528212	3.8800565	4.92995132	3.4807443	3.7577832	4.0621948	4.833116	3.2490267
GTPBP10	2.0959236	3.57863395	2.5142277	2.40526529	3.4130866	3.2093399	2.5655658	3.4954899	2.815646	3.0476066	3.0451162	3.4100731	2.6932194	3.5939416	3.1835395	3.97044072	4.1228542	3.262442105	2.9051914	3.69738956	2.2594318	3.2961807	3.2477294	3.7643034	4.03312196	2.46146115	3.0871577	3.4589657	2.4129853	3.965419	3.0016187	2.9798741	3.0913197	3.32578619	3.1851467	3.8179623	3.371203	3.49366993	3.4137923	3.5337882	2.979551	2.8139339	3.2550353	5.1645286	3.1239113	2.9943535	3.9997878	3.4928629	2.617354
MTM1	2.7995424	4.5009176	2.4925175	1.46818787	4.4408242	4.5731065	3.2238139	3.8881922	2.6008841	3.8738681	3.7572977	4.562366	3.938095	4.9035748	4.5404179	4.30121372	4.70790716	3.708440794	3.866755	4.51941285	2.58004919	4.3515288	3.7908505	5.01895652	4.88198286	2.90002752	4.1646178	4.2473684	2.7572712	4.9365571	3.7034431	4.3958119	4.6700537	4.51654011	3.3501292	4.2582882	4.5883239	4.26114859	4.6458858	4.7352159	3.8720769	4.2039122	4.4101191	5.50384169	4.2135708	3.8462412	4.6563502	4.9127915	3.8217208
YOD1	3.1915517	3.04148256	3.08739	2.38796295	3.2587787	3.9383159	3.1579558	3.6766687	2.9331634	3.3061596	3.5149819	3.9765418	2.9987666	4.3336295	3.3989634	3.7740139	4.45535802	4.070428938	3.7937249	3.92389756	2.65801986	3.6385806	3.6456041	4.33738075	4.2686681	2.47003921	3.8102763	3.6681433	2.4888156	3.6506269	3.0499385	4.521861	3.3009222	3.80971161	2.6661248	4.2081213	3.7276395	3.48991342	4.4497989	4.1789719	3.7589992	4.8027401	3.9476028	5.79681022	3.2746766	3.0435863	3.7790582	4.4106778	2.9332219
ARMCX3	4.7762162	7.37882598	4.6774386	4.1331734	6.531284	6.0584176	5.5065549	6.2945658	4.8119102	5.8400297	6.2444786	6.5454674	5.9718583	6.6256102	6.2132167	6.04803931	6.90790309	7.067734183	6.159988	6.5724763	5.06765448	6.5944957	6.5614902	6.73664964	6.82263762	4.25247783	6.1203972	6.1568922	4.5227848	6.5369073	5.2138166	6.4488869	6.3328292	5.98630174	5.6687344	6.5596546	6.5609514	6.12479678	6.6936079	6.8316469	5.886425	6.1843258	6.020914	7.44877709	5.6838564	6.1751974	6.319951	6.59445	5.6697064
GABARAPL2	6.4096889	8.19263286	6.0316307	5.5393729	7.955266	6.8445093	6.6558743	6.6386019	5.8033197	6.9376372	7.0490919	7.3029856	6.652774	7.5605581	7.3567057	7.04220924	7.52633577	7.916642957	7.0812678	7.30876406	5.80317253	7.3691185	7.2985824	7.29999201	7.32762942	6.15917585	7.2101111	6.8819872	6.4718119	7.4452763	6.6512473	7.8330988	6.8448177	7.3580106	7.0072044	6.8411042	7.3363214	7.60828172	7.5014179	7.2369491	7.153347	7.1279888	7.1978824	8.06689962	7.2485995	6.5459413	6.7020722	7.3027371	6.7891485
C2orf69	3.6961397	4.5150033	3.4536071	2.96005644	4.6507684	4.4849133	3.788429	4.2145578	3.10804	4.4103554	3.5213387	4.8440226	4.6395809	4.5640456	4.5653889	5.02312709	5.32342605	4.468188306	4.4822994	4.93674127	3.55555648	4.0957263	4.4840009	5.12750047	5.12879246	4.26592343	4.5492822	3.9421008	3.3246494	4.7904334	3.9258628	4.9225309	4.7602278	5.03861806	3.6527886	4.7420263	4.3648104	4.77769103	4.7525678	4.8075082	3.6889059	4.4464228	4.3379415	6.47572655	4.1452996	4.4037187	4.6258363	4.7130313	3.3905456
SECISBP2L	4.3235444	6.37527598	4.1415495	3.28507251	5.8640292	5.7885488	4.3520679	5.5211703	3.8241442	5.2453396	4.987911	5.7765465	5.2160195	6.1747424	5.6211956	5.71597827	7.12575955	5.679652553	5.3217168	6.19598716	4.2301712	5.8374307	5.037415	5.99532407	6.4824418	3.93556186	5.4966502	5.3927424	3.6388459	5.5460696	4.7682402	5.435986	5.4456086	5.61505005	4.8606391	5.8006706	5.7071618	5.42987229	6.0153395	6.1450084	5.1717493	5.4837541	5.7097899	7.5497924	5.0407358	5.1235192	5.7414974	6.1701611	4.6150558
SKP1	6.8470279	7.72053673	6.0236381	5.02021822	7.7866455	7.2843318	6.3143053	6.9545016	5.7244369	6.6919242	6.7043805	7.3985631	6.6478086	7.2173276	7.5499154	7.54107362	7.36219112	7.187778303	7.1434695	7.78978656	5.63870163	7.3241667	6.9179817	6.93029311	7.3064652	6.1342779	6.9980152	5.8782896	6.0173608	7.1625097	6.6563873	7.4476789	6.7340548	7.44810768	6.8971207	7.2582853	7.4538255	7.51262822	7.5409611	7.1704607	6.3378321	6.8308022	7.4467386	8.17983931	6.9704478	6.9026172	6.6375128	7.2595201	6.520902
LANCL1	5.224284	5.65558327	4.4112627	4.00292587	6.5836941	5.7109671	5.1033023	6.2994772	4.2809346	5.2438721	5.8972286	6.6817714	5.7835259	6.8077961	6.5292904	6.93409042	5.70613159	4.747487161	6.0375169	7.75608267	4.25111035	6.656386	6.7063953	6.74600616	6.80910915	5.46365015	6.3284006	6.2575336	4.7390963	6.8319895	5.7462901	6.8644557	6.2163618	6.43722594	5.9049168	6.5630538	6.3405345	6.83451357	6.7074558	6.3189765	5.6981168	6.2394512	6.2952104	8.05046925	5.8800274	6.5639484	6.4399233	6.7430589	5.7453723
MAGI3	1.2236577	5.16762739	1.5859768	1.48606564	3.2424608	2.6829294	2.4844774	2.7041892	1.607228	2.138405	3.5460383	3.9770951	2.3336176	3.420997	2.7534648	2.79303064	6.22081623	4.933957262	3.7310066	2.98657418	2.96097509	3.9793038	2.7456479	3.7599784	4.79276043	2.36073074	2.6136494	1.7993745	2.095831	4.1994119	2.0952945	3.5141227	3.0568357	2.06288663	2.6215175	3.1779111	2.5629223	2.60519761	3.7621902	4.782296	3.3156672	3.3265865	3.3264068	4.5465866	1.950623	2.6215689	2.6450178	4.4391567	1.6013789
MRPL1	4.4624566	5.85201746	4.2301964	4.36227131	5.7554065	5.3542952	4.920276	5.1273577	3.8829966	5.1879874	5.0850729	5.3892655	4.6996367	5.4770619	5.4986129	5.42663566	5.51665344	5.776405815	5.4369333	5.57867057	4.17660749	4.9606286	5.5726604	5.46823479	5.60618241	4.56276292	4.883937	4.806478	3.9418681	5.1249065	4.959801	5.8367985	4.7281008	5.87591683	5.6721654	5.3194769	5.1733236	5.32464421	5.5188983	5.4408154	4.5910344	4.9908253	5.3915249	6.81382127	5.6362719	4.8914196	5.2158172	5.1585575	5.3605631
FBXL4	3.8731368	5.2033007	3.4740989	2.31641904	4.974683	4.6402101	3.9537632	4.8261711	3.7251592	4.6597459	4.4221025	5.3507308	4.3775853	5.7288671	5.0324467	4.2445753	5.17788365	3.785524899	4.7238034	5.07132531	3.56683177	4.96854	4.648557	4.53919509	5.41903636	3.88271959	4.9127725	5.1482143	3.1022642	4.9048987	4.4849701	4.8696641	4.7695752	4.85701172	4.6326047	4.5320393	4.8975057	4.72185945	5.3966723	5.3329722	4.6398614	4.8874698	4.901701	6.55603035	4.0068791	4.2891904	4.8849135	5.2502872	4.0004454
CEPT1	3.6722434	4.76714652	2.9467094	2.49415582	4.3881719	4.8145613	3.4709727	4.4840853	3.2470608	3.7536125	4.1542148	4.6968049	4.0524438	4.798141	4.4759441	4.45125613	5.06677591	3.659644511	4.1537659	4.20494001	2.89416353	4.3396974	3.9411749	4.56069805	4.46855623	3.59343894	4.6382657	4.4289718	3.3202891	4.9454006	3.8497781	4.4219997	4.1330861	4.53642607	3.5563322	4.674814	5.2495487	4.57622392	4.9507816	4.4540436	4.3414185	4.1934689	4.8488071	5.71687972	4.0909309	4.1640795	4.5575854	4.6890254	3.8430481
LYSMD3	3.3693298	4.3963377	3.4567676	2.24177934	4.6056667	4.3564967	3.5188637	4.6643238	3.2110026	4.523584	3.5819187	5.2651503	3.8961864	4.9603247	5.0878048	4.6466924	5.33349191	5.262666371	4.7022453	5.32640169	2.78192825	4.6024851	4.1627527	5.07178765	4.7700315	3.76606035	4.2608947	3.6303503	2.9256985	5.0721008	4.1646645	4.6530483	5.5302615	5.20768048	3.8030063	4.6683203	5.1271732	5.07669633	4.9444433	5.1688771	3.7585429	4.1506242	4.2302019	7.09211628	4.11375	4.6354996	4.9184741	4.7392888	4.0783599
SLC35A3	4.4340892	4.26735843	2.9391802	2.4719753	4.9527176	4.7555759	3.6648398	4.7169412	3.0924818	4.5153368	4.2697077	5.0216238	4.166173	4.7243279	5.0323786	4.69751265	4.78808959	4.025520464	4.6206886	5.25642481	3.35935392	4.829767	4.2420971	5.17227808	5.06775284	3.94439808	4.4336904	4.7126673	3.0710902	5.7522028	3.9268137	5.290179	4.7082158	4.99403605	3.881891	4.9562049	5.1584434	4.95458936	5.148706	4.9771703	4.2137875	4.4802556	4.5735315	7.16643459	4.593856	4.7171547	5.101669	4.937835	4.2881883
RCBTB1	3.7679986	5.95005014	3.7575306	2.61970694	5.0257966	5.2886968	4.2749159	5.2340454	3.7592579	4.9219005	5.3904076	5.6375613	4.7237383	6.0094505	5.0934256	4.85976664	5.91307733	4.546242464	4.621981	5.18517931	3.94235682	5.438162	4.0821037	5.56531338	5.66257409	3.14557278	5.2383958	4.8885007	3.6430147	5.4972424	4.7647235	5.3538929	5.1111745	5.06694981	4.1142925	5.7619801	5.4541985	5.61746592	5.6417766	5.3468696	4.4527047	5.9783407	5.2405341	5.81949441	4.6696876	4.4876806	5.1324151	5.9865358	4.3801084
VPS4B	4.9790466	5.99555791	4.4793506	4.11001683	7.1244701	6.0932213	5.5294452	6.2489889	4.8005152	6.1771749	6.0413573	6.7377736	5.5916663	6.8950088	6.59113	5.99366043	6.17867679	4.985122881	6.3443244	6.97583222	4.7473152	6.500627	6.0554048	6.74086376	7.05146789	4.97985965	6.4984787	6.290578	4.5626762	6.3420382	5.9893157	6.4111222	6.0085282	6.56337136	5.9921589	6.6177892	6.7755545	6.54784848	6.3879527	6.1433319	6.2566164	6.1427265	6.5809685	7.90825596	6.1690637	5.9855312	6.6700503	6.8303991	5.6818191
SPIN1	4.8461657	6.83714955	5.6180249	4.32513672	7.3423939	6.7409162	6.1617918	6.9194271	5.0426364	6.7573887	6.7359319	7.2037899	6.6617111	7.2529858	7.199297	7.0595937	7.38560065	6.801043298	6.7552877	7.36257775	5.63223795	7.2467815	6.7933865	7.18429391	7.59537046	5.40502787	6.7773471	6.5548097	5.0910598	7.2099681	5.7445429	7.13097	6.9115083	7.04891292	6.6752522	6.9140659	6.7611152	7.03631769	7.3524966	6.6771273	6.318003	6.4527711	6.8866793	8.08828639	6.4970505	6.5118292	6.8719239	7.4110076	5.99641
ABHD13	2.6457581	4.001845	2.3922902	1.63066105	4.3375204	3.5715942	3.2447309	3.4081464	2.381009	3.687136	3.3969909	4.0729085	3.3825604	4.3476487	4.0648344	3.73250912	4.42889674	2.679879495	3.9253616	4.11948743	2.3728935	4.142494	3.7691869	4.25641315	4.15445665	3.37122626	4.1624602	2.963704	2.0940176	4.1746641	2.8558399	3.9680569	4.4334523	4.78200714	3.5015084	3.8189924	3.4636172	4.07919402	4.1880979	3.6743927	3.4142449	3.4804365	4.0697223	5.82982718	3.7682402	3.6724058	3.7044734	4.3661244	2.8634292
MRPS31	5.070097	6.36108245	4.942887	4.37367759	5.9647704	5.6850444	4.9415121	5.5254454	5.3394733	5.8272928	5.8107636	6.010509	5.6216471	6.0332739	5.7189965	5.43131844	6.09102775	5.327993514	5.8299173	5.76237176	5.06961009	5.5174246	5.4569824	6.11165656	5.86418336	4.41332674	5.5690232	5.3946482	4.6711958	6.2925664	5.307036	6.0429585	5.6782772	5.83541683	5.6045292	5.6770513	6.0438446	5.81592801	5.3505493	5.4125438	5.1028305	5.1494982	5.826698	5.87309335	5.4895261	5.4153732	5.7177235	5.8310562	5.6409601
SLC30A9	5.2424759	6.97623097	4.0328482	3.43256368	6.0222576	6.1638904	4.7469429	5.7701309	4.0189644	5.7008944	5.0661602	6.1276485	5.7838217	6.1377802	5.9868586	6.22720619	7.24150665	6.77621443	5.7410913	6.69395471	3.78239342	5.8484062	5.3559728	6.05011919	6.6244007	4.00189939	5.4606406	5.7368575	4.3237263	5.8238042	5.2364137	6.062997	5.6106615	6.25709814	4.9396195	6.2903522	5.6671062	5.71043978	6.39796	6.8480041	4.801448	6.0426101	6.377873	7.72912984	5.7783114	5.6959718	6.0391078	5.9573027	5.3430355
ZNF14	2.8730471	3.94076411	3.5020946	2.71876484	4.394824	4.1409395	3.3803647	3.9908253	3.0699175	4.1292258	3.8505885	4.4413227	3.560571	4.8699898	4.1529881	3.70239188	4.64345229	4.128771778	3.978965	3.81525913	2.90044418	4.280847	4.5854829	4.72366938	4.43458286	2.86658728	3.9955351	4.3611326	2.6587572	4.0523859	3.699746	3.7032176	3.3962132	4.00757144	3.5967699	4.2279422	4.6685272	4.43976996	4.2893651	4.503212	3.6245182	3.8050224	4.184974	5.09940048	3.7223641	4.2329786	4.916777	4.6921888	4.3429776
THAP1	3.2765846	4.38739083	3.5762504	2.91393627	4.9899493	4.8086444	4.4281102	4.661906	3.207187	4.0738732	4.1533122	4.9836399	4.5132396	5.155016	4.9715611	4.75010436	4.78062026	3.745670276	4.7705545	4.93510495	3.71185052	4.9292949	4.7576052	5.23339098	5.07134309	3.83789314	4.7037458	4.672542	2.9200232	5.1315346	4.2852457	5.0299136	4.5456563	5.0109997	4.5385638	5.0113096	5.0011633	5.30039052	4.8865348	4.7885278	4.3093603	4.56896	4.9054154	6.44675125	4.7615011	4.4994295	4.8943917	5.1906511	4.4512924
NUP35	3.7077423	3.97191101	3.432633	3.74481136	4.5904941	3.7371669	3.7631448	4.0281134	3.2067084	4.2431901	4.4980087	4.5828145	3.5874075	4.4074089	4.5268131	4.8522624	3.79396167	3.571619795	4.5373807	4.88362997	3.43581262	4.41057	4.775933	5.20912788	4.242636	4.10252365	4.0197141	3.9447511	3.4768277	4.9513068	3.8688467	4.7699223	4.6797954	4.16640524	4.198152	4.4525621	4.7310842	4.96257346	4.4958532	4.1420436	3.6304816	3.6586694	4.2769399	5.7308119	3.9146436	4.2366806	4.2385418	4.2267119	4.2143245
UNC50	5.5054368	6.57352971	5.0345611	4.6590887	6.3382273	6.0847305	5.7628821	6.1248909	5.3811	6.1511481	6.0826028	6.7109055	5.9935451	6.9063747	6.4220804	6.77686923	5.76079406	6.199826049	6.1057732	6.39900835	4.96122142	6.2805465	6.7205156	7.14990764	6.54395864	5.79164519	6.1379262	6.3168124	5.8125021	7.0242198	5.8736308	6.7290385	6.225096	6.19756773	5.9673602	6.5487391	6.6332303	6.75986315	6.7310306	6.1384568	5.8948483	5.9434822	6.4384813	7.14135281	6.1693678	6.0857287	6.0052781	6.4358265	5.95306
ZNF737	2.488915	4.37643756	3.1296619	1.22776187	3.6785731	3.6564403	2.3050437	3.6403961	2.9843798	3.5241012	3.5600651	3.9957244	3.1186527	4.5199426	3.412632	3.47933086	5.1604266	2.989834117	2.95427	3.85656408	2.75992326	4.0890844	4.127863	3.87171833	3.8642901	1.64861048	3.4543373	4.361929	2.0893188	4.5758502	3.0228623	3.8263189	3.0747799	2.98172094	2.8913896	3.8843021	4.6145998	4.15086384	3.6313436	4.2417853	3.9453679	3.3968615	4.4036962	5.45024973	2.4510048	3.442932	4.6932411	4.1045907	3.4252803
CAPZA2	4.9580111	7.33871219	4.806459	5.16132737	6.9148538	6.4438269	5.7516211	6.5676425	4.566101	5.9062166	5.597695	6.6879436	6.2151907	6.6552155	6.8361028	7.19146618	7.09097354	6.540742497	6.2535926	7.0604837	4.68162066	6.7054121	5.9565222	6.83580555	7.13753223	6.07901364	6.5135569	6.4081247	5.0412269	6.9081288	6.0890807	6.2206503	6.4439252	7.02776092	6.3934936	6.5213726	6.6864822	6.88992463	6.6694002	7.0361535	5.9447221	7.1712824	6.213027	8.40037329	6.7072753	6.295638	6.9381389	6.7139592	5.869923
ATP6V1E1	6.8039891	9.08527405	6.5723807	6.56062117	7.9907014	7.879465	7.4069348	7.2083361	6.5658989	7.5980117	7.0449195	7.5722366	7.4713458	7.7968408	7.7725658	7.80715822	8.39536504	9.087274971	7.6292628	8.21327729	6.12671262	7.6562398	7.511497	7.53714737	8.05301509	5.81865696	7.4169012	7.0459775	6.6677108	7.8380264	7.3505794	8.2950817	7.3918295	7.77727215	7.3981961	7.5038416	7.8885745	7.84159624	7.9390111	8.0093235	7.0165049	7.3239236	7.7281476	7.2591677	7.4448108	7.4730951	7.0338655	7.4543897	7.4229374
ZW10	3.5386355	4.93187406	3.5084848	2.63516161	5.3607228	4.6304611	4.2321702	4.6755533	3.407525	4.566639	4.3365593	4.9951122	4.6173966	5.1069872	4.8239156	5.0890204	5.08598523	4.919096009	4.8394198	5.13829901	3.1850649	4.9935439	4.6506778	4.99457111	5.29716204	3.80380236	4.8111707	4.4660133	3.7088202	5.3866673	4.4692812	4.9352483	4.9726884	4.96697482	4.4213661	5.0348815	4.9101054	5.15065235	5.2110415	5.0200294	4.389415	4.6867821	4.9025392	5.72377076	4.4848621	4.5711971	4.9513546	5.2179506	4.3228692
TBC1D15	4.2289303	5.16824863	4.0823186	3.51049613	6.0167999	5.2454243	4.5811506	5.3885747	4.6957166	5.3123206	5.2854548	5.6999243	4.8992354	6.1252504	5.7944264	5.24353718	6.50459423	5.723286819	5.5258892	5.71119867	4.37135829	5.6251388	5.1260257	5.96744154	5.63623621	4.49827469	5.2176655	5.5220092	4.3322355	5.9277517	5.2703481	5.6307454	5.6956603	5.77637248	5.0256024	4.9389212	6.0276252	5.60526693	5.6034442	5.6720628	4.6152034	4.9891214	5.2080617	7.19775433	5.1165881	5.2407673	5.4022528	6.0741623	5.2386024
ERCC8	2.2270028	3.69072071	2.6138264	2.6521997	3.1738957	3.0235651	2.7545342	3.4057795	2.1939509	3.0570394	2.7493974	2.976693	3.1082121	3.5285557	3.2074551	4.32129926	3.84061779	3.592426564	2.9064264	3.59829656	2.15272413	3.1127712	3.3057678	3.36398717	3.68569275	2.47602622	2.9621337	2.8866611	2.4301652	3.4568336	3.1945203	3.3241468	3.0542623	3.72068299	2.8228683	3.0855347	3.2298321	3.58496371	3.5287685	3.4376756	2.6930833	3.1108011	2.9845855	4.324813	3.0615329	3.1518381	3.4903834	3.5715094	2.694618
YIPF6	4.8940723	6.30091113	4.6150044	4.20759832	6.1445183	5.7455312	4.9601751	5.9074407	4.4526776	5.5330707	5.532896	6.0049048	5.6816192	6.102218	6.1064605	6.0897837	6.54569475	6.172441919	5.7612302	6.59613477	4.32400499	6.0038015	5.919283	5.92840128	6.04521094	4.89277728	5.6951208	5.7927364	4.4717099	6.1879888	5.0880773	6.387488	5.8496191	6.01194197	5.5955415	6.1039793	5.9288268	5.94436411	6.0863511	6.1941252	5.3399591	5.6714868	5.9529242	7.39518282	5.5885259	5.8301797	5.8511583	6.2067758	5.2942214
SEC22A	3.7153449	4.40634679	3.2866053	4.10422408	4.423046	3.7507416	4.3357942	3.6456895	3.4113084	3.4065885	4.1039956	4.4821084	4.301991	4.6228169	4.4456281	4.33189441	4.27080181	4.673468113	4.2311644	4.7769441	3.74526653	4.4114496	4.8920251	4.58812723	4.52173048	3.59966184	4.1789321	3.6096328	3.4119402	4.7330239	4.0891151	4.5855202	3.7706992	4.45478572	4.1364789	3.8741116	4.9068836	4.56924464	4.5598301	4.3803382	3.5152785	3.8810027	4.5882787	5.02413336	4.4840727	3.9147246	4.0117239	4.5285481	3.4985429
AP3B1	4.9221971	6.3082056	4.8898515	3.90200688	6.1101897	6.2558174	5.3597926	6.1174515	4.9143172	5.5222109	5.1290603	5.8832619	5.4633728	6.2186455	6.1471054	6.31046492	6.29523974	6.060419634	5.805045	6.30772255	4.80848744	6.0830494	5.7059494	5.88483446	6.63217979	4.64600018	5.8423235	4.8177067	4.9871385	6.2152069	5.8251258	6.0007688	6.3065858	6.01760356	5.6404151	5.5328078	6.1340863	6.21504823	6.0962284	5.9215682	5.388546	5.8979668	5.9363901	6.71045086	5.6082793	6.0858149	5.9040786	6.1521712	5.4733479
BTBD1	5.2026101	6.91661702	4.9608452	5.74066916	6.8123834	6.6390634	5.9783839	6.3817936	4.817776	6.0336442	5.6989069	6.6352979	6.4050857	6.8715157	6.5639834	6.46186066	7.40214693	6.596344389	6.442377	7.36370969	5.05549103	6.3059453	6.2907764	6.60658656	6.82263145	5.24957601	6.504756	6.037488	4.9703336	6.640068	6.1532683	6.4352309	6.1182069	6.85942944	5.8423131	6.6461441	6.4866182	6.42659234	6.7720061	7.0816435	5.9693617	6.9847225	6.5884793	8.19563599	6.5254303	6.6740668	6.5929071	6.7315608	6.0935029
SYPL1	6.6884726	8.75503186	6.1665033	6.66221986	8.5191118	7.8863289	7.1826018	8.4868862	7.0988158	7.6688966	7.2224995	8.4105679	7.6194137	8.4737587	8.5072266	8.60962537	8.55825373	8.359264967	8.1766183	8.81445353	6.41060304	8.1673286	7.5468051	8.61161002	8.84090813	8.16296365	7.9277933	8.1626014	6.8061885	8.7187491	8.0599929	8.7191602	8.1490965	8.47478453	8.0039162	8.3131847	8.4065098	9.00811632	8.4968468	8.5515702	7.1645292	7.9200923	7.8225334	10.5635418	8.1481543	8.0365522	8.2619983	8.5472066	7.589461
NOL11	4.0934773	5.36443667	4.3580053	4.84233024	5.8729072	5.6563232	4.9093987	5.3925853	4.6042363	5.3020408	5.1972931	5.6385484	5.0797659	5.7778169	5.6434191	5.49362181	4.56237258	4.536128663	5.6282797	5.93543667	4.66088643	5.6382072	5.2826964	5.91054351	5.85008243	4.40991959	5.3278819	5.6307487	3.8795155	6.0346304	5.1672255	5.5313568	5.522339	5.68659449	5.2727449	5.8551519	5.8112405	5.85448832	5.8923975	5.1444405	4.9938562	5.4100391	5.6305984	6.77462865	5.3410279	5.3787411	5.5916811	5.7317094	5.4476904
RAB10	6.9143715	7.48924548	6.7125353	6.52976484	7.9351745	8.1865497	7.6216157	7.7688734	6.3770914	7.6057448	7.2662818	8.2068475	7.8666146	8.211148	8.3040934	8.50690335	7.79616725	7.719382479	7.9338603	8.58170017	6.61821518	8.0102376	8.0407641	8.43143564	8.64421731	7.6024982	8.0577975	7.7048897	6.7930101	8.3541392	7.3122887	8.0735013	8.1199238	8.41702935	7.5655401	7.9742992	8.1563155	8.38815169	8.3525822	7.9589403	7.4974808	7.9420032	8.1537425	9.66769191	7.919297	7.8790174	7.6108466	8.146388	7.199313
ZNF627	3.667198	5.42379717	3.5903925	3.00447642	5.2628616	4.9477498	4.1323308	4.8839177	3.8976051	4.3880659	4.3479943	5.3008357	4.3042134	5.4385005	5.0293364	4.78881565	5.02297526	4.654541509	4.693051	4.97648555	4.04896264	5.1523961	5.1531549	4.98552425	5.55738225	3.4223736	4.4881443	4.7952153	3.1511369	5.1730359	4.291231	4.4764948	4.3468238	5.01437011	4.5855468	4.7241705	5.1519228	5.00873692	5.0592475	4.9250421	4.0894841	4.9765835	4.7848823	5.62761989	4.652411	4.5729406	5.5912058	5.4740772	4.6573412
SNX4	5.8996075	5.81294021	4.6688787	4.6395567	6.682809	5.7272792	5.882755	5.6819497	5.0979864	5.749781	6.0631394	7.2437488	6.560331	6.9373912	7.1095478	6.49069123	5.99184392	5.192049229	6.6106453	7.34837103	4.96345683	6.7834105	6.2812466	6.96101148	7.21690003	4.84106353	6.1546837	6.0507851	4.9603869	7.1363615	6.0337553	7.2854555	5.9833096	6.93779209	6.0849654	5.9774983	7.0775433	7.0862235	6.9935445	6.4775324	5.7562499	6.170378	7.011607	8.66758894	6.4490189	5.7052531	6.0222665	6.6997514	5.2308657
ACSL3	4.4730205	6.34229827	3.9331317	3.15757412	6.0388119	4.9703563	4.7048544	5.0423702	3.5693734	4.5966301	5.4845508	5.6663302	5.2512365	6.1229981	5.5356215	6.31149112	6.49743747	6.014977771	5.3796567	6.33257582	4.51861963	5.6284759	5.167679	6.05110083	6.03301125	5.04733283	5.2363965	5.1330059	4.2359974	6.6339351	4.539522	5.9654143	5.5883895	5.2930053	4.6898704	5.8824957	5.0545435	5.89670581	5.8739598	5.4926366	5.0479786	5.2101321	5.326494	7.21195109	4.9822665	5.2459757	5.0306009	5.6356012	4.0409485
TEX10	2.9928071	4.39893075	3.4516398	3.06463626	4.9360008	4.3066743	3.9857917	4.5778461	3.1354482	4.3834814	4.7491143	4.9327783	4.2705754	4.9785772	4.5893528	4.62702918	4.83646017	4.117738978	4.9542379	4.9756697	3.43810585	4.6585488	4.387716	4.92264266	4.65004955	3.31557186	4.6216515	4.2918534	3.3149498	4.7524529	3.7321017	4.6117519	4.5786136	4.72397978	4.701927	4.4127006	4.63826	4.47792936	4.8688625	3.8887203	3.8599474	4.293516	4.531971	5.63811057	4.2117823	4.1878898	4.482334	5.1465497	3.8013761
TSG101	5.8571191	7.64309122	5.5904657	4.95674285	6.9185709	6.3165113	6.3189703	6.3955384	5.8026913	6.5943289	6.2933636	6.811646	6.6382095	6.9713228	6.8660239	6.70601143	6.82193554	7.203787305	6.7252085	6.85003335	5.60783232	6.8242482	6.8894568	6.80245187	7.12184527	6.04731175	6.5915611	6.3611139	5.84202	7.0080865	6.3625878	7.0820965	6.8014855	6.8900616	6.5034577	6.8351036	6.9430908	7.02011275	7.0959015	6.9355738	6.3238274	6.7187057	6.8486532	7.51786542	6.6842182	6.4675783	6.4474589	6.7182968	6.685936
ASNSD1	5.6182567	5.60068249	5.3203421	5.33613438	6.8625352	6.4775751	5.9461903	6.4577587	4.9862134	6.4389855	6.3952712	6.881304	5.9560404	6.7097069	6.8278346	6.66030461	5.50456774	5.797715705	6.5250032	6.7997901	5.17518527	6.7325103	7.1086411	7.16683812	6.74931102	5.83033016	6.186238	6.5238095	5.4784608	6.7389274	6.0556858	6.7119474	6.5992588	6.79145225	6.6271665	6.5735332	6.7447268	7.15362103	6.7765829	6.4781367	5.7494669	5.9568404	6.4554648	7.85880123	6.3669671	6.2594475	6.6331681	6.547056	6.5051639
FBXO9	4.5621678	6.36346977	4.4270232	3.68878794	5.2648496	5.2182503	4.2572548	5.5246537	4.6593285	4.8881733	5.4711426	6.1140181	5.0852724	6.1573872	5.3239991	5.59722992	5.02279964	4.58428647	4.9050267	5.40682074	4.02085111	5.2271837	5.4440661	6.00035809	5.68470251	3.54034951	5.3402561	4.9362246	3.7522401	5.5755405	4.8128214	5.7483743	5.1510102	5.32251416	4.344813	5.9484098	5.7430811	5.26487924	6.1415368	5.0885392	5.1370689	5.1991195	5.6827372	5.65859157	4.5611145	4.4628164	5.2276392	6.0574867	4.5156156
PHF6	3.4536937	4.05007876	3.0770208	2.89101624	4.3347042	4.5359737	3.4556587	4.1422483	3.1650604	3.6668287	4.0547293	4.4754449	3.5111888	4.8837736	4.1381544	4.53792829	5.19030924	4.210880339	4.1244685	4.55940666	3.25490038	4.5836304	4.1502667	4.40239483	4.81834398	2.98856016	4.4870746	3.9475058	2.7353434	4.4328538	3.412252	4.2622033	4.2415039	4.49893581	3.5536959	4.4710033	4.1860294	4.18961526	4.7332355	4.9769317	3.7543008	4.2850268	4.394333	5.87678847	3.7357349	4.090839	4.1301592	4.8461016	3.3731725
FDFT1	5.3247226	7.49442864	4.4921188	4.30866634	6.3409041	6.3317175	5.4539699	5.8025003	4.2761502	5.1407481	5.6611672	6.4017749	5.8188518	5.908042	6.571604	5.82997343	7.15717337	6.10405871	6.1020067	6.01466481	4.97874933	6.1468981	5.6116966	6.24230648	6.97907957	4.54071155	6.2992086	5.8465975	4.3090806	5.4322673	5.345089	6.4443413	5.5496087	6.16639466	5.8464936	5.9045746	6.8498809	6.06990661	6.2021125	5.9194042	5.2397509	6.0328257	5.8886201	6.24284974	6.1166346	5.5853219	5.9739576	6.1376463	5.9333085
ZHX1	3.6670117	5.67011577	2.968439	3.75702333	5.402527	4.5066397	4.1459524	4.9837559	4.5786897	3.8069645	4.8373946	5.1090074	3.5456073	5.2908394	5.1689795	5.36932601	6.05346033	4.007021479	4.8863467	4.62028366	3.41800114	5.1914181	4.5466752	5.41190934	5.58539335	3.90511286	4.8056716	4.2310314	3.4539825	5.4205203	4.6186742	5.2931073	4.9763367	4.95217536	4.4416832	4.7776317	5.0176818	5.49975257	5.471682	4.837042	4.2794471	4.7519323	4.5366921	6.77076344	4.6499323	4.4664985	4.4858482	5.8758955	3.3421312
SOS2	3.6347611	5.90664368	3.7672552	4.03953162	5.1060206	5.0069166	4.6095073	4.9792621	3.7135711	5.4861156	5.4985015	5.6190094	5.1328821	5.9735008	5.1567738	5.1751601	6.35430097	5.859486744	5.0298528	5.52971761	4.08179502	5.540792	4.7915649	5.72845972	6.44550299	3.98652675	5.0589289	4.6950973	3.4215597	6.0915923	5.1671968	4.7599254	5.3275422	5.14930839	4.6028224	5.2590808	5.4093341	5.42441932	5.2308591	6.0852192	4.7738395	5.6236583	5.116103	6.69600176	5.118425	5.3401242	5.7858346	6.1114448	4.2241337
CCNG1	7.3213241	8.20944208	6.9587816	5.24528533	8.4470623	8.1708497	7.0416921	7.8158687	6.0271567	7.6584906	7.4229924	8.7734538	7.1823641	7.4087505	8.8001809	8.92018409	8.02089869	7.888899555	8.7026333	9.70952887	6.0630896	8.7313652	7.3013775	7.74320208	8.39147842	7.47504641	8.1332738	8.2804215	6.1773039	8.2351145	7.9026719	7.8794249	7.860908	8.76781607	8.2270237	8.1555074	8.6285413	8.30557609	8.8827172	8.6863223	6.3334072	8.6039758	8.1187141	10.59800207	7.5261619	6.8752079	8.5139788	8.4762469	7.3518845
NDUFA10	4.9276049	6.18114164	4.9376915	5.32597745	6.1596258	5.1736252	5.2053131	5.5271513	4.62875	5.3873388	5.6728774	5.9921129	5.6328273	6.0819489	5.8043136	6.65511934	5.89516557	6.0947636	5.7382341	6.7364663	4.68718112	5.9488293	5.9835332	6.55863387	6.31616008	4.23024571	5.6946064	6.1802875	4.8896422	6.0030439	5.8032533	6.3932642	5.5243989	6.21390518	5.842954	6.1989555	6.1468525	6.01200992	6.3428446	5.8807458	5.1204168	6.1004854	5.8736749	5.32913038	6.1904076	5.574017	5.7033614	5.976297	5.7386634
MYNN	3.3290776	4.31600244	3.2078638	2.8963908	4.4585784	4.0001056	3.6191071	3.4107173	3.1946152	4.2958654	3.924633	4.5630679	3.4290653	4.769642	4.2614201	3.99471912	4.3926196	4.228497533	4.1559738	4.2655513	3.02148109	4.2124504	4.3524392	4.75113397	4.02852642	3.41167141	4.1033345	4.0834827	2.9054941	4.5789892	3.6205416	4.5914387	3.8156553	4.53720854	4.0060162	3.8783203	4.608168	4.41776503	4.4029817	4.3053124	3.52635	3.6957818	4.2156333	5.56393827	4.0108629	3.9151034	3.9032477	4.5693074	3.2961081
ZC3H14	2.4085039	4.34280759	2.7033561	2.55676865	4.1994846	3.5654643	3.5747039	3.5120469	2.738043	3.5318729	3.9600502	4.2638742	3.7334381	4.3963733	3.879862	3.68250409	4.24696312	3.506258321	3.9507378	3.7797434	2.82652286	4.0599212	3.7669236	4.27082152	4.46459181	2.69358841	3.6349563	3.6306713	2.4449107	4.0110241	3.6017332	3.3897249	3.9890825	4.05687627	3.3333341	3.9848586	4.2960336	3.8737903	3.7843302	4.0981949	3.2604095	3.986248	3.648535	4.63110977	3.430544	3.5347885	4.2166523	4.4609177	3.2194355
CETN3	4.4954608	5.56308376	4.9011486	3.96432098	4.8730767	4.291717	4.3975976	5.0517946	4.2324866	4.7516945	4.9253164	5.1544346	3.9271472	5.4238575	5.5613248	5.08290779	4.98868278	5.10212149	5.0439633	5.69187655	4.45495133	4.8892234	5.3420147	5.10248973	4.62768422	4.09113936	4.847287	4.4251395	4.3270289	5.1085791	4.6540805	5.0862385	4.8838025	5.39373266	5.2030819	4.7706899	5.7179919	5.6306073	5.0194262	5.35955	4.4565469	4.1699897	4.8261301	7.2831658	5.0295583	5.3312312	5.4607388	4.9271446	5.190455
WDR72	2.3849341	6.77400837	1.8551257	3.12534	3.9895407	4.2598491	2.2312565	4.5919219	3.1881654	4.3745821	3.538276	5.7114622	4.4116631	5.5112537	5.48504	4.06582816	7.12899744	5.412585604	4.9986393	5.94976441	1.83646193	4.8415089	0.8091346	5.02605666	7.12255132	1.27437987	4.2631793	4.3201138	2.5340021	5.8793103	4.0915907	5.7992508	4.5862266	4.77765414	3.8029421	4.2568582	5.9176514	5.58818247	4.9388766	6.0602033	2.9881079	6.001998	5.4091758	7.53064389	3.9123391	3.7221927	4.399283	4.4104662	2.2922387
SRP54	4.376142	6.38722609	4.2849871	4.03940654	6.3308763	5.5142255	5.6791635	5.3606992	4.9025291	6.0637207	5.7692771	6.4227911	6.0438847	6.3640649	6.2058582	5.62824804	6.05846056	6.134689924	6.1811483	6.19253647	4.33562382	6.0147338	5.537195	6.40264534	6.63827685	4.842904	5.8982932	5.4259003	4.6210185	6.3817022	5.4998909	5.8682018	6.2050498	6.09087454	5.1273652	5.5393264	6.5192652	6.05604231	6.0555273	6.1872794	5.145167	5.780424	5.7295264	7.42747908	5.9994846	5.8057408	6.0524576	6.0989716	5.1798574
NFX1	3.6709053	5.21455794	4.591406	3.16191858	5.7621062	5.4299417	4.540938	5.7031626	4.0228878	5.0055408	5.4074968	5.8618997	5.09184	5.9134946	5.2879012	5.66111659	5.37121904	5.528998628	5.3411301	5.41564208	4.20113532	5.461041	5.202385	5.84885003	5.43544258	3.46609372	5.5391323	5.0433501	4.1542906	5.7120937	4.8651522	5.2551242	5.3049583	5.2942496	5.0467012	5.4197504	5.7448258	5.17341019	5.8327552	4.836292	4.8497424	4.8897892	5.8996603	5.56378586	4.9025851	4.8505547	5.3445242	5.8754505	4.667436
GNE	3.9094146	6.49096807	4.7624059	3.18542053	6.6414589	6.4125911	4.9540155	6.0296392	4.2937087	6.2553472	5.5233575	6.5202936	5.44656	6.5120244	6.1082191	5.83168758	5.34629443	5.323137156	6.2889785	6.14925255	3.89668934	6.1861164	5.990051	6.83412575	5.96443453	4.31704838	6.2241249	5.9686763	4.9972269	6.5502203	5.5829835	5.8480257	6.5002918	5.75277144	5.9360623	5.1591967	6.0603337	6.18493935	6.241713	5.7846844	4.9597607	5.4474022	5.9409284	7.15756437	5.4557017	5.5162883	5.8798539	5.9728336	5.212383
MFSD8	3.851154	4.62387313	3.1646432	2.98140645	4.2930269	4.1176884	3.4319739	4.6518148	3.4805494	4.3189162	4.4232967	5.0486911	3.8110646	5.1379483	4.6057189	4.45668191	4.89754089	4.078205034	4.1425153	4.78424737	2.95609128	4.0988853	3.784661	5.03118277	3.99884021	3.41857077	4.2192491	4.4648768	3.142969	4.9374954	3.8930715	4.7363452	4.2965418	4.47645918	3.4705107	4.792932	4.7319324	4.43029855	4.8924676	4.6541991	3.9859999	3.9796311	4.6364614	6.63146605	4.0872827	3.8215829	5.0391646	4.5436448	4.2333246
ZNF91	2.3747788	4.87852637	2.9067811	1.9833269	3.1399469	3.2361579	2.5159739	3.1780078	2.4161731	3.2145156	3.8302622	3.8992452	2.5745498	4.1268314	2.931752	2.80521181	7.21541046	4.68342667	3.0358371	3.60230955	2.92261864	3.6835963	3.5820026	3.6685295	3.92507978	1.72747838	3.2807274	3.7833067	1.9224263	3.4736666	2.9304863	3.0621197	2.9206966	2.84691949	2.5928296	3.6938121	3.6525278	3.15363171	3.7134176	4.5345357	3.4436169	3.0988298	3.6079772	4.96780158	2.4014418	3.005902	4.0447759	3.9942746	2.8631846
GPN3	4.6296922	6.49952503	4.3615709	3.93614046	6.0607939	5.8906814	4.7455157	5.4786765	4.3179049	5.5683231	5.1176753	5.5921847	4.9473215	5.7269504	5.8202836	5.71195543	5.67233416	5.948209419	5.4245859	5.94297856	4.02867863	5.6044685	5.395813	5.64803433	5.84790148	4.93521608	5.6540888	5.3756266	4.7711735	6.037988	5.6161991	5.9023143	5.5909354	5.89904673	5.4790897	5.2202573	5.6132983	5.96054907	5.9240466	5.7922188	5.0888075	5.3167437	5.2824523	6.95761166	5.9457781	5.4608379	5.3973295	5.5281535	5.4639352
DHX9	5.41596	6.44586566	5.4097949	5.18680171	7.5942264	7.1713788	6.3308201	6.720729	5.442144	6.8989443	6.5897009	7.3436666	6.9492872	7.44809	7.1447932	7.34397646	6.44987983	5.976260168	7.2842623	7.34203926	5.43513004	7.3034062	6.9355323	7.59616105	7.7767789	5.23065484	7.1788159	6.8950157	5.408878	7.4351479	6.6402478	7.5012001	7.2718109	7.1097642	6.4870482	7.0479597	7.3066829	7.24792866	7.2619335	7.0031359	6.6055984	6.9598351	7.0767436	7.39219254	6.5863464	6.7102664	6.9450407	7.3809068	6.3188988
G2E3	1.6009447	3.34831838	1.8042604	1.80727949	3.3703982	2.5898674	2.4595872	2.5197248	1.767525	2.8565405	2.7268835	3.4101085	2.6041499	3.6416721	2.9871736	2.55787804	3.98058619	2.89836524	3.0088525	2.95620386	2.22746833	2.8714092	2.3099575	3.45028176	3.4622791	2.54830237	3.0995259	2.3001399	1.2439249	3.3327703	2.4155049	2.4792545	3.0885697	3.23459667	2.2275234	3.031053	3.3352067	3.046472	3.0371442	3.4003762	2.3899315	2.9082581	2.6432374	4.95436486	2.7343671	2.7296764	3.2413795	3.6134557	1.8345219
MFN1	3.6759384	5.10376787	3.9622268	3.72555239	4.9842161	4.8439734	4.1675595	4.2992252	4.125689	4.4968369	5.0173362	5.2921774	4.4106624	5.4766683	4.6627356	5.20610647	5.99599116	5.108062238	4.5497712	5.55156797	3.63847482	5.2235957	5.0393709	5.43577431	5.57462294	3.52955829	4.7835956	5.157367	3.9800121	5.5837526	4.4926973	4.8020992	4.6261675	5.08143241	4.3483528	5.1174498	5.3229048	5.01497795	5.1633248	5.3899061	4.6261045	5.0645058	5.0706092	6.08196212	4.5965078	4.5752465	5.0765916	5.3118088	3.7386861
ENPP4	4.8833775	6.94243975	3.8318448	3.1711522	6.1033645	6.260674	4.5235584	6.1209746	4.1496238	5.9403763	4.9484544	6.5027566	4.7643712	6.3139249	6.4956863	5.62380941	7.06762018	6.427042431	5.7580318	6.1327231	3.75646221	5.6646123	5.2369263	5.98297998	6.40012361	5.81203175	5.6508032	5.7732261	3.9966506	6.6329572	5.3533447	6.4538321	5.8548635	6.18453564	5.3520563	5.5442473	6.0340093	6.42536049	6.4510617	6.4057638	4.4668119	5.3992252	5.773235	8.18288283	4.996737	5.1124158	5.6038068	5.6372327	4.5924367
CAPN7	3.1592084	4.91602704	2.8518581	2.67834345	4.4882003	4.2539373	3.4450437	4.2270869	3.7050664	3.9404277	4.3407062	4.4737182	4.0555367	4.9514249	4.3389524	4.36164705	5.35930808	4.28751737	3.9052218	4.78592016	3.20016068	4.5008189	4.1863339	4.67997894	4.96944175	3.53107719	4.4077021	4.2853084	2.9253975	4.9428867	3.9356367	4.2000498	4.2721968	4.30363027	3.7210091	4.7104261	4.4428279	4.43416606	4.5852871	4.6944222	4.227387	4.5990043	4.407386	5.77239102	3.8548368	4.299137	4.7732755	4.847899	3.8837225
IPPK	1.1652065	2.91419285	1.4695501	1.02900556	3.0251632	2.5746242	1.8153581	2.2912344	1.332835	2.417261	2.1203341	2.8745494	2.1759946	2.6599761	2.4409181	2.87629811	2.57846997	3.000723058	2.7640326	2.47146927	1.17031102	2.3133944	2.0347983	3.07456576	3.11804331	1.25923429	2.8167382	1.8914652	1.6633491	2.6174143	2.1018444	2.5036804	3.0509867	2.83060523	1.7274049	2.6077986	2.2460773	2.52574615	3.160199	2.5493406	2.1716651	2.2539789	2.6321894	1.8353164	2.2856611	1.8830298	2.1152103	2.9002966	1.5147942
UCHL5	3.8089427	4.52224806	3.8409644	3.58342042	4.9297848	5.164099	4.3583663	4.8070983	3.5994784	4.7500277	4.396447	4.9205264	4.7076841	5.2449398	5.1938688	4.98900159	4.57232354	4.114145651	4.8144935	5.41363539	3.63341451	4.6909099	4.7384409	5.09960232	5.08875951	3.72539414	4.8281327	4.7763567	3.6713579	5.461117	4.1412819	6.0580883	4.3835876	5.20390292	4.5500332	5.196089	5.0590838	4.99403389	5.1067925	4.7621454	4.303232	4.7623906	5.2616728	6.68641913	4.7372581	4.8699027	4.7991177	5.0250544	4.4685171
ZNRF2	4.1713946	4.81494295	3.5982251	3.10702992	5.0790786	4.8112732	4.5758339	4.9268637	3.8552631	5.2624458	4.5016192	5.28422	4.624431	5.2312375	5.4667879	5.38349765	5.52624268	4.774456312	5.0518758	5.82695738	3.64445714	4.7002206	4.112452	5.80526452	5.98683594	4.48290277	5.5109164	4.9543905	4.0837145	5.8412117	4.9538654	5.9618294	4.9073222	5.55912394	4.4580393	5.2338995	4.8953975	6.16926544	5.5466123	5.0826613	5.2750844	5.8233319	5.1392483	7.55822035	5.2160217	4.8149581	5.463858	5.0350804	4.3682189
POLR2B	4.8720402	6.56364933	4.6529081	4.35614268	6.5892885	6.4528794	5.4851765	6.1414157	4.9140628	5.9737623	5.851953	6.353092	5.9843294	6.7037824	6.2669066	6.46420988	6.16182299	5.883112671	6.1036292	6.54692156	4.82576585	6.2677304	6.0602587	6.64409426	6.8648067	4.58178034	6.299622	5.9101655	4.7739943	6.3824159	5.874215	6.2418191	6.3373278	6.35354896	5.6391807	6.6186453	6.1940312	6.1894593	6.5242873	6.4499913	5.9792184	6.1314157	6.4536395	6.96816346	6.0482131	6.1438023	6.2045625	6.5820545	5.7863133
UQCRC2	6.1066999	8.93744429	6.6885023	5.86422	8.3589339	7.9325267	6.9127456	7.3902538	5.1758827	7.744377	7.0883191	7.8172989	7.4318782	7.7316732	7.8653541	7.98643832	8.45150099	8.884357619	7.5810353	8.63170131	5.85737694	7.6712688	7.4931846	7.61610481	7.95354465	6.07033326	7.4477755	7.5426912	6.2852426	8.049984	7.3480897	7.9506678	7.5022534	8.05627117	6.9468843	7.8450345	7.8993916	7.96628474	8.0071276	8.3829797	7.0923805	8.1553034	7.8123008	7.5466693	7.7710337	7.0199545	7.3843827	7.5788119	7.231114
HADHA	7.320828	7.841613	7.4919744	7.1804094	8.8589746	8.9838739	7.9975072	8.2293708	6.8670644	8.5738063	7.9207325	9.0080688	8.567922	8.3411107	9.1046246	9.49460189	7.68462789	8.233397997	8.7154495	9.76606427	7.4018185	8.8032433	8.3561747	9.49286204	8.93514983	6.60279108	8.379892	8.6269599	7.4143936	9.1771822	8.4418302	9.3165963	8.674785	8.78534935	8.4373454	8.3200641	9.1899816	8.94199294	9.0950423	8.4180636	7.9233312	8.5120404	8.9083436	8.61664856	9.1163682	8.6293686	8.1476903	8.637336	8.3744775
FBXW11	5.3152209	7.00540562	4.7083699	3.96249293	7.0350486	6.7429909	5.5920826	6.3809296	4.6897288	6.0070341	5.8370703	6.8013856	6.3383029	6.6484904	6.5847409	7.21688322	6.71217933	6.311481911	6.4847696	7.16414412	4.416478	6.8466534	5.9040315	6.45654278	6.95023767	4.73266718	6.4124425	6.663825	4.9739369	6.7733067	5.9765032	6.168745	6.5884899	6.57802107	5.7742441	6.8513597	6.6629486	6.48529846	6.7075863	7.1438939	5.8634539	6.1604295	6.5498044	7.4189665	5.7893219	5.990488	6.4096672	6.9154185	5.3224744
LGR4	5.1051374	7.55633435	4.1288511	5.45256781	6.1348159	5.9846377	4.5640871	6.3572192	5.7866311	6.1693493	5.1987705	6.9074599	6.034861	6.8065678	6.7063422	6.04279558	7.1786064	7.398348504	5.6519078	6.59694426	4.14291224	6.1128055	4.6105298	6.47469501	7.53856438	4.02343339	5.6208738	5.9819251	4.5359657	7.3923535	6.1593328	6.953867	6.7599451	6.3833671	4.3917167	6.6073262	6.8260558	6.82570191	6.8352525	7.3657125	5.2982916	6.1821163	6.6287408	8.53198061	4.8552693	6.2650015	5.653004	5.7662901	5.4568379
PPP2R5C	3.5603688	5.4558372	3.9208936	3.7419978	5.4299731	4.8733941	4.7810675	4.633588	3.4185101	4.664805	4.9677872	5.2722698	4.8565504	5.516055	5.0638334	4.78775772	5.59127774	5.084020258	5.1184862	5.03409726	4.01299294	5.271542	4.875268	5.45765091	5.59566181	4.24827316	5.2226675	4.047173	4.0297029	5.21282	4.8181869	4.485095	5.0029253	5.42580226	4.5916505	4.720768	5.1171324	5.25072917	4.9918077	5.3022056	4.8605456	5.0059308	5.0461005	6.29948352	4.9777486	4.8489288	5.2016679	5.6500965	4.1886033
SHQ1	1.9699021	4.04988559	2.7046733	2.6922854	4.1051354	3.4128623	3.3369179	3.2756246	2.6745468	2.8744476	3.757836	3.3094958	3.0197863	3.5983221	3.4416091	3.88986687	4.69531411	3.607568342	3.7982875	4.44564257	2.75895751	4.07337	3.4467239	3.52144669	4.22249752	2.91372109	3.6961934	3.3542813	2.0017327	3.5042698	2.9843922	3.2854662	3.5736425	3.32521214	3.9066736	3.3400255	3.3412887	3.58973646	4.1089339	3.7322439	2.6335203	3.5006889	3.3954456	4.00384731	3.2503912	3.3640344	3.7008594	4.1863618	3.0501406
SCO1	2.4889494	5.64340847	3.5515601	2.65165007	4.5523506	4.9112887	3.8568359	4.4702777	2.941118	4.4067732	4.0388191	4.7633967	4.707602	4.8911625	4.301822	5.09963389	4.7403291	4.34434016	4.2415948	5.62562584	3.23128755	4.529325	4.0542945	4.97135333	5.47539934	2.59455874	4.6392977	4.5541418	3.1251665	4.8059567	4.2859001	4.538561	4.3488771	4.56887292	3.6226176	5.3005523	4.5521303	4.31648838	5.189604	4.6139478	4.0125248	3.9503052	4.8158037	5.13960368	3.9784354	4.2146751	4.5717596	4.8231875	3.7844052
TRMT5	3.0523856	4.55710662	3.2875508	3.83092731	4.0976755	4.040815	3.8809582	4.1092902	3.0121006	4.4653999	4.2507874	4.7887407	3.9383174	4.8946412	4.4973892	4.20673937	4.6418065	4.450023575	4.6880096	4.31290825	3.50407491	4.6047074	4.1205293	4.93003531	4.96939565	3.75035033	3.9502788	4.1360273	2.6821923	4.4766337	4.3013503	4.0457459	4.4804411	4.88126677	4.0160054	4.5586987	4.6743838	4.49903415	4.4242335	4.5903831	3.5932128	4.3766433	4.0297085	5.65020832	4.0338779	4.1234824	5.1518305	5.1358559	4.0216021
XPO4	2.5285463	4.28740472	2.517027	2.18887928	4.2300955	4.2752709	3.0544248	4.2451293	2.7834761	3.6496995	3.492867	4.0111555	3.7234685	4.3235807	3.9825665	4.68115939	5.58236768	2.989219861	3.731113	4.40949364	2.67256608	4.0509506	3.4758601	3.88265903	4.61951465	2.57991711	3.8806731	3.8566953	2.3480401	4.6759131	3.5524908	3.6942397	4.2253029	4.10389187	3.3276194	4.8319277	3.9449712	3.96121013	4.3194344	4.2485594	3.6264859	4.0263906	4.0502535	5.25914327	3.4943386	3.8441367	4.2677712	4.4174274	3.1704344
YPEL5	7.3479956	7.75133585	6.3449799	5.7390131	7.661275	7.2387642	7.2052707	6.9418777	6.027354	6.8866257	7.1662671	7.6256697	7.7176684	7.6251994	7.5874737	7.67729098	7.66765155	7.386596665	7.4123118	7.9053097	6.36001894	7.6562517	7.394609	7.7108726	8.19428632	6.84316452	7.7034805	6.9026218	6.5273552	7.1233852	6.8564569	7.8986232	7.4742644	7.99351954	7.3084996	7.3827123	7.4382527	7.51340629	7.7784295	7.4426226	6.7535599	7.2501335	7.6323366	8.56178747	7.4559055	7.430053	7.1858827	7.7108968	7.0514114
SRFBP1	3.4245565	4.6050754	3.6223413	2.590246	5.4959416	4.9929569	4.020465	4.6683973	3.4904597	4.2225396	4.3985844	5.056539	4.294422	4.7704148	4.9395376	5.26999367	5.5382394	4.629264369	5.1399001	5.19835901	3.12224706	4.7843261	4.3459069	4.85748364	5.11959608	3.79664266	4.5955048	3.9200165	3.4033089	5.1924414	4.3022089	4.636164	4.9194157	5.18848008	4.1425482	5.1477986	4.6762818	4.90530251	4.809686	4.922937	4.1967251	4.3159907	4.5810832	6.25142357	4.29029	4.6644597	4.7604312	5.1141731	4.0107809
MED7	4.4917348	5.02977455	4.6855366	4.12523671	5.1035887	4.6485878	4.386608	4.7419298	3.5742191	4.3566708	4.5495712	5.3238775	3.8171332	4.8790222	4.9382585	5.21882928	4.71978979	5.090278788	4.9723817	5.09627013	3.81226324	4.8503035	4.9349012	4.93817987	5.08527325	3.60481878	4.7997458	4.9077569	3.8930693	4.5534598	4.3929048	4.9754149	4.9560021	5.1982488	4.6901231	5.2262279	5.1490076	5.04643947	5.3453441	4.9780781	4.1301721	4.3357647	5.3150881	6.19223439	4.0692662	4.5188341	4.7354815	5.0721006	4.1541036
SCFD1	4.1334525	5.88980663	4.4387374	4.44380104	5.7987482	4.9507998	5.3502597	4.8877983	4.8693062	5.3324922	5.658274	6.0388695	5.2352852	5.88827	5.8020731	5.16983628	6.22333486	5.785657317	5.6956913	5.43438421	4.61289182	5.4230145	5.3609356	5.81514496	5.88524975	4.71895533	5.3133201	4.8623422	4.2168513	5.8512372	5.2822243	5.5692324	5.3965849	5.66698291	4.9356127	5.3239152	5.8518467	5.70734668	5.4817019	5.8186699	4.9498781	5.5059476	5.5031059	7.21536244	5.5911572	5.4254694	5.4627296	5.6364886	4.9803555
COG6	3.1119718	4.9273998	2.7109853	1.93608098	4.0677883	4.3664613	3.4940082	4.2377451	3.2385967	4.0692914	3.732608	4.3523909	3.7334405	4.3552158	4.3896448	4.23387468	4.31308695	3.829710111	3.6508616	4.2628289	3.00879472	4.1423841	3.4044843	4.55976625	4.29125792	3.2503939	3.9857264	4.0928014	2.5508641	4.6602647	3.8133195	4.1357599	4.4887288	4.31248919	3.8139533	4.216142	4.6429719	4.28181333	3.9253208	4.2076781	3.7010212	4.0744483	3.9560762	4.85683912	3.8105681	4.0891742	4.4123827	4.2416252	4.2022329
PDHX	4.5002118	6.63836742	4.1858985	3.76202706	5.3021792	5.2418483	4.7038439	4.9326269	4.2559489	4.8101397	4.8084875	5.3624511	5.1062047	5.1963847	5.1905568	5.31239376	6.61818634	6.33972114	5.2919403	5.80960366	4.15852065	5.2009092	4.9860096	5.16494692	5.72359234	4.37584731	4.9912753	4.8675772	4.0417687	5.6377927	4.9104179	5.3262952	5.0644743	5.42474302	5.0001217	5.7005438	5.378508	5.34974724	5.5289976	6.0003354	4.5725001	5.2654068	5.460079	6.58365002	5.220694	5.2014119	5.2125132	5.2814199	5.0255885
SLC25A12	3.8584408	5.19975382	4.4361847	4.59228144	5.1792997	4.8786593	4.3700137	4.6907567	3.9697428	4.8272921	4.8061959	5.0253139	4.3653339	5.4119823	4.6612667	5.66625816	5.60150398	5.81027924	4.6155983	5.4420789	3.98944375	4.8221318	5.0599561	5.5906797	5.29633331	3.58789975	4.7200766	4.6393567	4.3385024	5.2918702	4.2076863	5.5088382	5.0046632	4.90120915	4.3368346	5.4827008	5.0548556	5.10733591	4.9552364	5.5371321	4.30534	5.136973	5.0628294	5.14644995	4.864223	4.7196595	4.913058	5.2738035	4.2931698
FAM13B	3.6696996	5.09565615	4.4604737	3.1107076	5.2088136	4.9282547	3.8975583	5.3422918	4.1875719	4.110942	4.9212279	5.5204865	4.0835895	5.5058047	4.8364771	5.53422114	5.64707121	5.159985644	4.5011165	6.07749123	3.75616575	5.458771	5.139491	5.3959534	5.72074896	2.57421392	5.0930282	4.9816866	3.4415793	5.0932924	4.5078518	4.4513908	4.9516305	5.06562304	4.1655141	5.9828171	5.2650409	5.17251962	5.7816039	5.2155546	4.6714939	4.7698248	5.315381	6.3330996	4.1378007	4.5059339	5.3907052	6.1206153	4.1245215
CRBN	3.8613854	5.31064641	4.3573665	2.96841734	5.2209507	4.900632	4.3542187	4.8346047	4.6445622	4.4101262	5.5556528	5.3256187	4.0155587	5.6352608	5.3395843	5.21804209	5.93082568	5.531049243	4.8394957	4.93410857	4.61518644	5.2643654	5.0824682	5.22370554	5.25607856	4.43896165	5.0283822	5.1011133	3.6672745	5.3848406	4.2956397	4.9163232	4.7731048	5.22821189	5.249681	5.2347054	5.4264187	5.2410686	5.2696415	5.22766	4.8611367	5.109241	5.0588027	6.44354281	4.7880652	4.603976	5.2611784	5.8697502	4.8242153
TMEM14B	5.6249438	6.9795131	5.1661376	4.70180355	6.1169466	5.7840374	5.5300632	5.6020669	4.773548	5.7983117	5.6106117	6.3380267	5.839996	5.8842089	6.3865554	6.36795947	5.20807361	5.413702118	6.1270576	6.02104199	4.63905393	5.6344818	6.0555454	6.07971208	6.2517601	6.02833292	5.9313224	5.4397547	4.9680031	6.1924391	5.8856016	6.6887895	5.3011004	6.31626009	5.9519794	5.3020632	5.881658	6.31756235	5.8551588	5.66338	5.8184852	5.9034348	6.0700291	6.76093755	6.122103	5.4094846	5.7438982	5.8586571	5.5100062
PMS2	3.0262127	5.18689516	4.0235536	3.32840154	4.6087342	4.8858267	3.4404789	4.9223737	3.829882	4.5234801	4.2432192	4.893341	3.9991906	4.5224272	4.3561852	5.33529013	4.86377318	4.263791168	4.3882225	5.3618125	3.37098533	4.751977	4.4722191	5.387964	5.05225482	2.168951	4.9137172	5.0233807	3.9762615	4.9138507	4.627129	4.68996	4.6046382	4.45110527	4.4135007	5.4330804	4.5717896	4.94297187	5.281712	4.8660577	4.2875291	4.6020802	5.1438466	4.80080174	4.3597506	3.9812255	5.3326148	4.7122698	4.3466904
DPH3	4.0587121	5.54909427	4.0035946	3.07262011	5.3762356	4.9319779	5.0194799	4.862196	3.7927572	4.8291538	4.672617	5.1200387	4.8213857	5.1997075	5.2441271	5.34565197	5.52833129	5.908941021	5.2576613	5.52990849	4.04784792	5.0059841	4.9564496	5.29613007	5.79825121	4.75764907	5.29121	4.288197	3.3109397	4.7415205	4.6447962	5.2833845	5.5732603	5.72629677	4.9216787	5.1340031	4.6785829	5.41505659	5.6297962	5.4894652	4.5206542	5.3995092	4.9879818	5.84514495	5.1914094	4.9666384	4.7894886	5.4064438	4.1637749
TYW3	3.0484235	4.19272954	3.3563679	3.24017141	4.7537793	4.3809108	3.7359798	4.7887086	2.7369287	4.7053831	4.2101682	4.7306583	3.7853813	5.1331597	4.7698611	4.86372335	4.20879961	3.782142173	4.0142732	4.65343919	2.73508683	4.5110527	4.3359308	4.75322393	4.72483312	3.29888182	4.3583242	4.0253252	2.7239636	5.2747833	4.0452293	4.4228637	4.6460887	4.65934124	4.2908062	4.8080187	5.1926944	4.96576244	5.2214481	4.5319105	4.1991373	4.1649084	4.493332	5.76387355	3.946147	4.0417979	3.9564279	5.0759246	3.7017824
ANAPC10	3.5819639	4.78019623	3.2936994	3.18567759	4.5361077	4.0215968	3.9718171	3.7058454	3.1306952	4.1971855	4.27991	4.2089639	3.7843436	4.5203926	4.3597607	4.26196376	4.58942297	4.351010875	4.0936878	4.19271503	3.06649797	3.9396018	4.3605905	4.12563874	4.04844102	3.47632284	4.0637743	3.6756563	2.9892266	4.3508877	3.6614493	4.3667539	3.8495127	4.48850803	4.1874036	3.8890729	4.2609879	4.14164018	4.3214221	4.2580218	3.6290792	3.7456108	4.4117642	5.59693335	3.9544497	3.663827	3.8467926	4.3097509	4.1641523
STAG2	4.2745109	5.70089798	4.1928026	3.69357064	6.2819322	5.8234615	4.8528235	5.738837	4.146952	5.4824495	5.4850368	6.0194877	5.2951139	6.3613699	6.0368937	5.65251552	6.30414144	2.90733717	5.8607291	6.23323723	4.42798418	6.3105923	5.7127339	6.12720226	6.21685698	4.8838655	5.8548796	5.9248302	3.7395861	6.5000375	4.2750979	5.6643752	6.0458386	5.93688993	5.5644693	4.9483581	6.1340208	5.98284559	5.9409782	6.2619447	5.1547429	5.7208484	5.6842366	7.66403882	5.3149706	5.7184248	6.2417555	6.51987	5.4273259
NMD3	4.5187218	5.54742114	4.6281088	4.21492744	6.4053516	6.0359217	5.2116588	5.4793033	4.3578616	5.8917099	5.3032842	6.1941633	5.372074	5.989794	6.1407842	5.95344168	6.07356661	6.294720757	5.9506127	6.42040787	4.42931908	6.1203794	5.5640746	5.88260964	6.05376106	4.90704156	5.8179606	5.9306565	4.246558	6.2896807	5.3516222	5.5735138	5.5143433	6.591831	5.9457662	5.3841498	6.1847283	5.90359326	6.2199212	6.2199783	5.0541247	5.3069981	5.8410916	7.42617336	5.5854755	5.3214865	5.6375378	6.2934484	4.7849514
AFTPH	4.9603368	4.98702372	4.7615388	4.02058965	6.0456804	5.9554603	4.631401	5.8952876	4.1068723	5.879768	5.5786437	6.3780428	4.5614233	6.1187383	6.3679965	5.15436542	5.3596238	4.971697477	5.7631056	6.35707438	4.39642551	5.8815557	5.1181466	6.59317311	6.02750386	4.32525024	5.68151	6.1326152	4.7451555	6.4757427	5.2359563	6.3284602	5.836008	5.92030351	5.2014199	5.9458647	6.0549217	6.00897702	6.6003853	5.6925212	5.4115452	6.1063092	6.4058885	7.84801043	5.3241672	5.3845071	5.6217773	5.8473124	5.1053853
NUDT21	4.4449174	6.31983486	4.6051987	3.99018284	7.0648145	5.9796207	5.2952624	5.972018	4.3197138	5.6916977	5.5965778	6.2388217	5.6290206	6.4985905	6.183872	6.18638288	6.81694461	6.189561675	6.0005521	6.63800526	4.1249816	6.3785982	5.7924804	6.30391503	6.67614529	5.13152201	6.1056178	5.9777809	4.3246658	6.6662376	5.3427189	5.6962606	6.2580429	6.40759608	5.9022946	6.3101244	6.2603646	6.55305296	6.3126171	6.7062973	5.7928327	5.8727449	5.992666	7.75140071	5.8570823	5.6356294	6.180326	6.639171	5.2939579
COMMD10	5.4875443	6.96923967	5.373535	4.02001694	6.6455697	5.6778752	5.4158341	5.791156	4.556369	5.7337466	5.3617443	6.4959548	5.8500411	5.9535877	6.4643011	6.3276089	6.62962505	6.288311816	6.101144	7.27582025	4.67792777	6.0189875	5.3615306	5.77921113	6.37574174	5.20900638	5.8491491	4.5463618	5.1601254	5.7653167	5.7988423	6.5080001	5.4358909	6.91716676	5.6789859	6.2862076	6.59346	6.44743723	5.6594013	6.1985695	5.1728399	5.9553854	5.9432145	8.12370942	6.133237	5.9163407	6.0761768	6.5094249	5.1598882
SAV1	3.826488	5.91061609	3.7347039	3.84372656	5.3438738	4.755026	4.7785755	4.7146385	3.4834396	5.552276	5.3604436	5.5052725	5.6202844	6.066208	5.2125959	4.96648348	6.16876194	6.465417047	5.4567601	5.45041047	4.24843308	5.5294519	4.634657	5.81883639	5.96786575	4.8829448	4.8764853	4.4928541	3.2829756	5.4503644	4.9542323	4.856729	5.2904599	5.47368468	4.8720483	5.2401392	5.3859472	5.17575349	5.1868425	6.5003464	4.3759979	5.1154935	4.6113381	6.86485831	5.1758252	4.9156154	5.3954018	5.9640287	4.2295321
VTA1	3.8610469	4.77319088	3.5740622	2.71707301	5.0175694	4.3939907	4.2539905	4.7815469	3.4804192	4.4584092	4.2510717	5.0872817	4.8116565	5.0477047	5.1764205	4.95212662	3.94879625	3.654624173	4.8235378	5.33506257	3.3520487	4.7225748	5.1132157	4.57512066	5.32174542	4.15929525	4.7300501	4.3414856	3.297562	5.0554914	4.5109949	4.921364	4.7565998	5.33764066	4.7212869	4.4082782	4.7778969	5.03799698	5.3521826	4.7278598	4.3925336	4.8414334	5.2127262	6.44085312	4.3200129	4.3198614	4.4538274	5.1181749	4.1479153
ZBTB5	3.1563324	4.86223617	4.0964428	2.83930012	4.7157784	4.7806969	3.94174	5.0467765	3.3357794	4.9430508	4.5767664	5.4632015	4.4841383	5.4548512	4.5427567	4.54259941	4.21187176	4.482080493	4.6642785	4.56846249	3.57994985	4.9075081	4.8611898	5.51434178	5.40417733	3.10097456	4.988699	4.4870854	3.4201283	4.9451925	4.375682	4.6569993	4.9216587	4.90185293	3.9657818	4.7676314	4.8486549	4.73007538	5.3808138	4.1406774	4.7459551	5.0041176	5.2472715	5.27925372	4.1672647	4.2402915	4.6661235	5.151085	3.690405
RAB11A	6.1034155	7.384759	5.9312143	5.70650752	7.1349501	6.7164406	6.510279	6.4215198	5.3793465	6.4275734	6.9169896	6.9040625	6.8458872	7.2609086	6.8829406	6.91416709	7.57716151	6.446679806	6.9660177	7.71792786	5.92214758	6.8842154	6.9805393	7.1691195	7.36832251	5.7154372	6.6622073	6.0819393	5.465996	6.4844992	6.1941644	7.1357867	6.3078161	7.2320512	6.9507035	6.6979208	6.7953848	7.02060241	7.1529744	7.0012298	6.1783556	6.4307968	6.828983	8.48460185	6.5375334	6.6452322	6.3072907	7.1333218	6.2982732
NBR1	4.887746	6.56852084	5.0213631	4.55128401	6.8071886	6.9684428	5.6841084	6.5260312	5.2164609	6.3850902	6.0280237	7.1589649	6.1441551	6.8938906	6.9703425	6.81203852	5.50457398	5.412573726	6.3428694	6.91649161	4.88095654	6.9957917	6.1810314	7.1101025	7.12731762	4.89703216	6.6513034	6.9685989	5.1409413	6.9495406	6.3553977	6.7249985	6.966879	6.60121992	6.0864873	6.7949457	7.076603	6.88842866	7.2007168	6.3795898	5.9281108	6.3078888	6.8227913	7.59307413	6.1775037	6.0467146	6.4576123	7.2827971	6.3455811
CGGBP1	4.4052014	6.24179698	4.7133061	4.40840296	6.3519394	5.4905008	5.6197695	5.3734157	4.6041601	5.1480568	6.1302574	6.0102172	5.226509	6.8148046	6.2874988	6.09304958	6.75804404	5.875809799	5.9111889	6.4950689	4.79893178	6.4765411	6.1850367	6.03147829	6.55053156	5.1334015	6.3527143	5.2800574	3.9424626	6.0132685	5.0899791	6.1651817	5.9285371	5.84131189	5.6200776	6.0175283	6.3474748	5.93543288	6.5092975	6.4617314	5.4687375	5.9909008	6.2032533	7.99741216	5.4651769	5.5320526	5.9855472	6.7904519	4.7649364
MARS2	1.8210238	3.18182137	2.1828119	1.86694503	3.6271457	3.4912219	2.3276718	2.6880333	1.6151542	3.640889	2.5999129	3.6087508	3.2666792	3.1971761	3.140859	4.25561336	3.59515128	2.606998351	3.6488901	4.16435049	1.73732701	2.9858634	3.1273989	4.39132758	3.90190076	2.5396339	3.1073265	2.5788442	1.6047553	3.5004927	3.3976738	3.7089476	3.7740667	3.82471177	2.4101227	4.4964422	2.7115432	3.68946741	3.7115962	3.3602823	2.6119151	3.7188929	3.2127736	3.53004176	3.0965875	2.6550112	2.8718452	3.1796858	2.2714428
SGPP1	3.9822332	5.49043383	3.8829788	3.57343702	4.9881389	5.4154264	4.6851525	4.8718848	3.0023597	4.8452996	4.8579261	5.7683584	5.8583989	5.6569025	5.7160656	5.69946657	4.50174847	4.640951023	5.4367726	6.20411326	4.11237955	5.3761941	4.1097537	5.85346296	6.79932934	5.3560778	5.7975775	4.4551733	3.8999135	5.9342067	4.8136337	5.2559663	5.3138995	6.05125388	4.0483333	4.7840345	5.8370969	5.92467196	5.7276301	5.5806751	4.8828127	6.1648209	5.3700892	8.06071339	5.1595547	4.9285108	5.1784675	5.4629486	3.6223804
PTPN4	2.4236072	2.68657305	2.2853342	2.1310783	3.3803088	3.7981756	2.9511641	3.6233694	2.2904313	2.9865923	3.0138114	3.4676827	2.6480332	3.6899437	3.2067467	3.47845518	4.1950595	3.013434024	3.363567	3.46505239	2.4438517	3.751694	3.0619799	4.01072737	4.40418281	2.23720848	3.4287254	3.4165862	2.4100477	3.6214192	3.0329671	3.4663884	3.7273061	3.65600728	2.6733079	4.1503636	3.3503864	3.78790213	3.9516947	3.7271987	3.1012704	3.5310996	3.5365845	4.98057989	3.1613213	3.3318093	3.706684	4.268012	2.6509377
DHX15	4.9494403	6.295489	4.6746606	4.30326496	6.6723469	6.3119177	5.5063168	6.0881239	5.2286383	5.9318375	6.151928	6.8294447	5.8046368	6.9085496	6.2342469	6.14293297	6.36904735	5.88874542	6.5100223	6.42161308	4.86724072	6.3528115	5.8417392	6.89091457	6.66334135	4.82820191	6.4850187	6.2029247	4.7640036	6.6403462	5.8530053	6.4821325	6.3790084	6.42545103	5.5878355	6.5181372	6.3041415	6.13691937	6.7169556	6.4720642	5.8396666	6.1820367	6.3312993	7.35200675	5.9195942	6.0538645	6.2689975	6.6520377	5.827224
LRRC58	4.8740846	4.49040598	3.6670719	3.51308393	5.2482754	4.8648587	4.3995641	4.6395097	3.8047934	4.5569842	4.9172334	4.6672767	5.2054003	5.2745185	5.4155167	5.18929452	5.71473257	4.488097442	5.0235206	5.97422118	3.40530113	5.4574593	5.0674819	5.37073457	5.88460336	3.63310638	5.025224	4.8237591	3.5483888	5.9156333	4.6767625	5.2212567	4.7502055	5.44074701	5.1068371	5.1239294	5.3583782	5.10266367	5.4273988	5.7061047	4.2311822	5.0001403	5.1989795	7.34858307	4.7908414	4.9707018	5.3453353	5.6130059	4.1060268
EPM2A	1.528174	3.36621195	1.5936828	0.85081039	3.2616602	2.5222939	2.0128108	2.4980716	1.3919351	3.1952401	2.6236892	3.2900186	2.5379515	3.674055	3.0074323	2.98135203	3.07295017	2.4547507	2.9351802	3.26097003	1.3506216	2.9141957	2.1958226	2.53233601	3.30662803	1.40830126	2.7051015	1.8981821	1.2485815	2.8025107	2.2569879	3.3326433	2.7534614	3.19571338	1.9458894	3.0378443	2.7015933	2.98694129	3.4862226	3.4524999	1.9832544	3.0141655	2.7055318	4.04118718	2.345643	1.9030367	2.4196182	3.292982	1.301064
COQ3	3.6459867	6.09886238	3.4576455	3.38307416	4.0596355	3.1914539	3.686263	3.2140926	2.8571251	3.7505387	3.8022891	3.7725216	3.3015661	4.0241005	4.3094561	4.03271991	4.69807493	5.630834108	3.7177768	4.6425977	3.57492547	3.3940032	4.1133552	3.46371402	4.37897006	2.93266152	3.4727916	3.2878052	2.8332971	4.3970682	4.0265605	4.2894841	3.0288005	4.52193523	3.9516583	3.5762592	3.6093858	3.83934463	4.3493769	4.7810652	2.5468604	4.2133854	3.9770466	4.56656887	3.6726285	2.850783	3.0302712	3.7371325	3.1682253
ZNF134	2.8406689	4.51043584	3.2348702	2.49038882	4.6278962	4.2802186	3.6772795	4.1849816	2.6851929	4.1394972	4.3783011	4.9416598	3.8861442	5.0509729	4.47538	4.25337664	4.62558723	3.933219566	4.4956608	4.18525771	3.16389509	4.7600042	4.7847887	4.96667833	4.67937274	2.97163563	4.0939671	3.0681296	2.6563376	4.3379796	3.9023822	4.0777097	4.26491	4.58689371	4.0423175	4.3829616	4.2575096	4.55442511	4.5390795	4.5173081	3.7286267	4.2561749	4.2266155	5.18182404	3.7842736	3.549522	4.37378	5.3456844	3.2836472
ZNF136	2.8506782	4.39387538	3.2409157	1.90104915	4.2338504	3.9815145	3.3701553	3.8794741	2.8456515	3.907327	4.2848788	4.4976869	3.2791452	4.7540772	3.9887588	3.60252502	4.76364658	4.222796834	3.9480593	3.8849535	3.1321327	4.2293986	4.4436003	4.40730878	4.16247225	2.48740113	4.2078138	3.8658147	2.5806451	4.2875554	3.2907935	3.8605763	3.982122	3.918267	3.5506397	4.216868	4.21504	3.85229625	4.2024847	4.3498375	3.5654629	3.5055558	3.9728227	5.28767499	3.5040708	3.8021141	4.6234265	4.5622069	3.6251824
TM2D2	5.3583088	6.59813353	5.30521	4.94702904	6.565142	6.0947831	5.850588	5.9432826	4.1742104	5.3677631	5.7391516	6.4170636	6.0392241	5.9185734	6.6111961	6.42102065	5.77992905	5.587367281	6.3775912	6.63788807	4.88407788	6.1700999	6.2671083	6.44660693	6.58849604	4.9838348	5.9862332	5.7401832	4.7753248	7.1557615	5.3137185	6.6652465	5.8101404	6.70975221	6.1046118	6.3501686	6.492988	6.89281582	6.8554102	5.8650594	5.5178944	5.9846613	6.176655	6.83441903	6.3446606	5.8746397	6.0896759	6.4054864	5.7870313
METTL14	3.3473817	4.25784724	3.096353	2.62647169	4.5890732	4.4238178	3.6117354	4.4091724	3.2701956	4.3750139	4.4077239	4.7798346	4.2698874	4.971033	4.4259461	4.34014513	4.91057345	4.202871446	4.4057078	4.30738046	2.92045192	4.5206535	4.3197636	4.9079583	4.82268593	3.01262836	4.3080925	4.2687102	2.7772757	4.5817068	3.9132039	4.3743053	4.5322186	4.59786665	3.944664	4.648787	4.625543	4.44486924	4.7825374	4.7469937	3.9600092	4.0764077	3.5704746	6.06584806	4.0447504	3.8296268	4.6863158	4.8685704	4.0863525
EIF4G2	7.7676771	9.39539747	7.3606751	6.9157692	9.0574189	8.9812246	8.5022632	8.6966994	7.4309108	8.5560828	8.411007	9.1358171	8.9523593	9.2200148	9.0093139	9.27393456	9.12949312	8.91049042	9.047181	9.42376122	7.17412413	9.3510358	9.2275401	9.19670018	9.57156382	8.09284496	9.0227172	8.4238063	7.5223956	8.8643764	8.3154239	9.0608263	9.1470852	9.03254961	8.6014517	9.0833532	8.9990938	9.21255271	9.175251	9.3255406	8.5625489	9.1438443	9.2250456	9.56522583	8.7167009	8.7225754	8.9942523	9.4139062	8.3984295
IER3IP1	5.6911379	6.79961111	4.9802897	5.16393206	6.925255	5.4029543	5.7269603	5.5654755	5.027364	5.9502853	5.9190309	6.4987227	5.0744978	6.266675	6.6439595	5.59233202	6.31464386	6.134795724	6.2941045	7.12975314	5.04921154	6.0120672	5.869967	6.35034978	6.46330059	5.41577385	5.6171683	5.9406702	5.1763844	6.3622048	5.6852327	7.0350471	5.3275785	6.39488014	6.1754855	6.3914711	5.868454	6.37691715	6.2972226	6.0275756	5.4126746	5.9941982	6.731689	8.50722816	6.1918366	5.6536275	6.2127123	6.0035188	5.6642983
ZNF669	1.1030891	3.16917254	2.4031398	1.68457284	3.35833	2.9080023	2.1247553	2.6480787	1.6175188	2.9606773	2.3542587	3.261524	2.3089484	3.4528994	2.4623505	2.74592271	2.64751971	2.855013788	2.6799702	2.98203337	1.59156068	3.3798152	3.1720341	3.59258448	3.9845246	1.02534841	2.6249807	2.0399993	1.3773758	3.1504498	2.5838367	3.1367917	2.6610112	2.84997768	2.3217747	3.8182267	2.6750112	3.18411268	3.0470358	3.1608453	2.818091	2.7132591	2.899773	3.5167482	2.4083204	2.3032311	3.2499403	3.99897	2.3508389
FECH	3.4563435	5.33969505	3.2413291	3.18555507	5.4191754	4.9395361	3.9463731	4.8086915	2.9580959	5.032558	3.7901868	5.2694935	4.0885232	4.6971947	5.395963	4.47960028	4.79791775	3.949872605	4.6688325	5.76513777	2.99716284	4.84596	4.3048221	5.31119505	5.28954214	3.15086885	4.8246375	5.0763882	3.4109493	5.5659931	5.245212	4.329153	4.7943315	5.43870821	4.2585504	5.0627954	5.0580537	5.11870121	4.545559	5.0745078	4.0938208	4.8410558	4.8899577	5.76708902	5.1762187	4.3423686	5.0066764	4.7564687	4.7683142
ZNF426	3.1214276	4.54114055	3.2966355	2.47051795	4.1002919	4.1471165	3.3050046	3.6272591	2.7193557	3.0787662	3.8467824	4.62741	3.1817456	4.6900926	3.4661251	3.90158645	5.11283941	4.518213951	3.9379801	4.54516855	2.51049951	4.1402006	4.3300188	4.63176598	4.62698041	2.43090415	4.128943	2.528778	2.3942506	3.9264294	3.6407381	3.7172581	3.9730361	3.76505885	4.0322187	4.1180311	3.1944097	3.71598947	4.4813079	4.6821576	3.4018914	4.1686727	4.0198848	5.21734553	3.3414444	3.4828848	4.8983836	4.9400795	3.0970083
ENPP5	5.3998531	6.6844869	3.6875925	1.81703641	4.929926	6.3326836	2.8566813	5.6254914	3.2359123	4.7555635	4.1441131	5.5929387	4.7067257	5.2431198	5.92413	4.83457907	7.33855573	4.656588766	5.1540037	6.18002952	2.32910514	5.5004117	4.1873242	6.09269072	6.34927864	3.06120711	4.6014523	4.6811391	2.8901623	5.6362287	4.9772416	7.0275134	5.1374298	6.21273892	4.3127923	5.1646687	5.3934139	5.91705914	5.8993674	6.4012901	1.9892962	6.17883	4.7603429	7.28568739	4.3764718	4.0485589	3.6389409	5.2503955	4.6883489
HBS1L	3.0270395	4.18531327	2.576426	2.05015793	4.369417	3.5834634	3.1979874	3.9800674	2.7307457	3.4967864	3.5822157	4.1219233	3.6757123	4.0008016	3.9814982	4.24954492	3.60400697	3.241776218	3.9768791	4.07891354	2.77496358	3.8885672	3.9348157	3.61555091	4.17602461	3.04119365	4.1273386	3.5295516	2.4763827	3.806915	3.3123739	4.2447592	3.6389577	4.11648023	3.633012	3.4815875	3.778978	4.10498629	4.4364285	3.8188995	3.6481296	3.7547099	4.131129	4.89036776	3.1768485	3.331963	3.5766165	4.1629424	2.9021022
TBC1D4	3.7240843	6.99847262	3.8284091	2.43083595	4.701407	5.3440945	4.6070424	5.4074488	4.6517446	4.7061709	5.1075972	5.6119373	3.4884257	5.7106729	5.5909641	4.45135713	8.05446533	6.405325178	4.7607197	4.85043391	4.29886491	5.4116138	4.1684384	5.78218339	6.30875323	3.17045876	5.5483589	5.1630632	3.2537574	5.6447863	4.083115	4.7165988	6.0541636	5.54217125	3.8957124	4.9565147	5.7140727	5.27942216	6.2111571	6.0125669	5.08935	5.6916144	5.5201848	6.27264044	4.8129021	4.8591612	5.4341086	6.0888587	4.6141116
CCNDBP1	5.0264634	6.71831947	4.3158658	2.91782658	6.2274409	6.0712323	4.7712129	5.8834241	4.7590415	5.3988472	5.4254169	6.151642	5.4770146	6.182903	6.0586284	5.6725137	6.45302639	5.856689587	5.6116527	5.92439699	4.25996277	5.7360677	5.8388362	5.83911061	5.8543033	4.50394051	6.0669307	5.7031745	4.6007242	5.9630256	5.5957333	6.1318834	5.2395214	6.11146291	5.4609176	5.7083092	6.1652514	5.83714109	6.3922906	6.1225649	5.2777923	5.2502065	6.1125487	6.20414542	5.6099609	5.730205	5.8383378	6.0411386	5.7754226
UBLCP1	5.1476593	6.04723621	4.8975916	4.49242171	6.6213767	5.9961013	5.7142851	6.0134547	4.4415637	5.5260513	5.7369659	6.2721419	5.3969651	6.4935867	6.3351677	6.77893989	6.22918243	5.729743234	5.7503834	6.30870929	4.6957952	6.1658959	5.8580059	6.10470694	6.22254708	5.12721295	6.0715699	5.3075323	4.9371433	5.9394525	5.3973344	5.7185525	5.646371	6.21275803	5.636205	6.364963	6.0113256	6.34663711	6.3514203	6.0597208	5.511031	5.6795511	6.3907276	7.63582737	5.7157547	5.7166252	5.8148116	6.5075039	4.7001831
PPID	5.2247988	6.48105774	4.8495881	4.58594211	5.7593531	6.0639316	5.2392399	5.6110945	4.5808465	5.8769132	6.0152815	6.3343347	5.8778904	5.9868011	5.9672696	5.93521731	6.61783831	6.684855829	5.6486718	6.32163367	4.50556061	5.5948666	5.8320301	6.08514039	6.32101263	4.31788025	5.7648068	5.4999545	4.4338117	6.0992482	5.6221333	6.0144007	5.1582599	5.91674961	5.5869939	6.1052641	5.9080118	6.06209522	6.1322871	5.969016	5.7105463	5.6449443	6.3102099	7.83490202	5.723495	5.3290492	5.7293275	5.9649646	5.4029583
GPD1L	2.7999982	7.27120609	3.5789963	3.57329372	4.5105006	4.8498082	4.0722871	4.5058799	3.2306574	4.4137931	5.3832972	5.0619038	3.9419959	5.5337039	5.0785094	4.79606427	8.5726643	7.846652714	4.7141906	5.00860059	4.17981092	5.0670465	4.1334868	5.1079308	6.72193641	3.98465476	4.7943657	4.3708926	3.3242391	4.4639155	4.3681733	5.0101659	4.6132837	4.96757776	4.807531	5.1520752	4.5880689	5.23403915	4.9580031	8.4252553	4.1424644	6.2528615	4.5388156	5.87848173	4.731133	4.4882264	4.4136225	5.6902826	3.9472962
ZNF555	1.8673325	3.55080453	2.2131449	1.70510917	2.9858109	2.7490106	2.0149667	2.6639928	2.0282636	2.4963075	2.5846243	3.3047775	2.1975477	3.3519529	2.6094282	2.44818071	4.0210721	3.59692716	2.5270035	2.7186184	2.0252282	3.5438287	3.1399646	3.55045759	3.45016795	1.57904285	2.6322282	3.2762593	1.7621299	2.6848915	2.4578183	2.7013254	2.7115969	2.72424417	2.5111981	3.3288598	2.6938749	2.71958971	3.0983411	2.9957183	2.7766013	2.950097	2.7350734	3.36642781	1.9577945	2.6785684	3.1567383	3.5568241	2.5810738
MRPL44	5.1102307	5.59977308	4.9977385	4.71714916	6.6262968	6.1087114	5.9558241	6.2749105	4.6058862	5.8566095	5.836894	6.7603276	6.4712238	6.4478546	6.8331104	6.91129175	5.2210877	5.580767666	6.5930262	7.5249281	4.5730464	6.5145891	6.6064759	7.05419311	7.00164192	5.35678951	6.350015	6.4771565	4.8965656	6.7804738	6.6327468	7.2278529	6.3175374	7.03114733	6.2213106	6.511594	6.9434301	7.11901344	7.087011	6.152243	5.8132924	6.9408707	6.4418552	7.06053401	6.8447717	6.1532178	6.4085978	6.2398463	6.7232803
NARS2	3.813591	5.42356704	3.5606581	3.44820738	4.9022683	4.5970416	4.0449076	4.3150597	3.4467031	4.9266661	4.2483707	5.1478836	4.3213914	4.9091845	4.9631	4.5880037	4.60325367	4.776426631	4.8810719	5.16655556	3.19640406	4.9660744	4.2972262	5.25285603	5.71759008	4.22823609	4.6253325	4.8924817	3.2949316	5.5003855	4.7857741	5.087498	4.9741672	4.798932	4.4636251	4.8309502	5.2041406	5.11084979	4.8612385	4.7876987	4.0656133	5.3683695	4.5486647	6.12629144	5.1690041	4.7035657	5.4497319	4.455947	4.7644925
LNX2	3.6693282	5.75105772	3.2773835	1.89341605	5.2502865	5.2751615	3.7783541	5.2219036	4.0952665	5.0100089	3.9576036	5.2897101	4.653021	5.4866318	5.3969312	5.22925588	6.36785253	5.288372347	4.6960324	5.16885395	3.69034915	5.248523	3.8302629	4.97428773	5.58954665	3.54413178	4.7721318	4.7628737	3.2410428	5.7869619	4.8031499	5.2313557	5.3412183	4.86638967	4.4000446	5.4447149	5.4532571	5.18814435	5.6822095	5.9824926	3.8623449	5.0207688	5.2241092	6.52985439	4.8628311	4.7521751	5.267243	5.4488026	4.7170342
FUT10	1.6987253	3.37091714	1.6327445	1.55898824	2.7388904	3.0794599	1.9628595	2.9977747	1.4708676	2.2754809	2.327222	3.0532653	1.883548	2.5832544	2.7861814	2.83378964	2.65208323	1.285119439	2.2773825	3.10436331	1.67166801	3.0733622	2.1002206	3.16052118	3.46727137	1.47112512	2.5181826	2.7643259	1.487714	3.4060281	2.0421156	2.9463852	2.481715	2.95549901	2.3583689	3.3419563	3.0983899	3.16033425	3.322393	2.6983036	2.2463385	3.228652	2.8384111	3.28211946	2.7798754	2.7478271	3.0122337	3.4328736	2.8101588
ACP1	5.8449177	6.04154864	5.0796145	5.03536192	6.2196507	6.2890164	5.5209761	6.2245322	5.5101649	6.407018	5.8714127	6.4291497	6.0185203	6.4830507	6.4780721	6.88178164	5.94782879	5.673613661	6.0176821	6.87260544	4.8536922	6.1827792	6.3078428	7.03395137	6.39872269	5.33014527	6.0731459	6.7024779	5.4447894	6.9004634	6.0133577	6.4549736	5.7361514	6.25630627	6.533718	6.2467074	6.5547393	6.40685655	6.5362744	6.073161	5.7844271	6.0101582	6.363299	7.26384679	6.2895913	6.2024374	6.3529652	6.0846798	6.5899292
B3GNT2	4.6398775	5.50259076	4.5120179	5.20688042	6.1042351	5.782062	5.9706965	5.678854	4.7420851	6.1730373	6.2619355	6.6731418	5.5650158	6.7002737	6.4367082	5.92818374	5.83302322	6.320365206	6.2718229	6.43733168	5.38682002	6.2417065	5.4605232	6.76431898	6.68727354	5.60783129	6.3310487	5.6486586	4.307684	6.5202371	5.6677179	6.1038711	6.6035855	6.50641797	6.1061835	5.9793077	6.2824347	6.31015048	6.4202914	6.4324259	5.4175488	5.8344477	5.8399566	7.97403284	6.1017608	6.004394	5.7657325	6.5140874	4.8988454
JKAMP	4.2935202	6.02267654	4.2640586	4.16169769	5.4318422	5.3277592	5.1718793	5.2492624	3.9406046	5.5087902	5.3126905	6.2424024	5.4805863	6.1785546	5.9540062	5.4846635	5.40749295	5.331208031	5.5476559	5.97902568	4.22035542	5.6752045	5.6404051	6.1070083	6.08157226	5.0910491	5.5077324	5.2877758	4.1280512	5.9288164	5.4775436	5.4868088	5.8264107	6.04675856	5.0645338	5.5093219	6.1355713	5.96705842	5.7465446	5.7384749	5.110671	5.7047769	5.6733775	7.13790375	5.4302885	5.5388637	5.8122991	5.9637257	5.1513996
AASDH	2.7723985	4.15406986	2.6478546	2.75740697	3.7165901	3.8233302	2.8623069	3.635236	2.6385088	3.6197696	3.3504823	4.0283316	3.4510199	4.3535262	3.5009914	3.49561984	4.07475294	3.574731356	3.2165824	3.58398863	2.3424247	3.6418198	3.5024172	4.02336481	4.02262994	2.15027391	3.7728815	3.4933547	2.4647977	3.9561524	3.1133219	3.4207363	3.7189036	4.00823898	3.0660143	3.7496041	3.7878896	3.56175871	4.0286952	3.7422657	3.395201	3.4299142	3.9064337	4.95157925	3.3956605	3.4943747	4.0086802	4.1605959	3.2726078
RANBP2	3.7886516	4.34677491	3.8576206	3.16681441	5.7094316	5.6871409	4.2705596	5.1204135	3.7903541	4.9534205	4.8933099	5.3302237	5.1663453	5.700326	5.1802184	6.0089505	5.67743468	4.596052123	5.4660002	5.65379111	3.84206134	5.6255884	5.0550045	6.07656655	6.10531383	3.61348051	5.4024355	4.9220323	3.944878	5.4891736	4.7476618	5.1590319	6.0910143	5.5139964	4.6622458	5.8218476	5.0359637	5.4214464	5.6246085	5.4027491	4.5376665	4.9467159	5.3983094	6.4802491	4.4046534	4.8090273	5.0358375	6.0490955	4.0251034
MRPS14	4.8003871	5.4850624	4.8115753	4.5238807	5.8747055	5.5936947	5.4048359	5.7402211	4.5981185	5.5885161	5.6525755	5.9510311	5.5793159	6.2084341	5.9269859	5.96478909	5.34157751	5.179089743	5.7637715	5.84655214	4.74645	5.7640367	6.0415786	6.17395469	6.10524005	4.47321283	5.6651908	5.9347954	4.3628627	5.7996281	5.280035	6.7955535	5.6303716	5.95518249	5.609901	5.8924141	5.9473024	5.88927798	6.1227691	5.6105842	5.3601638	5.5163013	5.8852074	6.42913714	5.7677376	5.6003201	5.941105	6.1553111	5.8605093
SCP2	5.5564362	5.92927143	5.2620895	4.28149865	6.224565	6.6417655	6.0439942	6.0347813	5.0731362	6.3639597	5.7465967	6.6008013	6.249934	6.7283782	6.8703377	6.72726114	6.12868579	5.9692745	6.267978	6.98390926	4.77068576	6.3111253	6.2563545	6.64134152	6.93718269	5.20866256	6.0142316	5.8125079	5.031725	7.2094378	5.8950382	6.834001	6.2461444	6.55919618	6.1484306	6.0661066	6.7127007	6.64282993	6.7599957	6.2542346	5.5914141	6.3358086	6.7378099	8.08930688	6.5152016	6.6749279	6.3410413	6.4982766	6.3176101
TTC33	3.15266	4.96792336	3.2781759	2.54519741	4.9966321	4.7388613	3.8882074	5.0718466	3.105153	4.2635951	3.6278075	5.0210451	4.2471507	5.2171726	5.1692361	4.65021883	5.28201854	4.556739531	4.516549	5.21661301	3.40679469	4.7893888	3.8324361	5.03120145	5.08709455	4.22389443	4.50359	4.3388533	2.9410312	4.973295	4.2467363	4.5906519	5.0806931	5.71118855	3.6035047	4.6426073	5.0376276	5.11662046	5.0839183	5.2992386	3.3816683	4.6652538	4.2810015	6.77185682	4.4632591	5.2127672	4.880532	5.3100612	3.8756557
IMPACT	3.7642686	4.48505979	3.6503968	3.4614938	5.7772801	4.7943839	4.4901538	5.0665774	3.6686028	5.2529609	4.6553488	5.4758992	4.5303968	5.8054214	5.6095803	5.42778315	5.34039997	4.180922208	5.0637953	6.38019911	3.59071904	5.3523663	5.0005732	5.72015303	5.84628048	4.11570184	5.1517618	5.2802755	3.9709362	5.4348911	5.0483611	5.0841135	4.7685568	5.72179606	4.9985333	5.6359621	5.8368812	5.45457327	5.6331997	5.4340458	4.8456543	5.1687657	5.3045016	6.96925172	5.4822983	5.0679522	5.2305153	5.8521621	5.1157477
SEC11A	6.0282756	7.12957798	6.1941441	6.15285789	7.6951794	6.9631482	6.73145	6.9843785	6.0513841	6.6584725	6.936675	7.0480153	6.6834063	7.3207366	7.1333326	7.3471922	7.101483	7.109832934	7.241668	7.63084848	6.07333308	7.1209113	7.3886543	7.18599143	7.5702498	6.52014364	7.207781	6.9545838	5.9557306	7.3139803	7.0670054	7.1120087	6.4275848	7.37924359	7.409122	6.9394476	7.3609834	7.30329101	7.2582398	7.4078671	6.6615483	7.2742642	7.0337555	7.53899565	7.2168717	7.1531134	7.0985311	7.4028505	7.2039651
THAP5	3.028485	4.87759474	3.1489246	3.1803279	5.0555473	4.2866984	3.6968632	4.9412435	2.7286324	4.3728953	4.0794352	5.1437663	3.8619201	5.1937256	5.032192	4.84058787	5.10757259	4.735872522	4.232631	5.07853692	3.05174565	4.7270877	4.0817246	5.25602585	4.71607061	3.76098158	4.6595465	4.7423173	3.2433766	5.4260564	4.1557281	4.2274493	4.7648735	4.74588916	4.0740492	5.2656594	4.7817512	5.37056962	5.0555739	4.9488118	4.0921147	4.4575598	4.5475654	7.10662805	4.273599	4.5924269	5.2335047	4.986804	4.0231622
MAP3K13	3.8405453	3.76302505	3.2682369	2.81330961	4.2993703	4.3660937	3.3424067	3.4948926	2.7403196	4.2931174	4.3873974	4.895236	3.6130614	4.2301244	4.4183328	3.77168473	3.65122282	3.66669634	4.6517376	4.446928	2.80573987	4.4224837	4.208742	4.52787031	4.52508577	2.63199304	3.8822328	4.7010065	3.1816299	4.9718587	3.4210757	4.7807767	3.6448232	4.13533932	4.1009484	3.2315499	4.8699478	4.60345334	4.3034877	4.0836201	3.597334	4.7462534	4.4517443	5.62667827	3.7528353	3.5757898	3.8157402	4.3067658	3.327191
ZYG11B	3.6998005	5.04686591	3.5040944	3.23773967	5.2340368	5.2665091	4.3515617	4.9755533	3.451039	4.6939479	4.652578	5.3313652	4.7747738	5.2525364	5.2708918	5.06431944	7.08504341	4.642584592	4.9343222	5.22962747	3.46266265	5.2948336	4.5764266	5.17566768	5.85160858	3.94302412	5.0100512	4.9411678	3.0243358	5.7127233	4.5271437	4.9648084	5.1343178	4.83682593	4.7305711	5.1753976	5.0231115	4.99186802	5.1845726	5.5170133	4.2210531	5.0528178	4.9071512	6.78047972	4.516303	4.9893483	5.1089179	5.6278016	4.6971685
DUSP11	3.8481129	3.87179254	4.032405	3.47870188	5.1811711	4.875024	4.5706897	4.8503038	3.6744646	5.1255474	4.9499982	5.8915848	4.4906979	5.0964567	5.2703605	5.08143087	3.6131265	3.984631454	4.951578	5.33759856	3.96346606	5.0964021	5.1479373	5.99187217	5.05234377	4.52003871	4.8674846	5.0442374	3.6904465	5.1430395	4.5123601	5.1317646	5.0784291	5.39698298	4.9657068	4.7645084	5.5528738	5.23054561	5.3651377	4.6650308	4.4339828	4.8151613	4.8210725	6.27141671	5.3579877	4.8805893	4.7750615	5.1878057	5.0490606
HUS1	2.0326493	4.46996694	2.9074843	2.44033784	3.5643383	3.4104018	3.2579886	3.5775568	2.856235	3.8448193	3.724318	3.8876182	3.1427185	3.9285786	3.4813939	4.26643636	4.64702857	4.744539704	3.707762	4.1026164	2.69344746	4.0025264	3.6104674	3.95721079	3.83023596	2.79617358	4.0398098	3.7829828	2.6943259	3.8694414	3.5817572	3.875818	3.5807243	3.55018813	3.7570213	4.2893022	3.8575442	4.00613787	3.8124835	4.3776281	3.6992897	3.5555325	3.8382727	3.88202412	3.2878306	3.4347114	4.3943711	3.9008412	3.3146135
TXNDC9	5.2228764	4.80363209	4.4898575	4.26176594	5.8742796	5.6709933	5.3419942	5.5071343	4.4739643	5.0378044	5.0624097	5.7541042	5.2950928	5.7456362	5.9286107	6.2402522	5.06043421	4.379903103	5.6497721	6.36939912	4.28447057	5.5572669	5.6393302	6.13264447	6.3938686	4.92161435	5.5141906	5.1846934	4.8102467	5.6191664	4.9063567	6.3599971	5.4778282	6.41032961	5.3503986	5.6235586	5.5212907	6.37941827	6.2091722	5.1082397	5.3915746	5.7775495	6.0166107	7.15540117	5.5888052	5.6711195	5.2773537	5.7053301	4.884654
CNTLN	1.3457765	2.19236244	1.8494268	1.71359349	3.2799083	2.5419949	2.3845788	3.6022586	1.6892046	2.7381666	3.2000485	3.068389	2.0625894	3.6689731	2.9931629	2.86010743	3.29710106	2.155791248	2.8384783	2.97846123	2.06297498	3.0668831	2.7336448	3.36781911	2.88452872	1.64611282	2.9299203	2.9505033	1.5182288	3.4690876	2.1934619	2.3915853	3.1348241	2.98651484	2.8165119	2.7472723	3.2579425	3.12112951	2.8246077	2.7072393	2.5015839	2.7806456	2.4970304	4.89725858	2.3568219	3.2615587	3.3716621	3.3638589	2.4025044
ASAH1	7.7335962	8.24444332	7.383708	6.80782712	8.4320339	9.0445924	7.3382687	8.2580901	5.9406734	8.5536062	7.6968623	9.4041346	9.5478288	8.6219679	9.0876355	8.52941308	9.19935497	7.666615452	8.5436979	8.99542286	6.41738646	8.1377705	6.9300466	9.0870985	8.75992329	7.31886174	8.4807958	7.9720085	6.6654683	8.3171714	8.4079694	9.4869449	8.2732479	9.54304157	7.5479049	8.6104642	9.2882294	8.90635753	9.0300243	8.6765407	7.4716234	10.8666783	8.6330606	10.68337253	9.1495055	7.5013962	8.6372478	8.6141849	7.7730838
TSN	5.5210078	5.67490195	5.0576568	5.28006176	6.8060937	6.3889147	5.7648039	6.2576642	4.6094149	6.1693657	5.8338332	6.4484651	6.268768	6.617709	6.6345521	7.24183927	5.71942865	5.323201736	6.4797535	7.65128369	4.9244959	6.521009	6.7482492	6.92193035	6.84108753	5.71387601	6.1735026	5.8661607	5.2027297	6.8153366	5.8379138	6.639686	6.5150112	6.73803348	6.0369428	6.4118361	6.5051771	7.01097309	6.5600953	6.2093342	5.9107952	6.1303443	6.5642101	7.2778965	6.3132285	6.3728847	6.1493847	6.6696245	5.8105597
APPL1	3.6894171	5.44718179	4.0352363	3.88026761	5.8344175	5.7156263	4.6536285	5.515167	4.3777118	5.0689314	4.9792992	5.5388698	4.9724416	5.847707	5.5564715	5.4327247	5.8807382	5.370025469	5.3854214	6.02721877	3.78423113	5.8263145	4.9435368	5.77391309	6.37236484	4.43374411	5.582547	5.65731	3.6893655	5.9731192	5.0560094	5.213755	5.5942558	5.61307287	5.7472607	5.6443637	5.5673983	5.7065117	6.2323541	6.0175638	5.0266243	5.8476628	5.1750181	7.27130757	5.1135749	5.2349987	5.7627779	6.1781159	4.878888
IQCB1	4.2866448	5.00110103	3.5348891	4.46598232	5.204245	4.1532358	4.1358261	4.5062948	4.374674	3.9239385	5.5298148	5.1409912	3.9048317	5.8627868	5.54053	4.91532343	5.30758254	4.893618568	5.3209401	5.2986668	3.9175692	5.4370953	5.1538504	5.51852571	4.77891936	3.21247518	5.5358981	4.8242871	4.7008612	6.1983246	4.376981	5.5632606	4.3115649	5.13397005	5.0957895	4.7904553	5.0953943	4.69732923	5.266874	5.3159405	4.6653023	4.3619944	5.3324786	6.33780963	4.7890676	4.3168213	5.0870345	5.2291061	4.518594
DPP8	3.9476279	5.55722776	3.7600979	3.63181488	5.6095071	5.2814674	4.6571792	5.1439843	3.8636511	4.8014846	5.1679233	5.3377022	4.8183675	5.9294441	5.2988787	5.43904529	6.11879336	4.717395262	5.014991	5.62833532	4.31320219	5.4000798	4.9753836	5.42402003	5.99576783	3.84118316	5.1996311	4.587482	3.7439378	5.4514042	4.471021	5.0680457	5.0447739	5.15238846	4.4741365	5.5846269	5.3589533	5.23877089	5.5831608	5.5295527	4.9452446	5.0205655	5.4522743	6.70180168	4.6991333	4.8738896	5.281593	6.0820094	4.0960912
TAF1B	2.7352679	3.18330908	2.7912149	2.19277599	4.0031971	4.0428233	3.4964465	3.7910814	3.014555	3.7825644	3.2045951	4.3206201	3.7841939	4.4387121	4.2940934	4.22845571	3.57844349	2.665043261	4.4956515	4.66418402	2.67836469	4.1623272	3.7280591	4.52003454	4.68899884	3.33264891	4.100143	3.6956969	3.0869226	4.7530451	3.8232471	4.896257	4.0096044	4.28149071	3.7935519	4.3065655	4.3447428	3.73386465	4.784037	3.20619	3.5725042	4.1496993	4.2452765	5.86799076	3.8018663	4.3122478	3.8842652	4.3770097	3.5689774
CCDC90B	4.5516593	5.63466613	4.4959792	4.32494375	5.3433977	4.9862246	5.1380629	5.2352846	4.4137734	4.9491916	5.2701424	5.3334868	5.1280521	5.50914	5.3630725	5.2556807	5.12082653	5.021150807	5.3570468	5.61255735	4.12326075	5.407028	5.6871664	5.39197986	5.43823139	4.90476795	5.2553201	4.9803359	4.4889107	5.6590721	4.9363305	5.4835467	5.1999163	5.64219893	5.6262325	5.4708477	5.458302	5.68347023	5.6634962	5.6078089	4.9137142	4.9479718	5.4501646	6.73503593	5.2051469	5.2893604	5.825384	5.5570894	5.3224161
TRAF6	2.855894	4.31420289	3.0785142	2.75920236	4.4391542	4.4004124	3.6409747	4.5779111	3.3312457	4.1671519	4.6085174	4.9108983	3.7761659	5.0894302	4.4059328	4.14043437	5.25975744	4.808012549	4.6872213	4.12483974	3.17848484	4.8730796	4.4589462	4.99433295	5.07031316	3.21142345	4.419142	4.2023131	2.9307803	4.7050296	3.8145452	4.2328925	4.8674185	4.44057526	3.915285	4.8001963	4.7022433	4.64085854	4.8360328	4.7679992	4.0776057	4.0551577	4.4883841	5.21058717	3.9429461	4.185755	4.7260153	5.334591	3.9015611
ARHGAP24	4.3061758	5.2501607	3.6172453	3.0069972	5.568183	5.3194526	3.9276963	4.8854471	3.7559215	4.8846294	4.6994707	5.8706798	5.5399276	5.4498303	5.4166167	5.10008738	4.68237555	4.152108829	4.9729366	5.55540232	2.92484296	5.4939676	3.2692936	5.72607008	6.47323685	2.30554903	4.9795677	5.4859765	3.2846151	5.2289454	4.930765	6.0099926	5.1323024	5.11200664	4.9016218	4.4872952	5.6832925	5.07096304	5.9866416	5.2868987	4.1475686	6.0771851	4.9351982	5.65503841	4.3031037	4.1561379	4.7610582	5.7313035	5.2175566
DCTN6	5.6209104	6.98251733	5.0805144	4.90035638	7.2859752	6.6227948	5.9836397	6.4224136	5.1218422	6.1352317	6.5795443	7.1364066	6.1455702	6.5970451	7.0773102	6.85306536	6.35397164	5.564973843	6.8738518	6.88912973	5.09555179	6.8748011	6.1998335	7.02294228	6.44602051	5.16053345	6.3357193	6.5045301	4.8640966	6.5138828	5.5467329	7.3353265	6.1072303	6.90440935	6.990305	6.2963723	7.2724755	6.75576454	6.6905852	6.5329552	5.5405886	5.9024506	6.5574785	8.35555938	6.4497892	6.0846546	6.5122832	6.5706704	6.5002941
OSBPL1A	4.4176132	5.7294717	3.9467062	3.69643475	6.6964115	5.3257123	4.3352936	5.9378413	4.2671128	5.9508942	6.0245198	6.3979094	4.6965119	6.8385718	6.2811861	5.56723036	6.35413636	5.913069918	5.4954283	6.67737634	4.02992602	5.8406652	5.2139177	6.26560928	6.05997516	4.57535114	5.4343538	6.2906467	3.8973707	6.0042468	5.6177408	6.2367443	5.3257444	6.063865	6.0286032	6.2942938	6.4164776	6.28813192	6.0017029	6.1572538	4.2638692	6.3095369	5.4826551	7.48012569	5.7859181	5.4517327	6.3575771	6.3066851	5.8417928
PNPT1	3.6609667	3.9127442	3.4293132	3.71933386	4.7594369	4.4726298	3.9010051	4.5525988	3.6434876	4.3481413	4.7602003	4.542456	4.0118107	4.9291653	4.5095956	5.48859606	4.21202471	3.862609847	4.5995359	5.51055906	3.57431782	4.4511757	4.6075753	5.20257765	5.04463395	3.74009616	4.5235487	4.5884716	3.6972833	5.4437374	4.144102	4.7509565	4.7434422	4.55364238	3.9941097	5.0694005	4.6553088	4.55009876	4.8153632	4.2077811	4.2885246	4.0861989	4.5743049	5.60917195	4.4475256	4.3665395	4.6217556	4.7168316	4.1136709
C6orf120	5.0255857	6.69754909	4.0496362	3.36418024	5.8870352	5.3201051	5.0370814	5.7625851	4.351927	6.0188741	4.9989117	6.0698844	5.8536076	5.9288393	5.7294668	6.664739	5.70096323	5.165611913	5.8622618	6.43018217	3.35782155	5.7550526	6.0414835	5.57601492	6.08607073	5.8320537	5.7703199	5.8306411	4.1872497	6.0299521	5.38329	5.9729338	5.5040668	5.66214661	4.9191186	5.4005107	5.7392112	6.38920008	6.5841613	5.6781645	5.7943849	5.9417066	6.0667124	7.21359093	5.1841133	4.9344183	5.7816496	5.909832	4.4928651
PLAA	3.5057414	5.21506689	3.9867535	2.90385513	5.5136082	5.1241442	4.8772081	4.9493947	3.3346794	4.7696377	4.8468028	5.2261931	5.2566775	5.2284967	5.179357	4.94051579	5.38998767	5.199743222	5.1726433	5.45994194	4.07808993	5.0878915	4.6787068	5.30046725	5.52658357	4.04040946	5.1351293	4.3372597	3.676481	5.1102023	4.1700389	5.03789	5.1660092	5.30090741	4.7935017	4.8623267	4.7552895	5.18821804	5.4450863	4.4970492	4.6352814	5.0207376	5.9099878	6.21349815	4.7491525	4.7168447	4.7072024	5.4207348	3.9497819
UBE2D3	6.3164453	7.88014092	6.0689207	5.63086314	7.7232531	7.3783154	6.8970934	7.1451966	5.991501	7.0290794	6.98424	7.7760836	7.0829937	7.4826643	7.5564226	7.21373814	7.68495637	7.687321611	7.4808747	7.36918773	5.8003645	7.2133832	7.189801	7.47115037	7.36994946	6.32074243	7.4977718	6.9855631	5.8737121	7.2872514	6.8423824	7.6081231	7.2144768	7.73990096	7.1761073	7.3417568	7.2533293	7.35095563	7.7474786	7.6727251	6.8888131	7.2396046	7.4224129	8.79504516	7.2570777	6.7696074	6.9901696	7.5042726	6.9168572
PPP2CA	6.367446	7.10153228	6.1058628	5.52666197	7.4744066	6.8679132	6.7958111	6.4483744	5.7258423	6.748329	6.6687586	7.4561322	6.6710916	6.8781971	7.2923964	7.31497828	7.0570273	7.056667806	7.2393266	7.63785231	5.93547943	7.0233768	6.8949808	6.95427981	7.09396216	6.09804922	6.931675	5.3319148	5.8556026	6.9880431	6.5159413	6.9987565	7.3214396	7.49532779	6.8226531	6.9719111	7.0105516	7.3632868	7.3542875	6.955192	6.1281416	6.6649062	7.3223148	8.3798838	6.6323084	6.6247739	6.2329629	7.1043414	6.0385031
ARMC8	3.6335357	4.84296506	3.3841687	3.21241784	4.9021153	4.4526263	3.9036003	3.9059436	3.4685656	4.2064056	4.4948866	4.8664189	4.1579507	4.9172305	4.5284162	4.52287488	4.99578187	4.526464523	4.4758274	4.81394354	3.26404591	4.563136	4.4732299	4.82848563	4.95629101	3.46814857	4.5727365	3.8890892	3.4756453	4.9671838	4.0425519	4.675845	4.1746256	4.69792437	3.9557251	4.2366525	4.6308539	4.78518265	4.9785375	4.9170034	4.3826288	4.6026828	4.6370732	5.46191123	4.4436994	3.9326127	4.1634042	4.8204601	3.2218361
HBP1	4.238207	5.79996599	4.0979446	2.68662575	6.0898234	5.8273678	4.787188	6.0913914	4.8184054	5.3273735	5.0009622	6.0809992	5.2422177	6.1198846	6.0473043	6.00880012	5.85901394	6.065426784	5.5451576	5.81643619	3.83211425	6.4194555	5.7026093	6.24595742	6.33607919	4.5711236	6.0102578	6.1103783	4.3122495	5.8199182	5.5759599	5.4640322	5.8196853	6.16506888	5.4555359	5.9111022	6.3178145	5.9790636	6.2282575	5.9538964	5.3842669	5.6473904	5.8318471	6.97465955	5.7544297	5.4627007	6.2945406	6.4763766	5.508016
ATP6V1G1	8.0476659	8.97873304	7.5531948	6.88903852	8.9496677	8.2386185	8.4638262	8.2850221	7.020809	8.4281526	8.4835412	8.652448	8.373171	8.8686943	8.7476755	8.65480192	8.62357798	9.286555875	8.6795076	8.77530601	7.8813802	8.3972722	8.3502897	8.79817096	9.03488148	7.72062246	8.6574256	7.7174499	7.4957722	8.5514624	7.9088872	9.1527886	8.2292535	9.11662455	8.5778429	7.9658024	8.4239581	8.78152049	8.8019177	8.1436917	7.8226066	8.1688327	8.5566955	9.85635024	8.7187626	8.1188191	7.9876661	8.4801423	7.7908822
ALDH6A1	3.7171669	7.49592206	3.3837316	3.03587269	5.0974722	5.2689151	3.8880134	4.9505963	3.3061084	6.7407691	5.3694986	7.2707128	4.5522946	6.0753088	6.6817346	4.41007602	6.77662182	6.944416672	6.4042955	4.91903741	3.0281278	5.7406437	3.988703	6.58986764	7.22785086	4.26808904	4.6989863	5.8263149	2.6551535	6.7218624	5.5492726	5.5123329	5.9969107	5.5760005	4.6318341	4.2732444	6.2340647	6.22229486	5.8581021	6.5560011	3.89206	6.2513151	5.3136862	7.99754124	5.63803	4.3056236	6.0155123	6.2023713	4.735313
ZNF45	2.6612023	4.07676126	2.817077	2.24350456	3.9182002	3.9421374	3.2989276	3.9593567	2.5515313	3.8228813	3.4265784	4.1367036	3.5816636	4.5299026	4.0880172	3.67402066	3.84949043	3.122771625	3.6081219	3.70717682	3.05277659	4.1549836	3.8180881	4.50696909	4.23856471	2.04709901	3.7910073	3.586105	2.2135083	4.0458206	3.4677956	3.3811433	3.9967507	3.8963471	3.2271939	4.0686859	4.4536216	4.05345439	4.3773968	4.0689788	3.2932129	3.4886418	3.9637106	4.47720778	3.3795	3.6652192	4.649167	4.6515596	3.375898
AQR	3.1948646	4.59091454	3.3462466	3.09359401	4.9719133	4.7920433	3.7654559	4.4144285	3.0258932	4.4055155	4.2477634	4.6723295	4.461219	5.0572165	4.5912156	4.86962881	5.28405188	4.175839166	4.5756232	5.09737949	3.33979529	4.7179398	4.5279612	4.88052886	5.22422578	3.25798027	4.6195278	4.2571821	2.9590079	4.6761367	3.9542615	4.4664976	4.4731316	4.49868393	4.1679792	4.7507391	4.6682756	4.82243093	4.6795261	4.9871273	4.2936457	4.5131998	4.638054	5.70517186	4.1225704	4.4228259	4.6952486	5.2595863	4.1150921
HIBADH	6.8347759	8.63951977	5.7150343	5.79395991	7.3808261	7.4133448	6.5922981	7.7709916	6.9159561	7.9519096	6.7911325	7.7596668	7.2212095	7.2776332	8.2391435	8.58851502	8.09330199	8.602592106	7.2562052	8.39263708	5.35429096	7.7468767	6.8538999	8.12875672	8.04748797	7.29979074	7.5514814	8.3944687	7.1591625	8.211715	8.1075533	7.6599339	7.7146152	7.74506327	7.5939986	7.8095275	8.245234	8.71402625	8.0002358	8.1394235	7.5428338	7.9297791	7.7396678	8.94830425	7.8833383	7.2990313	8.5137455	7.1019184	7.7042981
FANCC	2.4103643	3.72197818	2.5127487	2.30369373	4.073325	4.1285573	2.9378997	4.6934284	2.5677666	4.9245473	4.0984469	5.1809542	4.5401656	4.6759888	4.468123	4.62589166	3.80982219	2.719126531	4.3850852	5.07447709	2.85167677	4.4967377	3.8338559	5.61327528	4.53396681	2.01839098	4.5368448	3.4839349	3.0162817	4.5046702	3.1205863	4.8668707	3.9231025	4.42012358	2.9939383	3.4120075	4.6033189	5.06534616	5.3104868	3.0358158	3.7476527	4.9790393	4.1217725	4.9115654	3.9961856	3.4074838	3.643478	4.708844	2.8455376
TAF9	5.1853599	6.4937841	5.5482899	5.39374946	6.2559149	5.8071483	5.9211651	5.9237732	4.8091409	6.3397715	5.8139109	6.1855649	5.6644008	6.2208938	6.102632	6.84782092	5.79305276	6.66062107	6.0921591	6.42071257	5.32854679	6.2137291	6.0630187	6.30968594	6.13049609	5.55690776	5.9590044	5.1861393	5.2758253	6.5012388	5.9892085	6.1050458	6.2895649	6.98997057	6.3340939	5.9558277	6.4922035	6.76664034	6.0654245	6.006323	5.345725	5.7680995	5.9388823	6.70144286	6.0124312	6.1384392	6.4771023	6.0930182	5.8667787
CD164	7.1745058	8.16657407	6.7820838	5.28807161	8.0233957	7.5635483	7.3984614	7.7478719	6.4488692	7.7584522	7.4170511	8.5096373	8.1464083	8.5819118	8.5399416	8.20125606	7.49775693	7.102877085	8.3428745	8.96786914	6.52074602	8.0642768	7.8136786	7.91322767	8.74237366	8.17652754	7.9884256	7.7785817	6.6177562	8.4625254	7.6193133	8.8209428	7.8067806	8.54876392	7.3554431	7.5186305	8.0197275	8.55231946	8.5042918	7.877306	7.5478096	8.060415	8.2343902	10.36124042	7.7535988	7.618515	7.392551	8.158407	7.0016913
ST13	7.5849887	8.81558901	6.8590473	6.54720551	9.1067987	8.667489	7.4802091	8.3513412	7.5783279	8.7487141	8.2296723	8.6126953	8.2175595	8.6296398	8.9363053	8.75078395	8.27386588	8.097293448	8.7249667	9.11655747	6.37995541	9.0167754	8.0547565	8.5638421	8.7212912	6.40340616	8.3082182	8.4681732	6.7139528	9.5451426	8.337807	8.8724242	8.5283318	8.66202308	8.6310036	8.4994041	9.108764	8.79651713	8.5610801	9.0845543	7.7578663	7.9780119	8.3009674	9.55813433	7.9560912	8.4360382	8.5810384	8.6378245	8.3750554
ZNF654	2.7009535	4.18596868	3.1803174	2.74986161	4.9310021	4.116376	3.6966965	3.9016791	3.573607	3.9597305	4.3520198	4.4889422	3.6768595	5.0656022	4.7008836	4.2848747	5.55398304	4.301609778	4.6279637	4.87542675	2.84132327	4.8139467	4.9625931	4.49897947	4.35076563	3.42917549	4.4612485	4.0461622	2.4521089	4.6650132	3.4214191	4.5690325	4.2735267	4.32154528	4.101119	4.1451161	4.7094294	4.22473081	4.829609	4.8627419	3.8715616	3.9076222	4.7456217	6.79114458	3.5133085	4.0367379	4.8018702	5.175842	3.303301
CBLL1	3.291051	4.99011605	3.4282746	3.37696244	4.8028084	4.7750468	4.1067361	4.9925729	3.3188004	4.4257957	4.2631975	4.9661758	4.2922258	5.1103516	4.6258502	5.30542791	5.73192102	4.789521975	4.6256886	4.90973104	3.35392207	4.9124225	4.8496966	5.41148217	4.98474278	3.64707107	4.8985196	5.0946804	3.5484244	4.9251695	4.198221	4.4617166	5.1036984	4.81080899	4.615926	5.5348539	5.0532639	5.05500087	4.8431595	4.903599	4.6141246	4.404754	4.6578063	6.67434079	4.6026468	4.550075	5.5512329	5.2600561	4.4075923
C5orf51	3.8417668	5.78885095	4.4416646	4.45121759	5.0625488	5.1755328	4.9329121	5.7156772	4.1767966	4.8450812	5.0252159	5.4955075	5.0254922	5.6309371	5.2973343	5.37766522	6.45356996	5.975188563	5.0797247	5.73020909	4.48052408	5.359783	5.3436019	5.48661152	5.58470878	4.34311338	5.2530345	5.1768437	4.1127472	5.4193983	5.0262215	5.1012848	5.7157633	5.6042541	5.1782026	5.6234961	5.5856298	5.55963996	5.5673275	5.8253992	5.0190069	5.1756832	5.351616	6.88448932	5.0119044	5.5017522	5.7741615	5.842161	4.9211124
TMEM106B	4.6220412	5.97927672	4.1409549	4.03331326	5.5668196	5.4570774	4.5998134	5.7329654	4.0717633	5.6627678	4.3270763	5.7572289	5.0748709	5.7227092	5.8312066	6.26091339	6.45264732	5.578571741	5.1863001	6.59805862	4.02134746	5.4053085	4.7263073	5.91194065	6.40405308	5.37261303	5.4985926	5.4519424	4.4425183	6.4234294	5.0380096	5.1209479	5.525138	5.73327325	5.0980465	5.7648428	5.5414505	6.37884895	5.7244552	6.0457321	5.0028577	6.1111127	5.2228254	7.91922285	5.2896884	5.6925133	6.3408726	5.5143164	4.604682
ACAP2	3.3944767	4.0617816	3.2532308	3.22076472	4.9838024	4.8864027	4.2268219	4.5389742	3.1882349	4.2961149	4.5295115	5.0943999	3.8276029	5.5091426	4.9425126	4.85216332	5.60631685	4.365191353	4.5868953	4.93769713	3.27195556	4.9649859	4.3704274	5.13383093	5.11741869	3.85591429	5.1001546	4.5266847	3.2484431	5.2491786	4.124716	4.7275696	4.866412	4.87772091	4.1575515	4.7097497	4.9581723	4.82037195	5.1596486	5.0394789	4.3436582	4.3616255	4.720621	6.6944921	4.4718271	4.4543367	4.6773061	5.6844486	3.1189434
NUBPL	2.3165826	4.43602654	2.6147327	2.7766926	4.3129751	3.6812301	3.0420832	2.8509478	2.8200802	3.8833628	3.6807017	4.1888505	3.8452665	4.1057922	3.8554967	3.80142231	4.62494675	4.270770096	3.8822069	4.07955927	2.77606432	3.9273333	3.5615069	4.15949127	4.54333036	3.00883238	3.7677311	3.8497287	2.4366618	4.2592096	3.9693525	3.4902993	3.9728407	4.42261207	3.2359211	3.6507341	4.1401634	3.88653783	3.9453529	4.2037131	3.1088349	3.7823594	3.0602169	5.40556491	4.0604632	3.5530633	4.2162712	4.0535891	3.149288
SLC31A1	4.7611154	5.99782813	3.9174758	2.94582191	5.6380834	5.9367587	4.7112314	5.1695338	2.9767398	4.8418085	3.9683087	5.7836151	5.4264725	5.2758362	5.6321951	5.9527472	6.37131228	6.112272341	5.5466371	5.9767864	3.39928399	5.4415682	4.5408967	5.71123282	6.20680728	3.86699657	6.0841299	4.4047971	3.8380729	5.1322561	4.8831177	5.6201538	5.3515634	6.0580128	4.5118312	5.7722476	4.9979216	5.60309605	6.1849046	5.3823653	5.2594488	5.417297	5.7904676	6.32833695	5.8929404	4.6358012	4.9396448	5.4317503	4.3147945
ZBTB33	3.2651122	4.59640371	3.6294979	3.04482575	5.1261628	5.2434268	4.204739	4.7420376	3.003848	4.3061382	4.2401139	4.8455011	4.3716168	5.4436137	4.9958146	4.98562084	5.75878321	5.257676869	4.5945265	5.30314531	3.68268638	5.1448964	5.1486	4.97119416	5.5217314	3.23745186	5.0613236	4.5231416	3.2674337	4.9726971	4.2313374	4.122628	4.8926195	5.04116481	4.3632881	5.443033	5.0128317	5.0787598	5.0963026	5.3150403	4.7282454	5.0080807	4.8803336	6.39841617	4.6215427	4.4832304	5.2554088	5.7193635	3.9757914
EIF1B	4.9957779	7.58242901	5.095604	3.46621309	6.8508663	6.0321794	5.8128284	5.7022928	5.1407703	6.0685935	6.4407273	6.6606703	5.8173446	6.6967868	6.3857129	6.04726941	7.20823019	8.068814836	6.5529072	6.27650966	4.72026029	6.4396626	6.3523743	6.61994398	6.97837384	6.20764483	6.439713	5.690547	4.7613823	6.534309	5.9260398	6.2697057	6.2742021	6.68038707	6.1826701	6.4877145	6.3697589	6.31754156	6.4437371	7.4087745	5.8830483	6.8566083	6.1578307	7.32399578	5.8980677	5.6175164	6.2675806	6.4865677	5.4818848
TIMM17A	5.4720268	6.02216422	5.0886392	5.65156356	6.7558246	6.5083992	6.1928823	5.9114179	4.6431494	5.8788179	5.5819838	6.5035302	6.2369094	6.263117	6.5028267	6.90699072	6.07388951	6.426583101	6.5768089	7.13199994	5.06973048	6.0245137	6.1794619	6.59503742	6.6433864	5.15522028	6.3762272	5.9220265	5.17881	6.53378	5.8399283	7.9010232	6.125291	7.04934474	5.7455505	6.6530983	6.2976436	6.64972715	7.1980796	6.2463891	5.3334263	6.8119629	6.8511437	7.54750587	6.7004203	6.3223016	6.0910557	6.1022496	5.9665428
SNX5	5.960738	6.84698712	5.7965451	5.70023952	7.1378756	6.7898388	6.3926865	6.6523135	5.4117916	6.6325215	6.5413067	7.3070301	6.2623897	7.0330713	7.1385454	6.74773122	6.33359593	6.441779472	6.650636	7.64514212	5.77137918	6.7072549	6.7499065	6.90731663	6.91951655	5.94168257	6.5303351	6.8667219	5.7848797	7.6073761	6.8823818	7.1136125	6.6251487	6.86216676	6.742625	6.8507334	7.1327954	7.30128447	7.3399987	6.7799017	6.4876319	6.6990843	7.0378375	7.92254214	6.6063571	6.6757271	7.1080388	6.7917815	6.7136953
GAPVD1	2.4169473	4.21592064	3.0678333	2.44059402	4.558468	4.5016683	3.7628497	4.6652223	2.902183	3.9013361	4.3165377	4.8184341	4.2333886	4.7390157	4.3247124	4.52325957	4.83982172	3.73615468	4.42135	4.51573717	3.26982048	4.4581737	4.1617831	4.77013928	4.68704994	3.01980165	4.6773412	3.7941197	3.1052293	4.3446818	3.5728806	4.25347	4.5973724	4.14072199	3.9726214	4.413056	4.2644227	4.37198682	4.7472675	4.0137235	4.0923782	3.9277973	4.5669808	5.27495378	3.7284254	3.8489743	4.2735717	5.00285	3.2496944
ITCH	4.0940337	5.14374896	3.9864689	3.183046	5.6641876	5.5519038	4.9112551	5.4984407	3.8516651	5.1165678	5.1216829	5.9409051	5.1225885	5.9262345	5.5551398	5.65499255	6.28804451	5.433072243	5.363005	5.87334177	4.01116341	5.7789711	5.2334258	5.76029647	6.31039702	4.55775862	5.5115816	5.680964	4.0451608	6.0923855	4.9250411	5.4339353	5.6869276	5.55693882	4.8398062	5.8161464	5.6769906	5.74180267	5.7318213	5.8322316	5.097724	5.620593	5.510676	6.99022301	5.1611265	5.4275827	5.7421432	5.8682398	4.8516127
ZNF561	3.6153374	5.17008212	4.241578	3.20488732	5.1246096	5.1500958	4.4143315	5.0817007	3.7691076	4.9250301	4.6549089	5.3934609	4.405586	5.2962127	5.0034886	4.90109901	4.97953968	4.841051045	4.6701651	5.52567725	4.20550844	5.3909661	5.1333489	5.193376	5.33654963	3.24107135	4.8367497	5.2080417	3.1663639	5.0536755	4.522351	4.527111	4.9255705	5.25471705	5.2312788	5.3736885	4.9288418	5.12711501	5.4593916	5.2487658	4.5963017	4.9733642	5.0203859	5.92829541	4.4305298	4.7748697	5.394248	5.6611311	4.09013
MAT2B	5.6273336	7.50838124	5.630387	4.21929829	7.2036827	7.2286695	6.2098616	6.7276926	5.2967584	6.2076292	6.0599217	7.4711527	5.6635595	6.8266387	7.3743695	6.94086554	6.73500245	6.666635959	6.7092743	7.30545634	5.12881568	7.2658646	6.4810366	6.5455153	6.98371277	5.34811181	7.1873974	6.9301503	5.5598871	6.7086859	6.5564463	6.8191073	6.8178778	7.29505889	6.5896467	6.8968553	7.3804785	7.03180843	7.4428345	7.1037689	6.3788273	6.5718036	6.9693607	8.55435007	6.6507292	6.49645	6.6086622	7.1189197	6.5481246
ZFP3	2.0542782	3.4867669	3.6540846	2.25473318	3.5685033	3.9314269	2.813085	3.9990379	2.620272	3.4101646	3.8288122	4.6239003	3.2162301	4.382102	3.4757917	3.71439964	3.41555352	3.688906253	3.7071814	4.02225601	2.60047505	3.8975745	3.8940569	4.30363466	4.35290505	2.17521303	3.7099912	3.831504	2.2828575	3.6108512	3.2749141	3.8189566	3.3971313	3.79871106	3.2584606	4.9036415	4.2280784	3.60075078	4.209412	4.0509637	3.5457252	3.2949549	4.2201034	4.86499757	3.1419079	3.4474517	4.0850327	4.2552919	3.6464842
ACADSB	4.2275578	5.44757629	3.3755926	3.37370214	5.5711481	5.2329568	3.5518953	5.4761015	3.4685917	5.5193747	4.7707228	5.971118	4.8824604	5.5900183	5.9381299	4.23534822	5.43050468	5.059526797	5.368761	5.04374697	3.36703327	5.4862096	3.9364657	5.87728291	6.19935808	3.33078083	4.9508338	6.1799386	3.8074032	5.51359	5.1130936	6.1750443	5.595345	5.41342393	4.8889214	5.2761741	5.4154098	5.75765307	5.5048238	5.9311156	3.7450192	5.9405699	5.8000437	7.24139728	4.6588537	4.3650668	5.4207072	5.5399516	4.7646028
CDC23	4.7351844	5.45246974	4.1190475	3.74851564	5.4548602	5.6021703	4.6383513	5.5302511	3.6539977	5.0185746	5.0006853	5.8717055	5.0723301	5.3128123	5.6718167	6.02358523	4.72604732	5.123996475	5.4050405	5.97491366	4.3010109	5.2491127	5.2477801	5.52796051	5.52166761	3.86836691	5.225437	5.4807216	3.900753	5.1579252	4.883562	5.3390317	5.2943755	5.63153065	4.7750577	5.4746972	5.6553769	5.63340835	6.2056778	4.9495414	4.6003951	4.8773639	5.6197565	6.86914723	4.8729795	4.8955791	5.1554596	5.5523064	4.3195106
SMC5	2.3240381	4.20834701	2.8236713	2.19583126	4.4052346	3.9886018	3.3661563	4.7835283	2.8869961	3.6506975	4.664419	4.5622276	3.5464998	5.3600367	3.9856102	3.92846978	4.87624652	3.937848436	4.3611674	4.10384637	2.95478082	4.044917	3.6209987	4.73179344	4.49552289	2.69573408	4.509872	3.7335565	2.8429102	4.9020903	3.1606979	3.6380465	3.9694015	4.25211198	3.349505	4.42416	4.2459464	3.95194928	4.3724524	3.9333818	3.9090281	3.5966844	4.2443242	6.21975762	3.7765042	3.6888791	4.4239145	4.9351816	2.8973782
PICALM	7.1086982	9.34128815	6.8591989	6.15712929	8.1398529	7.9834421	7.5352173	7.7259767	6.6772657	7.5577727	8.0503142	8.2694128	7.6261603	8.2054898	8.0288314	8.13257561	9.56283372	8.329543939	8.1156787	8.11925262	6.71524053	8.2789477	8.1977368	8.21883566	8.73387978	6.86007064	8.1730203	7.6835422	6.8550245	8.1771294	7.4773923	8.3327703	8.1373448	7.95453309	7.9681554	8.1186957	7.9896098	8.35315343	8.4225639	8.7097318	7.8647939	7.8263668	8.1924326	9.26696792	7.7206331	7.695153	7.8530847	8.4786094	7.4238194
ZNF180	2.3770177	3.75972026	2.6579268	2.30533919	3.3279074	3.2902876	2.7406767	3.155151	2.5973861	2.8054546	3.1921364	3.3372265	3.0290509	4.0428897	3.3622025	2.93625385	4.08761737	2.843797888	3.0879581	3.65350674	2.66944771	3.654218	3.7733243	3.81013901	3.8057073	2.122936	3.0487602	2.9015839	2.10953	3.4428086	2.9170765	3.0780899	2.8215179	3.28010656	2.7743917	3.4677614	3.6029419	3.30486927	3.7059687	3.5801476	3.0506045	2.9826635	3.4050733	4.65286923	2.6530829	3.2782375	4.1865305	4.1642026	2.9405573
ATP6V1D	5.1621941	7.69917345	5.0703363	5.71746622	5.7247229	5.9749527	5.9611634	5.4397603	4.5922609	6.3002019	5.948391	6.6833367	6.7076217	6.6205363	6.54193	5.98324168	8.16344152	8.520064592	6.6882898	6.50751559	4.6416254	6.3196161	6.158512	6.35922423	7.04992525	5.59971893	5.8303143	5.5393956	4.8832749	6.7659721	6.2388922	6.7488443	6.0713109	6.85675564	5.8148972	5.7333181	6.6987524	6.64986408	6.1770285	7.4622778	5.3233017	7.6272867	6.0957383	7.47640245	6.2944151	5.8733694	6.2955807	6.1551922	5.898729
NAPEPLD	3.5392631	3.97121819	3.2189555	3.74416221	4.2018677	5.0341421	3.4650968	4.9766888	4.2273565	4.3566845	4.2717075	5.2111282	3.417159	4.6903002	4.6897792	4.69897529	4.8259959	3.732353626	4.3168086	4.75912888	3.11811375	4.6144572	4.2742882	5.27159276	5.29695693	3.41392255	4.8163924	4.9113256	3.6981325	4.8304228	3.7821227	5.2238555	4.8839223	4.66372467	4.3468366	5.42871	5.3442596	5.42121726	5.34218	4.7208277	4.7658135	4.8432319	4.5657589	6.68967283	4.2706025	4.1905283	5.3411096	4.8357736	3.9322101
PAPOLA	4.5226455	6.30293866	4.6174372	4.57192778	6.1794874	5.5967721	5.4679332	5.5161236	4.429845	5.5599267	5.8799438	6.2716709	5.8555966	6.4277494	5.9242914	5.80280228	6.97105492	5.903569706	5.851407	6.04341764	4.72680826	6.0786455	5.6309164	6.17513302	6.43192652	5.37437978	5.9134147	5.588014	4.2096702	5.8691324	5.5435024	5.5631503	5.9234134	6.06287719	5.2666964	6.0119997	6.0191636	6.12869895	5.7870491	6.4947314	5.6401196	6.0516502	5.9559525	7.44338914	5.4058631	5.6053065	6.0484475	6.4454037	4.8838364
NEK4	2.2801123	4.38251106	2.6517219	2.16339273	3.7805083	3.6893308	3.153974	3.7389178	3.0223147	3.2637848	3.496176	4.060439	3.5838945	3.996041	3.4330495	3.91907341	4.2462507	3.522407176	3.664398	3.90709752	2.68890361	3.7469735	3.2417085	4.16936887	4.58337634	2.90675781	3.9896435	3.6847617	2.2288998	4.4221745	3.1454522	3.6563089	3.9521425	3.68966734	2.9971165	4.0024705	3.8411753	3.78205605	4.0034698	4.256999	3.4223474	3.9812231	3.6337814	4.4997059	3.21499	3.7574396	4.0060486	4.1609229	3.2766496
FBXO33	3.4708123	5.67805504	3.396404	3.05869493	5.1269193	3.756172	3.98638	3.8263319	3.5392759	4.0758054	4.28738	4.7620692	3.3303705	4.8579099	4.2021336	3.90036372	5.84833657	5.445864583	4.1756225	4.42161551	4.06340851	4.6666628	4.4174818	5.02299118	5.0075197	3.64439257	4.3204247	3.2685982	2.9119768	3.9977385	3.6948645	3.6553541	4.7416662	4.51817723	3.7645338	4.3807524	4.4257604	4.40914218	4.2689375	5.1183821	4.0308804	3.8673887	3.8870092	5.32069011	4.0661306	3.8089298	4.0078285	4.9656743	2.8939289
FBXL3	4.5422495	6.24251952	4.3516858	3.24775698	6.420998	5.7519815	5.1212447	5.547656	5.0937862	5.6202201	5.5749842	6.197777	5.4880569	6.461027	6.1628715	5.72340476	6.47506704	5.091118789	5.7390904	5.86688015	4.20424605	6.1097862	5.7721764	6.23702487	6.22217474	4.91292043	5.8475652	5.5352014	3.9462922	6.3089597	4.7967983	6.0576239	6.0117624	6.22606737	5.6635081	5.8919287	6.1444605	5.95591792	6.02682	5.9069147	5.1187873	5.599963	5.8523571	7.82022789	5.7563931	5.9306717	6.0506648	6.5221467	5.4187194
RBL2	4.8149457	7.00962863	4.8681904	2.41702356	6.6290191	6.2159381	4.973268	5.9987758	4.7393991	5.6273562	6.0089976	6.5065857	5.1517642	6.7494912	6.0307145	5.72477423	7.0863051	6.020474042	5.6673024	6.02082022	4.07411211	6.3333002	5.8354345	6.26357392	6.16656786	4.3365406	6.5237744	6.1870183	4.6745158	6.645323	5.4690468	5.7460447	6.1298783	5.88457821	5.0522634	6.1542614	6.3221749	5.96957155	6.5402644	6.4893287	6.3119762	5.589624	6.5160048	6.92793171	5.4719854	5.4932947	6.3249125	6.5759207	5.5197546
DDX20	3.3491456	3.31595742	3.3217128	3.25079428	4.642049	4.2245673	3.7012652	4.0526562	3.2233965	3.9755681	4.2362344	4.6957655	4.08305	4.7674946	4.4743114	4.35125884	3.30679112	3.269174529	4.498863	4.44962942	3.29363887	4.2636469	4.5071845	4.9481405	4.56325835	2.89706366	4.1668162	4.0255963	3.0452147	4.4861636	4.0195704	4.5335694	4.2730328	4.67138621	3.8630434	4.7382532	4.4945741	4.55960545	4.6683951	4.0051138	3.8952737	4.1213869	4.4747208	5.20838401	4.0591349	4.1710132	4.1240401	4.8800074	4.1188474
MRPL3	6.1733335	8.01429202	5.5747914	6.08253248	7.1074541	7.034862	6.7097643	5.7003869	6.0169446	6.1716926	6.2831677	6.698347	6.66739	6.7002516	7.0573462	7.47960676	7.89829435	7.899676406	7.0682895	7.76324239	5.43970623	6.8088185	7.1097938	6.99318738	7.51776649	6.29468921	6.6584229	5.9730516	6.0898938	7.4571297	6.4687241	7.1688576	6.2814519	7.34926904	6.6385945	6.3573496	6.8976418	7.25801462	7.1451843	7.5100348	6.6641065	6.8302445	7.2703576	8.0240179	7.1463585	6.1567895	6.3156239	6.6123681	5.9257336
PAIP1	5.6296111	6.82459829	4.9750533	4.25858415	6.4817532	6.1082267	5.6732347	6.4445703	5.3256826	5.781613	5.9791577	5.779059	6.0258082	6.4170482	6.4582764	6.80872465	6.2052159	6.127262488	6.2202114	6.99296192	5.26915196	6.3064144	6.1704671	6.49619085	7.12614807	5.7891927	6.0710175	6.4078961	5.2893258	6.5710515	6.1958313	6.7142078	6.2748086	6.85888277	5.9282371	6.3475962	6.3941437	6.79486263	6.5402503	6.6731619	5.8765606	6.3223515	6.3559612	7.6748144	6.2038539	6.4725303	6.5030461	6.3437464	5.9135695
NOL7	6.7991871	8.14936753	6.75305	5.74855063	7.5301394	7.0304011	6.9743143	7.0752138	6.7070644	7.1702342	7.3040283	7.4523596	6.7355688	7.5576952	7.5788199	7.33254709	6.4205728	6.807297653	7.4981823	7.28204159	6.46014267	7.4177557	7.7803605	7.52490011	7.55560012	6.33618115	7.3457171	7.3129653	6.5217164	7.3721897	6.9723738	7.6916766	7.1372839	7.42651023	7.5453393	6.6790987	7.2283037	7.45318008	7.7595505	6.9324174	6.8850268	6.8723055	7.366594	8.48278054	6.4970448	6.6436648	7.0987758	7.3458861	6.7253648
C1GALT1C1	5.5173825	6.76324214	5.208577	4.30718811	6.4819603	6.5443779	6.0341008	6.1294415	5.0720011	6.1415163	5.8600741	6.2126309	6.1148046	6.5735872	6.61832	6.47719571	6.20551121	6.279669206	6.3090749	7.24947706	5.31912972	6.6109267	6.9673469	6.33675497	6.93292696	5.92395659	6.4156863	6.3204852	5.6628211	6.6333689	5.7477656	6.6688576	6.3574456	6.65543468	5.9565851	6.2269042	6.467771	6.50071335	6.7090468	6.29436	5.8483984	6.0052701	6.534629	7.85294031	6.5978155	6.2921712	6.6462399	6.2120401	6.1416138
RPA3	4.9009445	5.90199368	5.1491536	5.80985648	5.7181207	5.6911041	5.2313268	5.9840212	4.7718003	5.6776297	4.7143387	5.7954028	4.7653	5.4782159	5.8865467	6.42147569	5.34955046	6.039381966	5.7278327	6.00392778	4.01825091	5.6074002	5.9851139	5.99087721	5.2504759	5.04423643	6.1440753	5.5888181	5.7904512	5.9370447	5.5280048	6.2331123	5.4956953	6.19998786	6.0257833	5.6404834	5.602362	6.67309116	6.1624058	5.3532342	5.3723326	4.948539	5.8433181	7.10435958	6.229976	5.7278493	6.0376144	5.5176212	5.5689029
ARPP19	5.668842	7.5329377	5.7349131	5.56660078	7.3494999	7.004418	6.4947101	6.8718578	5.4982571	6.591852	6.5693365	7.1687941	6.9175214	7.4895207	7.3102302	7.05858963	7.81212864	6.837903842	7.0275845	7.8807057	5.68207775	7.0650653	7.1476852	6.91678648	7.54782032	6.03030638	6.8682769	6.6629762	5.2888274	6.9044651	6.4526361	6.9148517	6.6316512	7.33012475	6.7180011	7.3289149	7.1933636	7.1032962	7.0721304	7.5001072	6.4867629	7.1438039	7.1140763	8.69388404	6.6527502	7.1630788	6.9900605	7.5221102	6.7759812
NUDT7	3.3011422	5.44569892	2.885298	2.66315379	4.1761005	3.9437001	3.3714579	3.8080599	2.7315087	4.0089458	4.0566515	4.202317	3.2880818	4.3076999	3.9556833	3.47927335	4.51064201	4.976417879	3.465763	4.11375149	2.84150637	4.1096247	3.4359388	4.00627915	3.95003092	2.75860235	3.5843707	4.2699283	2.8253335	4.368262	3.7074494	3.8405884	3.8048088	3.848968	3.8737384	3.2498131	4.4056824	3.84460655	4.0884051	4.1975671	3.0926361	3.272028	3.6356426	4.57801812	3.9048884	3.3086942	3.5718005	4.1057061	4.2489638
ASF1A	3.4829143	5.15268832	3.9130537	2.58664451	4.5421088	3.9302241	4.0464001	4.0405397	2.7678895	4.144827	4.4071077	4.6542091	4.1348448	5.0083376	4.6043302	4.22316054	4.70735379	3.886702959	4.084152	4.55808635	3.78896665	4.5151325	5.2122862	4.34874213	5.09105116	4.00261944	4.2880411	3.5902457	2.5364284	3.9511895	3.7657069	4.3468496	4.1097197	4.95660736	4.4054096	4.2682149	4.1554429	4.69123187	4.7355832	4.4818577	3.9742214	4.6128531	4.8620129	6.59919233	4.1709993	3.7504058	4.384132	5.0706712	3.7290499
NAPG	4.2884264	6.20704061	3.8870632	4.30892321	5.6436198	4.6029282	4.5516635	5.499634	4.3308643	4.8712753	5.561698	5.4423128	4.1895995	5.6422958	5.0759951	4.73328773	6.68244189	5.174298317	5.0319998	5.59375943	3.906954	4.9031458	4.9259932	5.43332695	5.47244909	4.02286784	5.1131246	4.89038	4.139309	5.1838512	4.4793014	5.0965416	4.8167961	5.24523405	4.7492198	5.3096549	5.4037766	4.99119634	5.4249741	5.6041585	4.8224791	4.7294874	5.1305305	6.40245015	4.9617362	4.9106224	5.8650756	5.4053983	4.4551775
TRIM37	3.395066	4.16517274	2.8095366	3.62006502	4.3059369	4.3002215	3.8969674	4.4778349	2.7303309	4.095881	3.9070396	4.4710037	4.0564958	4.7770567	4.0698664	4.45742401	4.08407927	3.509198473	3.9990732	4.78553278	3.2684259	4.5386884	4.0330746	4.68046087	5.13321998	2.8262562	4.4576083	4.141798	2.8560825	4.6893205	3.7490286	4.3015529	4.7074569	4.27996571	3.6314393	4.7700794	4.1775431	4.37022819	4.6629928	4.230205	3.9434751	4.7199354	4.2309447	4.93674257	3.9518181	4.0920327	4.4153408	4.8334943	3.3967277
VAMP7	5.3974686	6.86683734	5.4650824	4.73305185	6.8961891	6.8978222	6.2596361	6.5091483	5.1216523	6.0408998	6.0807094	6.6878735	6.6535587	6.5860877	6.814186	6.9441037	6.98114444	6.554229053	6.5035273	7.18864966	5.51166939	6.8250744	6.4667362	6.74354195	7.45018785	5.59115065	6.8107458	6.2109407	5.0254114	6.4032032	6.024585	6.6857403	6.5703881	7.10269533	6.3730377	6.7651948	6.541635	6.65535394	7.0294334	6.5298714	6.0907189	6.7499953	6.8698157	8.20071847	6.7392319	6.4317229	6.5014068	7.0883438	5.9816391
C18orf32	2.5857886	4.47491952	2.4642048	2.18001532	3.668403	3.0434763	2.5469606	3.4850675	2.71531	3.3745474	3.6078472	3.7352476	2.5281515	4.0487416	3.9645028	3.19897014	4.20582906	3.471130651	3.2755835	3.78261812	2.88824441	3.725004	3.2703951	3.81520453	3.76647595	3.18628228	3.272398	3.5868906	2.49576	3.4764674	3.1736787	3.6418376	3.1103952	3.55792761	2.8653859	3.6686608	3.6996715	3.81412141	3.5917412	3.6803992	3.7756633	3.5281124	3.3939835	3.90612586	3.2141109	3.5474137	3.9669966	3.7731364	3.6224732
GALK2	3.4866867	4.46152842	3.1134653	3.03028329	4.8190718	4.8622713	3.624202	4.5745259	3.7867079	4.8281001	4.0267117	4.9569116	4.6210727	4.646684	5.0035989	4.68476176	4.52479529	4.108962078	4.5237366	4.97757344	3.13457054	4.6588756	4.2747202	5.14320198	4.86518067	3.06370851	4.3552898	4.5161645	3.2275985	5.0382251	4.0252443	5.1764369	4.3683561	4.93361859	3.9732295	4.7435021	5.1850325	4.85663123	5.2170813	4.80475	3.9951719	4.1299283	4.6034717	5.5373597	4.7021057	4.4869699	4.5851106	4.4305894	4.4233803
UFSP2	4.9533271	6.2270239	4.763623	4.43584722	6.7757809	6.3213181	5.2097751	6.752778	4.9960658	6.056944	5.8723383	6.5783284	5.750037	6.2541837	6.5228183	6.61490346	5.63612698	5.936332833	6.4883333	6.47056201	4.49648947	6.2942442	6.0811236	6.26495359	6.38104136	4.32707418	6.0719222	5.9012765	4.8527481	6.5803596	5.4578219	6.7042849	5.816145	6.46899612	6.4481534	6.3329374	6.7329543	6.52868426	6.6895278	6.2740986	5.3195358	5.8182043	6.2448183	6.65940936	5.8393877	5.6635493	6.0272837	6.3250967	6.2882832
RAB3GAP2	4.128969	4.44382599	4.2124779	3.57898057	5.5866634	5.5813724	4.427762	5.0392671	3.8938616	4.6849091	5.089781	5.4814263	4.7141765	5.6169955	5.2165962	5.2840758	5.27974719	4.644693628	5.1395021	5.2926239	4.26415566	5.347484	5.103717	5.47481394	5.89742215	3.86498611	5.1006948	4.7436598	3.5215273	5.6515536	4.5675499	5.7379691	5.2163303	5.19798789	4.8219997	5.5428497	5.506644	5.32646839	5.5796859	5.5204304	4.6884811	5.2665975	5.4308332	6.83087752	4.694003	5.0716863	5.5076003	5.6104683	4.3741753
B3GALNT1	4.3637086	5.49237071	3.9572458	3.44152717	4.8823785	5.6926408	4.4284322	4.8239599	3.692361	6.1450056	4.6959893	6.0480167	5.0431424	5.605348	6.1110585	5.62889848	4.00704547	3.891586329	5.123068	6.1273613	3.70450976	5.740317	4.7975757	6.21259416	6.27248236	3.78667031	5.7148191	5.8374023	3.8896194	6.3539564	5.1211423	5.9482092	5.0980257	6.59448293	5.5155601	4.8406841	6.0331515	6.21229963	6.6672973	5.5465174	6.1376899	5.3511922	5.3206351	6.98969936	5.3117297	5.4844765	5.8900154	5.7307706	4.8148447
BRCC3	3.3225212	5.13388228	3.6323247	2.72367945	4.4501016	4.0621668	3.7411556	3.8606178	3.3737276	4.0308632	4.0686312	4.6919447	3.6310378	4.2934871	4.1871268	4.89949388	5.30981129	4.735545181	3.9118412	4.05313211	3.43910019	4.3597117	4.8688237	4.27639855	5.80146299	2.91100997	4.5602941	4.5691056	3.5367393	4.5304198	3.5618809	4.3881017	4.1520004	4.39271233	3.548514	4.5191658	4.1719252	4.24143256	4.9953431	5.0569046	4.3013445	4.8576093	5.102053	5.75188273	4.1693287	3.7155663	4.8273862	4.8236884	3.9142268
UEVLD	3.4040319	4.76798201	3.1338483	2.40518546	4.494368	4.3149177	3.8777458	4.5375267	2.9440189	4.0629937	4.1913899	4.5030647	4.2180325	4.761185	4.5368662	4.56011329	5.03901733	4.490764116	4.3047309	4.8303159	3.22082663	4.6540122	4.2399094	4.32092619	5.08562892	3.4561743	4.5454063	4.0763033	2.9953825	4.8829041	3.9042048	4.5163145	4.2057723	4.57222372	3.8854517	4.7569187	4.6898649	4.69710054	4.6324612	4.8323877	4.0117022	4.4368505	4.5128478	6.20764793	4.1522703	4.6182599	4.5992659	4.6494055	3.7053474
CAT	7.6354607	9.82056859	5.8891926	5.7230451	8.5904702	7.9893363	6.3995426	6.8121985	6.0404071	8.1713869	7.7279628	8.9463048	8.5914584	8.1840099	8.2645736	8.048705	9.20939223	8.823400718	8.0490174	8.38323128	5.50009417	7.9835065	6.8555389	8.64768961	8.90946346	6.36335701	7.644321	7.5530466	6.4127713	8.8810774	7.7551287	9.2526589	7.9660997	8.11840317	6.5975151	8.0653814	8.6516201	8.41546117	8.7650003	8.862119	6.8351437	7.7029119	7.8787493	8.7578098	7.5267088	7.4803038	7.180207	7.8740066	7.6966166
ZIK1	1.2062247	3.39146928	1.4179349	0.93836222	3.0997171	2.7735453	2.221346	2.3319975	1.2075034	2.1383385	2.7413522	3.4093255	1.7254891	3.596444	3.1087291	2.5124222	3.42167699	2.18272204	3.0087454	2.89087274	1.46247922	3.2924631	3.5809038	3.72936048	2.86696725	1.38365402	2.6142977	1.5010166	1.2940521	3.1738344	2.0089862	2.6395442	2.2582453	2.49624587	2.4501725	2.6787274	1.8797774	3.26501489	3.1752925	3.3386979	2.4102844	2.8786069	2.3101121	3.53550674	1.605741	1.8323542	2.311655	4.1599322	1.3051699
ACVR2A	2.4684726	2.29294024	2.2567517	1.60644044	3.8714066	3.9422441	2.9848059	3.2254281	2.1881867	3.2405245	4.0516109	3.9965341	3.0023833	4.0806004	3.7516106	3.89670759	3.93113264	2.844285038	3.6294921	4.03582112	2.25092479	4.0847007	3.5842854	4.42889668	4.309431	2.82396789	2.9713907	3.4231547	2.4966388	4.1337248	2.6935938	3.9845423	3.3387462	3.35489463	3.2781434	3.8575328	3.3733471	3.68375347	3.652949	3.7265347	2.7280323	3.6060038	3.5037063	4.51584556	2.8073185	3.3497848	3.3240594	4.3328581	2.6881167
NAE1	4.8131074	5.91900883	4.6365059	4.61349545	5.8805622	5.1311758	4.9591186	5.4150781	4.5777567	5.3274267	5.5137926	5.6487369	5.1406081	5.8737924	5.4751047	5.55452181	5.60994253	5.237778055	5.1487714	6.20235911	4.2936417	5.3574074	5.7541601	5.7374413	5.66084307	4.76260011	5.1669234	5.6606579	4.7005683	5.9955051	5.1281272	5.631484	5.1859104	5.35927333	5.6157965	5.693445	5.5485831	5.70687341	5.7171662	5.4416752	4.9927751	5.0794447	5.6777201	6.8302914	5.7615878	4.9291565	5.4924824	5.3904986	5.329219
NPAT	2.4249766	3.42117064	2.4583953	1.58835351	4.1431846	4.1009642	3.1285285	3.729013	2.270267	3.4436876	3.3840204	4.2037584	3.4568196	4.5218785	3.727238	3.92223682	4.91953941	3.726242061	3.7740253	3.93899751	2.38035914	4.1180824	3.4565782	4.31221913	4.42053907	2.74364612	4.3248205	3.3193561	2.6530816	3.8849808	3.2808732	3.4057126	4.3438032	4.08218967	2.8512849	4.1568379	3.9153016	3.82095994	4.3949063	4.169961	3.8453759	3.5288578	4.0422707	5.65547402	3.280747	3.5932176	4.3559318	4.7504109	2.9443139
WDR20	2.7825293	4.59547136	2.558199	2.37621423	4.1486437	3.5616134	3.1010561	3.3234587	2.5628607	3.9051348	3.9987823	4.3570622	3.5372487	4.409008	3.7483452	3.33272593	4.82256295	4.344427486	4.0382397	3.14316695	3.0060293	3.9895397	3.6891401	4.62912977	4.2944052	2.64727846	3.6440956	3.3353438	2.2063829	3.8128861	3.4454011	3.5565303	4.0821718	4.03367509	2.9150674	3.6620943	4.0786924	3.77764642	3.8319631	4.4461599	3.2381185	4.0811933	3.6745539	4.48099663	3.5252709	3.4381383	4.0391582	4.3917401	3.194039
HAT1	3.8538513	4.54660736	3.7811154	3.73732793	5.670778	5.157442	4.7857702	4.8995258	3.9565574	4.987891	4.9832394	5.4579933	5.2655374	5.6143283	5.4969576	5.88051233	4.15695722	4.247564731	5.5542796	5.9418449	3.508292	5.4803049	5.9782781	5.84308265	5.43626565	4.56938085	5.3008906	4.9834836	4.3317933	5.6177819	4.8571197	5.784186	5.531096	5.64815883	4.928238	5.1973461	5.2632793	5.99194917	5.5676001	4.8427452	5.014662	5.0310049	5.3058204	6.58092835	5.1772098	5.1995885	5.041282	5.4834649	4.7958112
RAD50	4.6031172	6.04622272	4.6234335	3.51709595	5.2079911	6.406343	4.7581701	6.1959988	4.6177776	5.0272894	5.0676294	6.1696775	4.2543484	5.6079238	5.7500215	6.34614869	6.07657439	5.386255389	5.7020208	6.68781525	4.28359212	6.0948285	5.5060982	5.7919189	6.09713866	3.57492306	5.9087853	5.2447226	4.5942451	5.7916112	5.3395226	5.1289146	5.736144	5.7918533	5.1276372	6.8381877	6.3507913	5.76512024	6.2508462	5.785502	5.1007355	5.2946465	6.2975041	7.28129202	4.943477	5.5082986	6.3306712	5.9514216	5.2393231
CAB39	5.1910467	6.45532441	4.7602957	3.63152036	6.4796015	6.1120108	5.7176326	6.0649758	4.6266531	5.1745821	5.6688607	6.4564702	6.1024609	6.7454105	6.3563249	6.62914456	6.15935143	6.315353723	6.3033656	6.68334753	4.67725092	6.32296	5.8868762	6.63395206	6.99213975	5.42717481	6.6297819	6.125563	5.3189757	6.6010156	5.6224386	6.6751527	6.3049095	6.4105796	5.8376567	6.4130234	6.1142888	6.68004483	6.6353972	6.5104382	6.2120108	6.4267761	6.5192334	7.541755	6.3332269	5.9669383	6.1544138	6.7469583	5.4839757
SMC2	2.3597011	4.65704222	2.7007558	2.43905284	4.251628	4.7151377	3.9193075	4.5032679	2.3576629	3.9736162	3.549308	4.1964267	4.5405108	4.6751529	4.4900255	4.62672123	4.89464009	4.069952269	4.4909627	5.05482803	2.99497546	4.4150518	4.1854768	4.46383362	4.78567197	3.0839909	4.8067426	4.0162472	2.5687762	4.0816046	3.5167892	3.9876907	4.294294	4.52295154	3.6953545	4.1737775	3.9180791	4.3253347	4.8702317	3.7742493	3.9359563	3.2254745	4.3474636	6.35242444	3.8681785	4.2111368	4.7812633	4.8418105	3.4634851
CASC4	6.638683	7.80858932	5.5742346	5.08170134	7.0867467	7.1631934	6.0481897	7.2340487	5.711689	6.6246543	6.5981978	7.271759	6.7069218	7.315878	7.4506911	7.56722072	7.80576204	7.060483149	6.8328416	8.00542536	5.59920528	7.369476	7.7498426	7.28931726	7.28617579	6.40770532	6.841519	7.0244632	5.8251774	7.4674726	6.5918038	7.5587029	6.3078852	6.88102746	6.5724591	7.2134734	7.2391021	7.41028258	7.2709773	7.6922198	6.847241	7.2867164	7.3779891	8.83807753	6.7323377	7.564039	7.1294615	7.2839907	7.1118108
PRRG1	2.7308701	5.53818443	2.7666507	1.96044125	4.533267	3.8116589	3.6020014	3.8123931	2.5757998	3.6729606	3.5782046	4.3045856	3.6939935	4.2454992	4.2138617	3.7373829	6.04567054	5.098902176	3.9353097	4.4545555	3.28875864	4.3889289	3.2532689	4.12338051	5.26560549	3.67408078	3.6944623	3.8069574	2.0802346	3.5862677	3.7770605	3.6583821	4.4330359	4.35335045	3.7185604	4.5588152	4.0676233	3.98697078	4.2680816	5.4829042	3.177871	4.295979	3.6796516	5.60544859	3.7410803	3.6593594	4.0726064	4.755638	3.2739653
SESTD1	2.7077384	3.52467346	2.2562908	1.34467596	4.4084596	3.5054561	3.2851387	4.5606212	1.7483941	4.1572096	4.1173711	4.7174129	3.1141597	4.8692191	4.5293171	3.82944001	5.413131	3.370710048	4.3318463	4.12645037	2.96476058	4.5655668	4.1243352	5.0821361	5.23483934	2.95441526	4.1446327	4.1241876	2.5105088	4.4598397	3.0498209	4.4769578	4.6789518	4.27536467	3.3017281	4.03402	4.1956612	4.28191149	4.9466559	4.2360689	3.6555066	4.5074646	4.1584336	5.8518089	3.3894898	3.7923351	3.047046	5.16413	2.9462794
TRUB1	4.3828241	5.36305952	3.9485323	3.85453218	5.5396153	5.2181597	4.3179842	4.9936788	3.599334	5.0280017	4.1537682	5.1720238	5.7151627	5.5402672	5.3674669	5.18118303	5.70434494	4.261661044	5.1220223	5.71454385	3.6039468	5.032393	4.4979309	5.22607597	5.9669481	4.17569452	5.0017427	4.9445073	3.5806407	5.0549066	4.6630511	5.636561	4.762635	5.681911	4.5736566	5.5934709	5.1693602	5.04128241	5.5690527	5.4528184	4.3488696	5.9867625	5.1932723	7.38800072	4.8762239	4.8557765	4.9905933	5.3015374	4.0606315
KLHL15	1.4499165	3.41026204	1.6876341	0.72220668	3.4347559	2.9064186	2.1845921	2.8547747	1.3447677	3.5933815	2.4935531	3.3572042	2.6924666	3.5693757	3.0319193	3.00951395	3.9741607	3.896445481	3.1757638	4.08782062	1.63374617	3.249581	2.5676126	3.86526655	3.73616077	2.45354068	3.3790644	2.6523218	1.3773563	3.1953626	2.5322434	2.9220493	4.2050543	3.06899019	2.8428985	3.5134375	3.0773208	2.99949826	3.3746527	4.0191428	2.7836812	2.907467	2.7506796	4.77010632	2.6872885	3.1647826	3.314244	3.8895478	1.9705813
NUP133	4.0300917	4.74874151	4.0245263	3.65789181	5.7746628	5.6247444	4.3866154	5.4216598	3.5818276	4.985149	4.6980159	5.4287573	5.0704464	5.6853202	5.3936987	5.51188878	4.71311916	4.384702407	5.1352406	5.62995859	3.99839748	5.3299987	5.2201682	5.77500984	5.95611987	3.98067651	5.1880387	4.5979774	3.6364927	5.5982401	4.8655797	5.9259137	5.2380537	5.31612434	4.7295568	5.3903298	5.4587014	5.4035514	5.4214027	5.1793509	4.7484027	5.2896303	5.3110079	6.15392336	5.0008868	4.977417	5.6335553	5.8245709	4.588734
RC3H2	3.0900534	4.2142413	2.9360826	2.68152784	5.0459657	4.784472	4.1119296	4.896956	2.9848579	4.430216	4.6380635	5.1702737	4.1759886	5.6888036	4.7387185	4.78008109	5.41510191	4.469442123	4.7643485	4.93233778	3.14902064	5.1123513	4.4677693	5.32099661	5.42330845	3.55913158	5.08848	3.9754609	3.0408118	4.7511405	3.9225816	4.1068092	5.2602872	4.75217813	4.0630101	5.0468043	4.5419779	4.57328905	5.1327503	4.7714654	4.6604622	4.0891876	4.7193936	6.17800862	4.1387178	4.2902143	4.7827219	5.7240079	3.1993543
RNF6	3.9272874	5.39727723	3.8499313	3.04163579	5.4710289	5.3392641	4.697869	4.8874969	3.9809074	4.9645424	4.7797896	5.3558925	5.06525	5.7097658	5.1744621	5.48322287	5.38063546	4.625295453	5.3108997	5.47547115	4.0617634	5.360208	4.6134315	5.74570847	5.552015	3.79226341	5.4157568	4.6978801	3.5779835	5.3627838	4.6060717	5.2889323	5.5744399	5.250695	4.5486045	5.7468791	5.435663	5.23644049	5.6316993	5.1852996	4.9350575	4.9010403	5.4541414	6.54051174	4.8815273	5.0335642	5.1610303	5.6558824	4.5107578
TMX2	6.3330153	8.67399959	6.25194	6.48180942	7.5813555	7.2799426	6.6018402	7.2783764	5.9072328	7.3019983	6.8763205	7.52842	7.0943198	7.377523	7.5630659	7.88790196	7.87327733	8.67788319	7.5432312	7.87447808	5.57421971	7.0810108	7.3824832	7.42084087	7.74268288	7.00748897	7.1243551	6.6004917	6.404961	7.9197848	7.1185797	7.7663868	7.4480141	7.7654142	6.650595	7.7683308	7.5474295	8.14464945	7.7667846	7.776904	6.870683	7.5918993	7.5833552	7.42234766	7.3901958	7.4398451	7.3453969	7.3928823	7.014072
PIGW	1.7505295	4.42673765	2.5741885	3.39917028	3.6674892	3.2274137	3.3030076	3.5300049	1.8953659	3.6893346	2.7370405	3.5456359	3.2748121	3.6838875	3.5314853	4.18879407	3.89050423	3.309909137	3.6819542	4.54748077	2.32181806	3.3555624	3.4462045	3.82682835	4.36204584	2.13712452	3.2341912	3.0789959	2.0898145	3.7597663	3.1415474	3.4863635	3.9409141	3.77231508	2.5301274	4.5477557	3.5260217	3.5019747	3.8523526	3.7016623	5.0455056	3.145625	3.370468	4.63580577	3.3599713	3.3690091	3.6762532	3.5146924	2.3090884
VTI1B	5.2065786	7.64437532	5.4606613	6.02676278	6.4964797	6.416261	6.2798827	6.3238519	5.0950234	6.6953801	6.5209576	7.1689245	6.3530407	7.0399972	6.8880962	6.70586467	7.3811602	7.365922684	6.8843347	6.56891123	5.36648828	6.7491234	6.4917881	7.18444896	7.35935545	5.75870868	6.4773169	6.3989496	5.2263562	6.8619274	6.8918673	6.2125656	6.6879227	7.12318297	6.2338122	6.3130203	6.9580876	7.1853391	6.8981727	7.3185203	6.1473036	6.9838814	6.4136758	7.84653881	6.57653	6.0198911	6.5328115	7.219365	5.9393676
IDH3A	2.5189669	6.05365406	2.7210225	2.14153628	4.7629507	4.4669919	3.4615745	4.2791619	2.7337802	3.9416327	4.0712914	4.3749582	4.2554601	4.521707	4.3106609	5.00725022	6.33286225	5.656054193	4.6384547	5.27921983	2.47193267	4.115817	3.5973421	4.55261769	5.02569367	2.951408	4.443797	4.0682779	2.8044013	4.2534664	4.0071021	4.3149388	4.1905814	4.68657636	3.7165818	5.5844924	4.3407574	4.53037298	4.6441548	5.5087423	3.4305801	4.8304035	4.3929054	3.8918452	4.1327091	3.8783587	3.6905362	4.2810324	4.0631685
NIF3L1	4.8054996	5.86326263	4.5789956	4.38387033	5.6722306	5.8469695	5.0754355	5.1988863	4.3347215	5.4533666	5.0680001	5.6769001	5.7577503	6.0052604	5.60258	5.95668608	5.24591684	5.164514425	5.2951005	6.16012951	4.41030093	5.5752976	6.4551936	6.02115977	5.87870618	4.38068187	5.5232535	5.7650962	4.9340107	5.6653982	5.3455196	6.2322574	5.342376	5.80596431	5.0208435	5.9243709	5.583671	6.01651868	6.1450942	5.4056507	5.455421	5.328893	5.9456432	5.79492738	5.6306708	5.4851535	5.5459791	5.7765431	5.3651772
PEX19	5.9037943	6.54709195	5.1063697	4.48924815	6.9147568	6.795908	5.7640731	6.1733712	4.5742237	6.2201464	6.0308053	6.6835085	6.2419717	6.4792233	6.8166487	6.64290308	6.02698513	5.943695532	6.6901075	6.92061598	4.7016697	6.3857163	6.4594891	6.7360298	6.81519094	5.15020406	6.3491033	6.3783047	4.8631588	6.6709889	6.0984109	7.7167261	5.9129651	6.90226161	6.2369453	6.3527479	6.6608857	6.81514225	6.859354	6.5273994	6.0289973	6.5641497	6.6609312	7.04366734	6.7643105	6.3812935	6.5192093	6.6594969	6.5973869
PAFAH2	3.5652256	4.90656485	4.2888045	4.1329858	4.8833205	5.5962571	4.553182	5.4591648	3.6218841	5.0303546	4.3407261	5.4406887	4.9415366	5.0759427	5.284737	4.64549979	4.70865792	4.950663604	4.6876774	5.43724545	3.76967879	4.7110264	4.7061322	5.64075311	5.94960687	3.20511168	4.8181266	5.1455109	3.6832956	5.4547021	4.7774858	5.3867299	4.9670419	5.40456595	4.6352789	4.780551	5.3239208	5.4135869	5.8401334	5.0570647	4.354	4.9711516	5.1927382	5.40248712	4.8723699	4.9001978	5.2085365	5.0187427	4.9828384
PPA2	5.5577512	7.31763566	5.0760651	5.77046473	6.0720214	6.218319	5.7915389	5.8422708	4.3646739	5.8906037	5.2917237	6.0891471	6.490479	6.0286092	6.263959	6.66467059	7.33101529	7.136652134	5.9148236	6.89152388	4.90081543	5.8483024	5.6098536	5.96159759	6.9771705	5.05591278	5.901219	5.1598129	5.1039258	6.0980332	5.7176499	6.5055929	5.1494912	6.76805033	5.5152561	6.3653902	5.6827228	5.96815827	6.603136	6.4547576	5.1369194	6.5895681	6.2198163	7.79755451	6.6978653	5.700451	5.8445365	5.8112753	5.4138448
MOSPD2	2.9716745	4.12062957	3.4395512	2.18588555	4.1581646	4.2296692	3.6530083	4.2726512	3.6393045	4.0950586	3.866222	4.5121054	3.8647694	4.8132433	4.218523	3.97029265	4.53943885	4.217664271	4.0172368	4.55827015	3.23172851	4.4806945	3.9896751	4.71057173	4.52772828	3.05400391	4.4162867	4.1217266	3.1503803	4.9338952	3.8855444	4.2350829	4.6621387	4.46087338	3.7865191	4.7465706	4.5955757	4.11747261	4.5599248	4.4284953	4.3095477	4.0080378	4.1807839	6.05839896	3.9377186	4.1760867	5.0883907	4.6055549	3.6420686
IBTK	4.7524524	5.70072666	4.3369677	3.77906854	6.0027463	6.0134871	4.8695687	5.8362305	4.4532455	5.4962739	5.2021223	6.0023778	5.4956741	6.2705112	6.0425471	6.38323157	5.50547807	5.256294694	5.6273652	6.48722842	4.21730098	5.9323654	5.4860922	5.67956173	6.12826853	4.59785944	5.8539126	6.0980263	4.5045844	6.3377118	5.5781748	5.878495	5.9589058	5.84379999	5.0920866	5.7362531	5.8108383	6.16203301	6.3304463	5.8741783	5.6258458	5.9757229	6.1976831	7.63698123	5.1507975	5.2359454	5.7877152	6.0358165	4.7199311
SCAPER	1.9012797	4.04175202	1.8266148	1.53448151	3.850918	3.3346135	2.4308295	3.6548081	1.8806009	3.163422	3.0661873	3.7300421	2.9267936	4.1435195	3.1217283	2.70082131	4.35755484	3.414517485	3.276329	3.04911886	2.03412841	3.2925062	3.0156369	3.86783501	3.65816857	1.79428737	3.7081179	3.5200059	2.0618109	3.8063242	3.1335888	3.0696746	3.0555017	3.58496421	2.8428547	2.7767988	3.5936209	3.20657423	3.6469319	4.0769066	2.8738641	2.9076848	2.8682043	4.60427481	2.6525825	3.1261401	3.7888834	3.7146946	3.1018618
UTP20	2.8588485	5.59665399	2.9442526	3.08651222	4.5713567	4.7323264	3.3637672	4.3264871	3.36618	3.9591103	3.645483	4.2542706	3.7895396	4.4866032	4.041485	4.59067365	5.05833244	5.63369502	4.4241152	4.58353848	3.25978167	4.1739296	4.3892047	4.71754441	4.78562453	2.48941235	4.3019212	4.5442228	3.1146025	4.8835783	4.3375463	4.0707205	4.6323507	3.88511743	3.7624073	4.6896806	4.3675963	4.22852067	4.4544701	5.6472974	4.2078017	4.0014849	3.9061792	4.84521678	3.6435097	4.1760549	4.4877967	4.5767084	4.02197
MFAP1	5.1310019	6.82841262	4.8851604	4.32959347	6.8001006	6.6409115	5.5396229	6.2673986	4.8417876	6.3854758	5.7934389	6.5066346	6.4157256	7.0280275	6.5322553	6.27793123	5.96476726	6.267729161	6.606185	6.68204705	4.66201886	6.4489447	6.9129761	6.94139016	6.91128848	4.52775479	6.4130526	6.0873312	4.7526688	6.2944083	6.0249167	6.2923867	6.3333903	6.6401539	6.1357165	6.3364014	6.6352757	6.6384205	6.664105	6.655889	6.0492574	6.257818	6.4373009	6.43934049	6.2549553	6.434361	6.3004477	6.8181197	6.4813441
WDR3	2.7810773	3.37092715	2.6146551	2.87111455	4.6218188	4.3368733	3.3718604	4.2468028	2.938733	3.9422044	3.6654475	3.9683517	3.8673031	4.217526	4.1740242	4.71091792	3.47280226	3.5430064	4.3175182	4.68638134	2.95776579	4.0173985	3.9740923	4.47565749	4.34334021	3.06060284	4.0709581	4.0697938	2.7185613	4.6567353	4.0513358	4.1528248	4.0009157	4.3760609	4.0525219	4.6844777	4.3252133	4.09384582	4.4304143	4.6759596	3.8151471	4.0246967	4.138751	4.79514651	3.9248125	4.125477	4.2760948	4.4086938	3.9775095
ZFR	4.9516079	6.28148785	4.7266015	4.37953944	6.4981664	6.2408626	5.5137408	6.3164145	5.0654738	5.9555359	5.6175559	6.386379	6.0499261	6.6425243	6.3250323	6.51069384	6.37750826	5.811933281	6.0916559	6.801295	5.04624521	6.479411	6.0767234	6.33360356	6.95733165	4.86241774	6.1009404	6.0864225	4.6863516	6.6562243	5.7448247	6.1199556	6.5226885	6.55472554	5.7595735	6.425081	6.3074273	6.41555384	6.5125217	6.3894723	5.6942154	6.2766903	6.322619	7.34855617	5.9127042	6.1906005	6.2048587	6.7367665	5.8148875
MFF	5.6591392	5.7109742	5.454826	5.39079605	6.2476504	5.2982521	5.5055693	5.9301111	5.3337409	4.7546444	6.1365901	6.2620511	5.9361568	6.1057893	6.1107671	6.90438948	5.54057774	5.600774069	6.1218849	6.93959247	5.15627868	6.3008355	6.4362358	6.73146189	6.48102424	5.09998049	5.9538176	6.2953478	5.3493264	6.2977296	5.963368	6.9770868	5.7502774	5.98879935	6.2067366	6.6754108	6.2167446	6.58808508	6.3072567	5.9125393	5.8766248	6.0651759	6.3382779	6.82349836	6.0033993	5.756783	6.0011024	6.1163979	6.3575714
TADA1	3.6958403	4.23571072	3.4152294	3.27238296	4.613074	4.4191781	3.7520466	4.4599307	3.3160447	4.12668	4.2748701	4.8257575	3.882846	4.942444	4.6432065	4.29398027	4.25650504	3.562821169	4.201334	4.45120119	3.52714738	4.4159573	4.3216007	4.80325873	4.81248757	3.38958118	4.2581411	4.7902167	3.0196037	5.4947702	4.1152981	5.4060099	4.2189566	4.63368735	4.0105365	4.8095682	5.0829427	4.65698798	4.6003869	4.4379324	4.1242033	4.5838732	4.6066907	5.85863961	4.3788298	4.6126442	5.0148915	4.6932668	4.514583
ATF1	3.9308176	5.67625833	4.1592344	3.23237222	6.2833993	5.2631334	5.0182404	5.2102236	4.0399654	5.4561436	5.0877233	5.7308063	5.3410254	6.0102296	5.7241147	5.48176019	5.43933335	5.603961525	5.562553	5.71896746	4.36603557	5.5367557	5.1576281	5.64990421	6.01242035	4.89069281	5.6269586	4.970389	3.9461745	6.1229514	4.9356089	5.5445838	5.5489093	5.90809712	4.8211894	5.2719355	5.6791692	5.53133929	5.7256098	6.0250421	5.0854035	5.3834801	5.2358984	7.05988403	5.3001102	5.3863997	5.511422	5.9390335	4.6623315
ZNF551	1.5775422	3.18738545	1.91184	1.18602975	3.1595813	3.0610411	2.0086238	2.741837	1.3101284	2.3937972	3.0666691	3.4575728	2.2379816	3.5719912	2.9222973	2.78993994	4.4833621	2.692875955	3.1254621	2.89985847	1.91967292	3.425344	3.1755719	3.77504933	3.08652606	1.47636117	2.6905597	2.1701557	1.3815114	3.2113472	2.6005551	2.5146378	2.5127606	3.22591997	2.2702277	3.1773984	2.9237414	3.02394197	3.2868329	3.4050743	2.464677	2.9764051	2.74147	3.3311787	2.4470546	2.6389142	2.8544834	3.9600874	1.6779837
DYNLL2	6.1509738	7.66474806	5.2078681	5.41523674	7.0336329	6.8547353	5.8866943	6.203735	5.0440407	6.6463506	6.0758855	7.0254383	6.4753467	6.97883	6.7913913	6.85899348	6.67947976	7.063828868	6.5645277	6.72549459	5.02893087	6.8787097	6.1105011	7.27042868	7.57761559	4.4725614	6.5368316	6.9243523	5.2070028	6.9283243	6.0304732	6.7616553	6.7478112	6.34189254	5.8746334	7.0545199	6.948628	6.7988863	7.0315148	7.5043168	5.4887693	6.8989871	6.6360181	6.68404661	6.5123536	5.673146	6.5315307	6.8991198	5.7156468
TRAPPC6B	2.5703991	5.1645595	2.9372518	3.06372204	4.3394902	3.2395276	3.8841251	3.6801186	2.7415242	3.8212387	4.221797	4.6606545	3.6373294	4.7852304	4.0261603	3.63599395	5.6080774	5.381132763	3.9407326	3.9570514	3.15252978	4.180421	3.7626516	4.55488412	4.40797642	3.3236191	4.1695948	3.3309224	2.6118787	4.2195462	3.4076585	3.6797238	3.8831053	4.21108848	3.3614346	3.8621968	4.3650198	3.92628423	4.0643614	4.725719	3.4923425	3.84721	3.9876641	5.8067001	3.9230345	3.6388988	4.1089326	4.6092548	2.8519331
OSBP	4.3851347	7.0871795	4.8938785	4.6073228	6.5066563	6.6107931	5.9792366	6.5794128	5.2548261	6.35772	5.9651298	6.8823259	6.4548558	6.5531684	6.6492612	6.81127185	7.0037519	6.895054482	6.4254041	6.8699399	5.01887967	6.712509	5.9223711	6.58720363	7.09838425	5.22789113	6.2245314	6.463501	5.1040308	6.7981545	6.2241732	6.6945264	6.8761419	6.50699124	6.0062559	7.0097355	7.0141482	7.02487543	7.0302897	7.1281769	5.9954452	6.314663	6.5690412	6.96099696	5.9414011	6.4174686	6.6542468	6.6108684	6.0841343
C17orf80	3.7430832	5.27121924	3.9970342	4.49591553	4.9383428	4.7561053	4.1741833	4.7737578	4.1350911	4.7565644	4.55227	5.2289147	4.3814284	5.4120376	4.8446308	4.79408385	4.2445865	3.678031639	4.6145766	4.90691338	4.13416455	4.9803314	4.7139792	5.20870412	4.89842518	2.96736281	4.6805822	5.0460692	3.177142	5.0030282	4.2766773	4.7108046	5.0294536	4.83906726	4.4556761	4.9337051	5.1753065	4.89640058	5.2332502	4.6644154	4.3749224	4.6651456	4.8097625	5.55773688	4.4777562	4.5389133	4.9597869	5.4574559	4.8531998
GHITM	7.2305988	8.86303629	6.8282761	6.44321666	8.7426638	8.3864317	7.1867937	8.1702131	7.1664599	8.2323117	7.3273191	8.3107249	8.1245271	8.2754629	8.3581338	8.11944416	8.36409648	9.249729716	8.2616984	8.44061749	6.38325768	8.1340352	7.581644	8.31214959	8.94815352	7.20385583	8.0928839	7.892914	7.1169094	8.0976782	7.851536	8.6438355	8.0410652	8.75703075	7.9663119	8.5855018	8.2601057	8.35745511	8.7370291	8.8780194	7.2076904	8.6706916	8.4143784	9.25322916	8.7961212	7.3354669	7.478507	8.0249741	7.0976255
EID1	6.9456748	7.85331492	6.9448995	5.6926697	8.4906553	7.6076111	7.2636108	7.7289778	6.6495119	7.8271848	7.8966262	7.983252	7.4865829	8.1553462	8.4360967	8.32771008	7.57199891	7.482863035	8.1651612	8.85792785	6.72985832	8.1529343	7.8591908	8.29692686	8.04438531	7.11156486	7.7805405	7.4392629	6.1555404	8.1221665	7.1931572	8.4040212	7.4178193	8.55119342	7.9584018	7.9993374	7.9663836	8.33533744	8.3118357	8.132687	6.5660305	7.6691877	7.8209964	9.55148914	7.8588879	7.7421025	7.8379867	8.3927452	7.6100447
EXOC5	3.0634328	4.70886717	3.0711982	3.11600256	4.4039314	4.4658447	4.1377544	4.3020137	2.9395112	4.4669154	4.2227953	5.198737	4.9660647	5.0485501	5.0811238	4.49808838	5.36280099	4.235945089	4.6885138	5.09844162	3.45791012	4.7472292	3.8663912	5.02324788	5.426625	4.22432292	4.5030412	4.0727399	2.7077407	5.2317328	4.6269379	4.172375	4.9973858	5.25074666	3.601391	4.6322245	4.7618847	5.07248571	4.7670783	5.2946504	3.9617832	5.1516819	4.578958	6.65137337	4.533859	4.6190272	4.6319838	5.3267442	3.3426297
CHUK	3.7293561	4.73243655	3.5987649	3.41817609	5.12195	4.6471776	4.099469	4.7131719	3.4582249	4.7999324	4.4778203	5.3463623	4.6563817	5.4185455	4.9831574	4.47039045	5.03940937	4.46467932	4.7712774	4.67050374	3.4518857	4.7326036	4.4482455	5.36351056	5.5088838	4.07647421	5.077623	4.8533032	3.5301058	4.8090724	4.5261	5.0452414	5.1195551	5.22739732	4.0880599	5.1074926	4.6344876	5.05784209	5.4564871	5.2111918	4.6524301	5.2887662	5.0378314	6.48157059	4.4281146	4.1682985	4.6563552	5.220654	3.7730797
BCDIN3D	2.2842122	4.46103824	2.4518419	3.21752183	3.1830659	3.1940105	2.8242951	3.4470788	2.9698357	3.2039319	3.021777	3.7662746	2.853148	3.5550045	3.6616334	3.04931902	3.60935815	3.126837685	2.9639028	3.0709931	2.96973072	3.6839656	3.3076238	3.7409581	3.88181808	2.59044724	3.104544	3.4490128	2.5167477	3.5463942	3.4623295	3.2226034	2.9313038	3.23116515	2.9330895	3.5884092	3.7778419	3.58510002	3.6658955	3.8052988	2.9184585	3.1446521	3.146772	4.25661525	3.3657908	3.1926387	3.9020094	3.7385112	3.4673654
ZNF17	2.2748106	3.1665873	3.1168769	1.78870398	3.5853104	3.0534524	2.80464	3.3373787	2.5894885	3.1868976	3.7466852	3.5070203	2.8275246	4.0545491	3.3506828	2.83987284	4.13555383	3.435208816	3.2903841	2.84512739	3.07152151	3.7692023	3.7701771	3.64342689	3.10634134	2.01016573	2.9804186	3.3727108	2.3321082	3.510186	2.8570475	3.2652003	3.2957305	3.29017514	3.0905005	3.2562822	3.5500367	3.20937457	3.6015184	3.9450699	3.4048595	3.1256276	3.4561559	4.22181206	2.9959599	3.2605155	3.9878778	4.00765	3.1738564
HELQ	3.2518692	4.41514071	3.3886342	2.81488782	4.5539277	4.3680901	3.6505219	4.3501507	3.2257334	4.2599005	4.2711995	4.8205145	3.8752641	4.9066254	4.2542361	4.00448426	4.24674627	4.241256927	4.2827462	4.11520238	3.46823021	4.4185412	4.0415967	4.58138491	4.32001741	3.07179016	4.4955717	3.9746282	3.1305626	4.4412797	3.9439979	4.2016507	4.1093984	4.26109964	3.8387374	4.454045	4.6008872	4.11694161	4.6605291	4.3905771	4.0201949	3.8083867	4.5916694	5.50838419	3.8711141	4.1114779	4.6295441	4.7100828	4.0324427
DUS4L	2.3558678	4.01199724	2.2498188	3.01894839	2.8030678	3.2777572	2.5067239	3.7597893	2.1424006	2.9117754	2.8502343	3.0993525	1.9200527	3.342854	3.0680188	3.90857533	3.90930102	3.718821976	2.932731	3.67749337	2.48836321	2.7281414	3.0714311	3.66731699	3.04555034	2.18132455	3.2500905	3.8593704	2.7352583	3.7122616	2.8371099	3.3036156	2.7888278	3.15004207	3.5291939	3.5298064	3.0733062	3.50089859	3.453066	3.4258529	2.3646579	2.6222117	3.3675979	5.33175376	3.1674546	3.059313	4.721011	3.0106291	3.2493816
MCEE	4.2136116	4.90480806	4.4712159	4.28313248	4.5833778	4.3409354	4.5605606	4.7728025	4.5942145	4.5612012	4.933603	5.2443178	3.9066357	4.9861203	4.81754	5.26960527	4.50576662	4.907258373	4.5581449	4.71788653	4.30205514	4.928226	5.2257183	5.62424359	5.09808373	3.64390156	4.6095445	5.1192685	4.8553146	5.521179	4.3377492	5.3537155	4.5604517	5.03523033	4.7773029	5.0404254	5.452022	5.00041476	5.2595048	4.5011748	4.6417004	4.1748301	5.0816096	5.69755964	4.9523106	4.9186256	4.9694142	4.8266502	4.9872416
INVS	2.2446231	3.67095303	2.7123515	2.65914686	4.207239	3.5858662	3.2718686	4.16525	3.0236119	3.6445922	4.0693431	4.7155612	3.7470751	4.4144052	3.9049997	3.64230097	4.07439157	3.243442199	4.0266014	4.21383114	3.20299711	4.4505834	3.4797894	4.46550808	4.41294316	2.40467924	4.0145585	3.8096657	2.6669236	4.2167392	3.1947265	3.7420798	4.2150535	3.88720953	3.5198988	3.8546043	4.1609308	4.13914262	4.5304538	3.5738293	3.2707277	3.8411177	3.7406962	4.03128504	3.4427692	3.4806823	4.0218755	4.6561436	3.3245735
ENOPH1	5.9593133	7.31713561	5.4300216	5.51754576	6.6932607	6.5176367	6.2266932	6.4810235	5.5846971	7.2466414	6.1323346	6.6511264	6.2353388	6.7711267	7.0122247	6.58562577	6.80112267	7.100132416	6.4629148	6.78384564	5.41769055	6.3169271	6.2970745	6.85787246	6.74645456	5.70186045	6.590463	6.4740776	5.2210929	6.8996711	6.4594031	7.0221314	6.3930937	6.79720621	6.6769212	6.7303876	6.671083	6.77304201	6.986847	7.075112	6.2023614	6.5791253	6.4490731	8.13359561	6.7818547	6.9065442	6.7145543	6.5253835	6.6146193
MSI2	3.5341799	7.35314987	3.3723238	3.20341335	4.2345764	4.2409116	3.2826493	4.3301678	3.3471201	4.0393781	4.18712	4.3955918	3.9070701	4.7994973	4.2588119	4.39853957	7.01631575	5.77670679	4.1909245	5.55726013	2.85462972	4.5314193	4.8144708	4.3704931	5.50385228	2.41149214	4.4425952	4.217025	3.3498297	4.8524992	3.4055389	4.3796601	4.4258225	4.31796929	3.7241159	4.2787809	4.4068869	4.381211	4.4924764	5.7243154	3.93488	5.1381096	4.6596281	5.38672131	3.94031	3.9931762	4.4556989	4.4109258	3.8719052
DNAJA1	6.3122704	8.63372707	6.6400019	5.5543839	8.2557125	8.045384	8.0561211	7.8898665	6.4514472	8.2828508	7.5465959	8.583068	8.0832338	8.4179239	8.5209834	8.15121754	8.17765487	8.425936126	8.5014797	8.01187402	6.3058494	8.0155997	8.3457728	8.53132646	8.68711046	7.26675892	8.687319	7.3319764	6.5699924	8.0937503	8.2473838	8.346567	8.8599794	8.68963714	7.6382903	7.8017166	8.2361116	8.90636458	8.9461	7.8272207	7.6190559	8.0433492	8.6211057	9.21918966	7.878632	7.4738488	7.3980162	8.2201193	6.9164352
FBXL17	3.6612166	6.22962852	3.7931721	2.44012706	4.8914785	4.9020253	3.7479685	4.7643802	3.1360765	3.8564044	3.5170072	4.8377091	4.5587054	4.6291358	4.9078847	5.48608791	5.87045868	5.527855065	4.1595772	6.03197095	3.17269616	4.6419564	4.1089657	4.32577183	4.91466474	2.8595628	4.4320416	3.1718684	3.3449948	4.7625909	4.2840894	4.838723	4.766523	4.79935274	3.4745853	5.1797727	4.8343027	4.50937643	4.5550924	5.1620908	3.833585	4.380605	4.7235385	6.05749939	4.1278958	4.3865813	4.1729181	4.6729377	3.4144913
NSUN3	2.4280073	3.55819173	2.3893848	2.16653807	3.0137805	3.3114005	3.3208004	3.0274762	2.4940993	2.7992826	3.4393972	3.341906	3.2029745	3.7277775	3.3971563	3.51274412	4.31341696	3.168616185	3.0886947	3.77929236	2.21367215	3.5965697	3.5557442	3.23837107	3.75354181	2.37562123	3.6761008	2.8683569	2.5043182	3.6791095	2.8422445	3.2879922	3.1145927	3.43587167	2.9603179	3.494606	3.5305089	3.12367865	3.7543339	3.6944653	3.052907	3.0542846	3.7894195	4.83878649	2.9544307	3.0150804	3.3593132	3.9579876	2.5707766
TSTD2	1.1992069	4.07543042	1.7295456	0.53506893	3.3615353	2.9550539	2.1501147	3.1197098	1.8339156	2.7820041	3.42076	3.6233851	3.2489283	3.7892264	2.9672691	3.34182142	3.98206802	3.275100992	2.9862478	2.86448981	1.78886572	3.3555254	2.5290609	3.55036718	3.95523488	1.39950047	3.4796324	2.374284	1.8336519	3.1152721	2.2995296	2.6462946	3.1952959	3.27681142	1.8848946	3.5297908	2.8473321	3.19754127	3.758335	3.0965438	2.8777709	2.9907234	3.1847054	2.66750656	2.4247405	2.6306192	3.0174505	3.8672666	1.5231792
METAP1	4.6301907	6.33456898	4.8122114	4.7499951	6.3149029	6.218665	5.5274747	5.9970827	4.7967442	5.6768611	5.6318241	6.3749393	5.3758423	6.1522045	6.2073034	5.89426931	6.82841849	6.787242366	6.0218883	6.01017262	4.9615879	5.946808	5.6358464	6.14837803	6.5895353	4.62015708	5.9881853	5.5905859	4.4913061	5.9256555	5.8052099	5.9081812	5.7651345	6.48904853	5.8971558	6.0068789	6.1047175	5.86320756	6.3274957	6.3457518	5.2923182	5.6129605	5.9213145	6.99172888	6.0228527	5.8995063	6.0630725	6.5024266	5.7157406
SUCLG2	5.0019987	7.49299597	5.1639905	6.24179455	7.3558335	6.6506214	6.5337849	5.8698495	5.8638468	6.4739574	6.1630598	6.5629208	6.6011985	6.4675577	6.8911055	7.39825276	7.68394179	7.032781286	7.0870374	8.04887382	5.30293845	6.8409078	6.1872983	6.56545496	8.02702369	6.64258413	6.8164393	6.2517975	4.6347096	7.0908307	6.624832	6.6844252	6.3285223	6.92434027	6.6760803	6.2964009	6.7850838	6.74418218	7.2697468	7.0762258	5.4366877	7.2842024	6.6622712	7.9984969	6.8833381	6.7836802	7.1791773	6.5535461	6.135238
PIGB	3.7185338	4.78854994	3.4432074	3.06883711	4.0473244	4.2126221	3.6015574	4.1524595	3.2236363	3.6940781	3.8801451	4.4490317	4.1338508	4.2952248	4.5975782	4.80896097	4.37517229	3.338344356	4.0412519	5.43432567	3.39378316	3.7922934	4.782773	4.2567615	4.22728529	3.17057277	4.1447437	3.9512792	3.2961611	4.5743169	3.9859362	4.6153413	3.3967132	4.45916965	4.0443581	4.6832286	4.3126163	4.34547291	4.6369755	4.0469215	3.7461963	3.8081986	4.9303	5.58598195	3.7349783	4.0165006	4.3255638	4.2727566	4.0628091
C1orf74	2.2505203	2.15728265	1.9033096	1.75470986	2.447668	3.0398573	2.401435	2.3655769	1.2691124	2.2717551	2.2727281	3.242637	2.6692008	3.0537693	3.0091269	2.47000653	1.89159598	1.399557865	2.7623904	2.55931918	1.57500927	2.7247995	2.3813062	2.96860044	3.09116385	1.3016978	2.4413863	2.2655527	1.58841	2.5310827	2.1196393	3.8334069	1.9068697	3.08168198	1.7569427	2.9893164	2.9605978	2.78752628	3.3344935	2.5693425	2.5486753	2.7081333	3.199479	3.35247297	2.9793333	2.4896072	3.00337	3.1285301	2.3519717
ZNF330	4.7393387	6.6100141	4.6996346	4.31986747	6.2516564	6.110608	5.3666239	5.8060871	4.6375352	6.1883189	5.5850199	6.1173346	5.8362162	6.3610369	5.6273149	5.92204218	6.59803963	6.975459147	6.0641708	5.74426825	4.39136395	5.738393	5.7172041	6.39483526	5.91483973	4.3557065	5.9237708	5.7480464	4.509252	5.6821724	5.6656124	5.7129452	5.9096892	6.14444583	5.4385758	6.0283333	6.0527693	5.47224461	6.2176128	6.3124395	5.1517009	6.0720979	5.7595057	6.43452367	6.0355685	5.4533281	6.1940493	6.1422916	5.519545
BCL2L13	5.2944558	7.18939761	4.9648974	4.42193952	5.8674442	6.1291534	5.2121345	5.7532319	4.6154572	5.7250062	5.2189611	6.1365084	5.578327	5.7340862	6.1594041	6.36383951	6.17795389	6.305458677	5.8733951	6.61031359	4.16499135	6.0179396	6.1693351	5.65877409	6.46678737	3.8418678	5.3812181	5.5442558	4.437405	6.3259897	5.6107027	6.1028782	5.8909602	5.99227728	5.7064156	5.9841622	6.0576139	6.11232295	6.2423862	6.2586139	5.1750808	5.804111	6.4645937	6.476449	5.6851954	5.5792262	5.9353685	5.8400513	5.9603398
MRPL45	5.1740025	7.49920557	5.7669701	5.84320826	7.6172211	7.282389	6.4009885	6.8907432	5.7049372	6.9826021	6.3832696	7.0191759	6.6080071	6.9557354	7.2232872	7.27663898	5.5897292	6.274101306	7.180744	7.84455836	5.54616899	7.4447653	6.9191534	7.0449193	7.33246714	5.75327921	6.7796123	7.2287149	5.5048823	7.3821535	6.9215039	7.0172689	6.9496622	7.44932824	7.5275647	6.8565976	7.3259708	7.32100173	7.2309762	6.6742783	6.1898341	7.1698176	6.8337953	7.19130612	7.0334677	6.6329914	6.9015894	7.2440473	7.2505249
DCAF6	5.2344514	6.24534592	4.6782068	4.33034362	5.8847413	5.8560467	4.8909649	5.5803026	4.1821306	5.0963121	5.2786052	6.1323755	5.5460533	5.9079464	5.6828564	5.94645172	6.31856144	6.140571412	5.4809718	6.16372567	4.43914724	5.666727	6.3156324	5.84531255	6.32690782	3.63168935	5.5227591	5.7833405	4.5453788	6.1297146	5.4167259	6.8873496	5.3345357	5.63724666	5.1374531	5.8336549	5.8292019	6.00196021	6.206216	6.1435058	5.5949172	5.7889564	6.4758583	6.21959471	5.3533628	5.3432601	5.6115985	6.0722669	5.2386304
FARS2	4.3453525	5.6778971	4.3503405	3.68770708	5.7264408	5.6458106	4.8839803	4.9126835	4.1640538	5.2249949	4.9810602	5.5150675	4.8817829	5.2293659	5.7000134	5.41175193	4.33077882	4.844822891	5.5218927	5.47759168	4.17375834	5.1856452	5.9110995	5.5029508	5.43563203	3.80810436	5.4483172	5.4560458	4.2752135	5.1363293	5.1458568	5.5301574	5.1028509	5.74722149	5.698487	4.524358	5.1855695	5.53658725	5.9089929	4.8997153	4.6519714	4.7081444	5.3381039	4.59852029	5.033316	4.6438573	5.0454802	5.3444818	4.9797937
ZNF480	3.3699281	4.57203776	3.8972086	4.21446387	3.8794948	4.5796701	3.9820147	4.5738167	3.5894234	4.3299007	4.3443323	4.446115	3.6884279	4.5812688	4.3908976	4.56190122	5.48416474	4.786301288	4.2221971	4.68531027	4.04054503	4.678493	4.8465517	4.46973816	4.67498321	2.70425872	3.7759397	4.7051491	2.9002801	4.1847674	3.981776	4.1229556	4.5285281	3.88582389	4.2403799	4.9953401	4.7843588	4.50931816	4.4329798	4.7535611	3.9828434	4.2619202	4.8509657	5.94748543	3.5986939	4.286854	5.3514689	4.718956	4.8332207
SMARCAD1	4.0515761	4.88394374	4.0092304	4.05824942	5.2493368	5.5191665	4.5029562	5.5723161	4.0644305	4.8674945	5.029683	5.5003678	4.96876	5.59691	5.1663469	5.31570885	5.50709014	4.283474771	4.989477	5.80989916	3.88258114	5.2269187	5.1081603	5.52226864	5.76579603	3.5514241	5.3510714	5.1149542	3.5459781	5.3253878	4.7477857	5.0012766	5.1079966	5.51358891	4.6203843	5.5462298	5.265139	5.05676119	5.5573235	5.4012972	5.1380883	5.3461508	5.2844053	6.80594552	4.9000194	5.2903452	5.8240515	5.7121472	4.978876
MTMR10	4.5358776	6.0189071	4.1262195	3.82965539	5.0526263	5.3774221	3.5460337	5.0661655	3.9514877	4.5955103	4.7896902	5.3685084	5.2070155	5.4544821	5.0840796	5.42645762	6.44915341	5.284924387	4.8646231	5.80557803	3.83998638	5.1649158	5.0865088	5.34639382	6.38872066	3.09737726	5.0914613	5.1587419	3.6734607	5.0571793	4.7136059	4.6021958	4.429374	5.17500719	4.6195	5.5418638	5.696526	5.1175073	5.2168929	5.1737936	4.7175226	5.3994328	5.4813197	6.40721396	4.6493696	4.5683756	5.2898045	5.5895206	5.2711512
RAVER2	2.3747459	3.45641263	2.8256873	3.20286111	4.4276179	4.0152552	3.4659316	4.5076975	2.8079717	4.3787988	4.5866602	5.1493624	2.7108802	4.9700356	5.1226323	3.70546036	3.66909463	4.008118341	4.672237	4.85160262	3.27944831	4.7404186	4.1669136	4.92959381	4.2340471	2.54313939	3.914232	4.7096777	2.4528292	5.4832384	4.0406904	4.7525993	3.9801335	4.15329231	4.9710856	4.6488806	5.6110155	4.86718086	4.6576532	4.5783962	3.4624985	4.5269694	3.9935304	6.56126364	3.8743691	4.3087329	4.1343807	4.860539	4.8259588
ANKRD46	4.0822303	5.63269386	3.452145	2.99249094	4.8905448	4.4819357	3.7714665	4.8840695	4.0513089	4.4264846	4.7324929	5.3076515	4.6655506	5.5363706	5.4724186	4.27110557	5.16727012	3.532482053	4.4685733	4.81761943	3.41646032	4.5735012	4.2144094	5.17920598	4.95388312	4.82233226	4.4145505	4.7372556	3.3683994	5.1347809	5.0617199	5.5545402	4.1546573	4.88148749	4.8215256	4.5677251	5.727383	5.26344153	4.9764373	5.016428	4.0674521	4.7505493	4.6270522	6.36598762	4.6587621	4.4151709	4.499432	5.2650717	4.1048532
SYDE2	1.6856024	1.42758978	1.1225726	1.15839276	3.0371122	2.7332068	1.2201008	2.9001968	1.5280718	2.9747952	1.9861143	2.8607435	2.1608987	3.0293653	2.6242027	2.13670964	2.37981253	1.372796311	2.2110257	1.93857183	1.26677716	2.2780289	1.4429631	3.54716427	3.25099056	1.20444272	1.8169892	2.6676067	0.9045846	3.7754347	2.2077143	2.4504302	2.9872916	2.20279331	1.4889614	2.4742598	3.1847557	2.80709132	2.5778812	3.1265728	1.4069024	2.0789075	1.7618621	4.35370208	1.7984506	1.8549764	2.890863	2.7515855	2.0177992
TFAM	3.7252864	4.78065893	3.6368494	3.4571339	5.6333371	5.0594846	4.3232413	4.8660527	3.5663828	5.0964678	4.4148658	5.2343232	4.960073	5.5249362	5.2864549	4.86790593	5.74822022	4.813982976	5.2288123	5.55266028	3.49918042	5.0679491	4.5801267	5.49901547	5.57794444	4.32627796	4.8730598	4.9444598	3.2522136	4.8446211	4.7204651	4.9817742	4.6891234	5.61970122	4.3999042	5.6766607	4.9951991	5.25464069	5.2678102	5.3828349	4.5684362	5.1094591	5.0888853	6.91854245	5.1183255	4.502436	4.8683139	5.3819955	4.6097895
CEP78	1.4431667	3.66990842	1.9846764	1.96242583	2.17285	2.4224678	2.310216	2.4683807	1.5132886	2.3381248	2.78042	2.6469381	2.3713842	3.2618179	2.3731689	2.37892992	4.63138772	2.886656264	2.569869	3.08926069	1.93086433	2.8710696	2.3859118	2.96768977	3.15694766	1.75993741	2.8661644	2.4906676	1.7235619	2.8609307	2.2340337	2.1868495	2.6022738	2.42541923	2.1199696	2.8147324	2.56202	2.65294458	2.8162597	3.4761754	2.4578946	2.3924867	2.7586388	3.91230254	2.2158301	2.567408	2.7432784	3.0590935	2.0021904
ERI2	2.4116594	3.80126056	2.3654624	2.38722614	3.2240354	3.035674	2.3043349	3.0834177	2.1697867	2.9515059	3.1652246	3.7038007	2.6436136	3.9068142	3.140485	3.12844644	3.18561335	2.754623131	2.8139628	3.48004924	1.92897355	3.2283582	3.2817149	3.41511086	3.12301362	1.54186736	3.1512909	3.3427075	1.985273	3.6245678	2.2876813	3.1497699	3.1510365	3.26792048	2.5303102	3.8641899	3.624539	3.091813	3.5958279	3.4240072	3.3114458	2.8068751	3.3742558	4.89082973	2.6379217	3.0691513	3.6227587	3.6672493	2.6307137
LRBA	3.4453661	5.05771199	3.5512561	2.99592646	5.4857653	6.3797907	4.0082808	5.3110342	3.5288219	5.0528911	4.0859273	5.4623058	4.5158763	5.4448439	5.4077606	5.94747004	6.25473876	5.004619417	5.3506811	6.01429257	3.45691819	5.189401	4.6960803	5.63334611	6.30699	2.711659	5.4324808	5.3306421	3.4328967	5.18726	5.1911774	4.9799823	5.3377027	5.48029552	4.645795	5.723663	5.043335	5.21077802	5.6325684	5.6595156	4.4130443	5.1946505	5.3761367	6.3717399	4.9677884	4.6855708	5.2456203	5.4143352	4.6816943
KRIT1	2.8754811	4.42318165	3.4989958	2.65553282	4.1524981	3.9707148	3.224965	4.6317082	4.3262715	3.81111	4.4319537	4.7710884	3.2323375	4.9940362	4.0842431	4.90166211	5.1254308	4.084983292	3.7390354	4.31980615	3.01071856	4.2483596	4.2636525	5.16524711	4.13845937	2.29561421	4.4859298	4.6729835	3.8038365	4.9297612	3.5842066	3.9276801	4.2357659	3.79484655	3.6386437	4.896842	4.7794539	4.61019134	4.5652316	4.3839856	4.3058466	3.6452438	4.6254249	6.35043866	3.4127764	3.8191458	5.086806	4.7392247	3.4777334
TJP2	3.342132	6.3972156	3.2047754	3.49066999	5.5201049	5.6803081	4.4269612	5.1547817	3.4646698	5.2506246	5.2861403	6.1665195	4.6146168	6.2811134	5.718803	5.74760427	6.15520419	5.798535999	6.1627451	5.97130218	3.83866223	5.8327422	4.8486425	6.35769401	6.99581335	3.45470107	5.4122415	5.0257099	4.2085532	5.8041985	4.9727733	5.8821374	5.8481312	5.40225101	5.0722397	5.0693303	5.7649776	5.52867345	6.0999512	5.0834221	4.1480611	5.5043198	5.7649023	6.12553462	4.9494701	4.6333147	5.2018732	5.9945991	4.5682944
AIMP1	5.594746	6.50612242	5.5163035	5.77268834	6.7507798	6.3390335	5.8819776	6.4650898	5.5292174	6.3788911	6.1630742	6.398658	5.7491327	6.8565492	6.5699942	6.60401349	6.44105473	6.594402132	6.6308845	6.62743227	5.41012338	6.1339363	6.4916552	6.63452581	6.38846137	5.18640918	6.3731938	6.2819771	5.1343504	6.8910822	6.0222283	6.5713123	6.1676902	6.53191272	6.3148805	6.7465762	6.5516582	6.18755268	6.6855826	6.5643666	5.9746642	5.8546483	6.6536205	7.96395191	6.1105815	5.9583652	6.5411067	6.4523682	6.1249522
ZNF441	2.8717891	4.00971129	3.0816717	1.62081208	3.4004359	3.7013371	2.6337682	3.9207967	2.9366319	3.2016224	3.7088973	3.9198488	2.4449984	4.8579384	3.4482214	2.86804694	4.75626187	3.100079193	2.9908034	3.30666773	2.45144389	3.9442	4.3204685	4.06434281	4.53692431	1.75436153	3.4263821	3.9288619	2.0184933	3.8533152	2.7331425	2.9838637	2.954406	3.16410591	2.6175967	4.0914425	4.1526837	3.66164269	4.1234792	4.1873833	3.0918922	3.4876061	3.9809777	5.41802349	3.1770723	3.4099142	4.6223441	4.4591939	3.5723423
HSDL1	3.9690393	5.51514334	3.404726	3.73412549	4.6886587	4.7327421	3.8020192	4.3727125	3.137629	4.2673532	4.211278	4.7352927	4.8192127	4.7187353	4.3048348	4.27430479	5.37996955	4.918968049	4.168652	5.05576848	3.34464361	4.6979413	4.6262346	5.04008928	4.99124523	2.94464633	4.2827292	4.6687197	3.2138137	4.8353068	4.3267709	5.0190427	4.5499598	4.68934843	3.8966964	4.9006383	4.8779915	4.67498323	4.5894494	5.0362998	4.2254401	4.6783621	4.4044872	5.28702168	4.2644535	3.8307682	4.7453099	5.0341584	4.2928893
CCDC25	4.7293538	6.23509582	4.1594423	4.43801833	5.9035038	5.9575218	4.6249862	5.7300106	3.6973733	4.821617	5.0131964	5.7533037	5.4043124	5.3664243	6.0668221	5.96168139	5.68853728	4.701463182	5.4106595	5.70497736	3.99369754	5.441886	5.0956846	5.79276744	6.11307128	3.6088309	5.5406391	5.3326497	3.7123919	5.1674822	4.4509116	5.5956218	5.007206	6.11894659	5.5198364	5.4285441	5.7497936	5.81709189	5.6771949	5.567876	4.4849861	5.1725397	5.6501324	6.74798585	5.5788059	5.0002925	5.7622029	5.7707687	5.6114853
ZNF253	2.5979809	4.08211286	3.4607647	1.69326411	3.6967922	3.8288453	2.9491538	3.9599005	2.934979	3.5465596	3.6065233	3.9618507	3.630963	4.2975384	3.8527337	3.26765669	4.98709137	3.767803253	3.4476164	4.0236358	3.02135821	4.1880655	3.7749162	3.82452598	4.73111406	2.46176001	3.46899	4.0777957	2.0263883	3.4310809	3.1264236	3.5676573	2.5550369	3.61850107	3.2416939	4.5514859	4.6921177	4.21303593	3.869523	4.2918343	3.4520537	3.9577658	4.220644	5.74619291	2.967798	3.9463074	4.3479526	4.4215642	3.3534108
DHX36	3.8001249	5.20405036	3.4037197	3.21205752	5.3555807	5.1222879	4.5397403	4.4617646	3.8145859	4.7070052	4.8719698	5.2869689	4.6183913	5.351871	5.0798644	5.08743215	5.94733085	5.053969845	5.1710959	5.42922648	3.65302327	5.2570983	4.9255777	5.44980295	5.72158907	3.69326307	5.1936462	4.7881192	3.6573194	5.5242237	4.4399598	4.9368503	4.8047963	5.24161445	4.466129	4.9185096	5.0938763	5.10059222	5.257391	5.2163139	4.7745103	4.5961495	5.1592264	6.51271485	4.7707779	4.5906146	4.8128256	5.540507	3.8592809
PRPF4	4.399151	5.95053216	4.530329	4.1132551	6.2129614	5.6913904	5.3565501	5.6193073	4.0726751	5.8492332	5.2143429	6.1993313	5.6937866	5.9033778	5.9176452	6.07160497	5.34804848	5.507731319	6.4230604	6.40512605	4.40776829	5.7985041	5.6252595	6.25515677	6.04898651	4.63956475	6.0460179	5.0960864	4.2190124	5.9900473	5.0133586	5.7330279	6.0496668	6.10373637	5.49599	5.2548437	6.0791481	5.94343934	6.1945248	5.084232	5.2636428	5.2175077	5.7284615	5.55525281	5.8496843	5.3938063	5.3511012	5.8571531	5.0427144
FAM98B	3.1421942	3.82957705	2.95559	2.27844324	4.6844147	4.2488333	3.5845597	4.1995328	2.5907702	4.2013906	4.0013817	4.3964207	4.1614803	4.6613051	4.3955584	4.4557059	4.60585623	3.639486686	4.4503348	4.93454898	2.80779928	4.3643485	4.5429422	4.47661283	4.89946336	3.29434354	4.2671908	3.8426745	2.7883026	4.2668538	3.8563945	4.3637528	3.9635638	4.47326228	4.1552652	4.32709	4.3013853	4.46017884	4.4927724	4.5557891	3.3488737	4.1820789	4.2162149	5.97046683	3.6997053	4.3502254	4.1287212	4.5354924	3.5503337
DEK	5.8185221	6.89479126	5.1050427	4.1196515	7.3728594	6.8485484	6.2002335	6.7244993	5.3324018	6.4395944	6.5551454	7.2525918	6.7480775	7.6037728	7.186431	6.98977053	6.39680598	5.762444045	7.1387285	7.11960049	4.8609878	7.0155676	7.2443331	7.3524067	7.12522833	6.09053494	7.3968357	6.433648	5.3090451	7.271665	6.2336463	6.8496745	6.7949899	7.28046328	6.327674	6.5900891	6.7838859	7.04619603	7.3211531	6.6003203	6.8887742	6.2264715	7.1135129	9.28434075	6.3496909	6.4799681	6.7716729	7.4490045	5.6675055
CRNKL1	3.7461793	4.53728635	3.7218049	3.45345551	5.1111805	5.2171622	4.4399446	4.6769015	3.4078701	4.6332358	4.2906483	4.981122	4.740566	5.298631	4.9313863	4.98285822	5.05372408	5.128902828	4.9032699	5.13845822	3.8523124	5.195954	5.0893245	5.11368452	5.46213809	4.18876797	4.90366	4.899158	3.7495122	5.0026145	4.4441118	5.0560999	5.1120165	5.01965158	4.4677001	4.8559162	5.2762179	5.3615759	5.1543176	5.22202	4.6420281	4.9649926	5.0050288	5.9883893	4.7204571	4.6611976	5.259448	5.329854	4.6380423
EIF2A	5.1358297	6.46277266	5.0988108	4.12015561	7.2143618	6.6414898	6.0298122	6.0536284	5.2835329	6.5758109	6.7106265	6.8027466	5.7231539	6.8195266	7.0959199	6.78680151	6.40592872	6.546928754	6.8839573	7.38265053	4.91616035	7.0394166	6.5927458	6.46270247	6.58632081	5.78906537	6.3322166	6.9534279	5.4087331	7.3048427	6.2562893	6.6614521	6.0810506	7.40575785	7.3650821	5.957081	7.0408863	6.97073532	6.7530576	6.9801935	5.8677731	6.0749667	6.7352994	7.84095097	6.1654162	5.5841893	6.3678876	6.9115184	5.9124836
PRKCE	1.7103483	3.57932646	1.9519437	1.57657522	3.2707338	3.1029326	3.0194576	3.0787853	2.0576452	3.5336678	3.3160725	3.7295581	3.8796828	3.7305043	4.0614722	3.19128677	4.58579114	3.90697919	3.7923054	4.8234782	2.64034597	3.7601358	2.6739102	4.01204821	3.98250446	1.92527237	3.2312037	2.9527465	2.4115296	3.6291329	3.0870562	4.2654049	3.4706041	3.47042005	3.0925293	2.9469126	4.2126756	3.6985943	4.25874	4.1328563	3.0599964	2.9155643	2.9150825	4.9371713	3.0787855	2.6270429	3.1616748	3.6726413	1.9603357
EIF2S1	3.8635221	5.9328533	4.0418761	4.50453728	5.8071468	5.4252314	5.4735437	5.316297	3.9049124	5.5778995	5.5391149	6.1311573	5.6889427	5.8479364	6.0460492	5.64623283	6.25277923	5.736005615	6.1888264	5.70982022	4.437918	5.71155	5.3353995	6.15433032	6.01424863	5.28198924	5.6057157	5.018559	3.7842447	6.1636668	5.5055006	5.3328681	6.0370671	6.28238993	5.0870576	5.6499535	6.0827734	5.94328414	5.8049235	6.0095134	5.0779496	5.3517794	5.5255765	6.90867084	5.5513236	5.4960286	5.6834244	6.0187997	4.8772133
GCLC	4.2673032	5.58093434	3.5028173	3.08029186	4.7090451	4.7429178	4.1568297	5.3302716	3.3170743	5.0906844	4.3050694	5.1023273	4.7363669	5.2314724	5.2929504	4.71159103	5.18007351	4.907025927	4.4167984	4.68122406	3.34768278	4.5210907	3.6380662	5.37469796	5.39987272	4.11395577	4.9192399	4.8025685	2.9352102	5.0501884	4.3901179	4.5598496	4.8231779	5.1106424	3.9406052	4.5112685	5.2588733	4.99024673	5.1291688	5.2031381	4.8693167	5.2998536	4.9830096	6.58046501	4.9755986	4.1800079	5.1479819	4.95663	3.9814613
ARFIP1	4.5524938	6.05066765	4.3482882	3.79589419	5.6911242	5.7358035	5.1579149	5.2906566	4.2307418	4.9900966	4.9687687	5.5775997	5.2829342	5.7765999	5.7072253	5.52714111	6.35069134	5.727961313	5.4264917	5.87120779	4.35192274	5.6110291	5.4490337	5.49772478	6.31937164	4.60313553	5.5909703	4.8370708	4.1144363	5.4551816	5.0448505	5.5340178	5.3780288	5.80477576	5.3463648	5.6209382	5.4041689	5.42891747	5.7584726	5.8338952	4.821442	5.629265	5.5632587	7.0002896	5.5274653	5.1707551	5.5302157	5.936157	5.2343186
NDUFB5	5.4122761	7.19263988	5.9709	5.37080901	6.7088154	6.7326757	5.840997	5.5719906	4.9246088	6.1328537	5.7332729	6.2476185	5.9004747	6.1100266	6.4754219	6.95369377	7.09787223	7.541062358	6.3407272	7.47327812	4.66318137	6.1153252	6.3620977	5.97563276	6.77578307	5.96641887	6.0098135	6.1814078	5.3281291	6.4714661	6.25034	6.7039706	5.0309466	6.98349045	6.8398853	5.7336796	6.3945732	6.85281312	6.5097531	6.66357	5.5498165	6.8923287	6.5248232	7.85213622	6.7009271	5.5942419	5.8449488	6.0260062	5.4858946
GKAP1	2.6623431	4.82068489	2.5870505	2.15334096	3.8739877	2.2591529	1.9620084	3.4531809	1.9428143	3.0663836	3.8200403	4.0093303	2.7657732	4.545208	3.2232995	2.38423066	4.38592927	4.013342647	3.0083083	3.34188366	2.65449962	3.4977015	3.547407	3.62212397	3.51409028	2.06484154	3.1799971	3.3410224	2.1563767	4.1048386	2.5625207	3.7429514	2.9906234	3.00324737	3.3010316	2.7257555	3.8600609	3.52566438	3.0682869	3.0032244	2.1292908	3.2152189	2.7649983	5.1923364	2.6052678	2.2801613	3.4927686	3.4733784	2.893633
MTMR6	4.1868936	5.2388843	3.8645964	3.17614252	6.0054727	5.5043274	4.7929894	5.4353468	4.063722	5.0924556	4.6888248	5.6179909	5.2338964	5.6068971	5.6600093	6.02163309	5.43249216	3.841327248	5.4365298	6.49336775	3.83600009	5.7053272	4.55225	5.65994598	6.10424753	4.25930441	5.5227509	4.8888278	3.8068426	5.8486621	4.7468579	5.7627183	5.6367821	5.82622883	4.8876433	5.6675762	5.4673215	5.85013211	5.8306366	5.2801227	5.0442539	5.9527913	5.4687418	7.18784569	5.5831803	5.4690348	5.5020688	5.8296523	4.6731954
ZNF329	3.0311332	4.49275661	3.0723107	1.85720814	4.1738301	4.1670812	3.4561918	4.2805905	2.2384391	4.1019025	4.0869786	5.0013628	3.7862467	4.7274106	3.8420163	3.7055078	4.15930805	4.157389881	3.959435	4.16865027	2.81621198	4.3655857	4.4509327	4.99097862	4.6262557	2.19274237	3.9457077	3.5875876	2.4163307	4.4774213	4.0625306	4.1021295	4.721657	4.06028297	3.6427558	3.2480438	3.3453606	4.16301662	4.6431992	4.3991599	3.6382064	4.0197958	3.6145479	4.55741721	2.5477095	3.6551952	4.6558499	4.5983336	2.8316467
IPO11	2.7614047	4.17136424	2.9379798	2.70034416	5.1489306	4.4796956	3.7225371	4.6575639	2.9496741	4.101987	4.3394002	4.6391624	4.1891676	5.1583693	4.8781435	5.27203167	4.66677212	3.951600364	4.4125246	4.86153088	3.42952941	4.8461223	4.0398335	4.9455226	4.6788631	3.73886762	4.1526375	4.1893	3.0684296	4.6817558	3.8300142	4.4658207	4.8247955	4.95829883	4.042042	4.5518081	4.6570689	4.9545415	4.7839967	4.6954709	3.9065328	4.1087815	4.1734682	5.86940818	4.1442199	4.5388305	4.7028529	5.5650762	3.4429866
SMAD5	4.0740851	5.29640486	4.3896347	3.93158873	6.0857784	5.6661592	4.7892861	5.875612	4.3567714	5.2081723	5.3292754	6.0971829	5.0877028	6.0446584	5.8623262	6.10153828	6.2034053	4.771237293	5.7467868	6.29321291	4.17518875	6.0266732	5.2117801	5.85627782	6.23561341	4.76971164	5.3793595	4.6475438	4.1565084	5.9025332	5.0095167	5.318583	5.9884459	5.91872776	5.2448791	6.305432	5.7515708	5.94215126	6.0284409	5.9086433	4.6772681	5.3722313	5.7535913	7.63098268	5.0497996	5.4766965	5.7120338	6.6004149	4.532706
RPP14	2.5676858	4.43099168	3.2953028	3.0836685	3.8287574	3.6557206	3.3167245	3.5468433	2.957464	3.4561807	3.8389599	3.9684674	3.4495027	4.1918733	3.7560482	3.50358311	4.71948163	4.786090924	4.282429	4.33880429	3.14335449	4.0830034	3.6782752	4.3599544	4.53187675	2.73313795	3.8747163	3.6669851	2.5134267	3.9738392	3.3305785	3.1548481	3.4031352	3.54118793	3.6008502	4.034683	4.0120045	3.48381001	3.8464339	4.6433625	3.4231395	3.9197588	3.9252722	4.4196667	3.2828356	3.3410153	4.0625077	4.2783445	3.4767725
RNF185	5.0527835	6.06907588	4.3704485	4.62327832	6.0563615	5.7470261	5.5776452	6.0836689	4.8527523	5.9362512	5.5157704	6.2133781	6.1348707	5.9946118	6.168675	6.12807686	5.75336748	6.286005795	5.8188246	6.7210217	4.62777044	6.1047495	5.748219	6.15694291	6.28639625	3.61024137	5.8781005	5.6418397	4.6896614	6.6320741	6.0306728	6.3605655	6.0562352	6.19657575	5.66018	6.3815826	6.2365737	6.56880583	6.5261148	6.2462737	5.5400203	5.7144008	5.9781669	5.76791266	5.6990233	5.983613	6.044113	6.0122031	6.1360776
STX7	4.4363631	5.11680194	4.2813848	3.04919771	5.0192129	4.9023189	4.4037819	5.2063736	3.9527956	4.8217848	4.8643941	5.6689694	5.1601155	5.335109	5.4688612	5.21927779	5.13894876	4.249250989	4.9598827	5.83412815	3.91559917	5.1640042	5.081643	4.81185302	5.59136881	3.95165508	5.2670422	5.4523988	3.7538944	5.3820045	5.1798889	5.7526953	4.927692	5.45978455	5.2295646	5.0484718	5.5271201	5.69563362	5.7373436	4.997694	4.722389	5.8522022	5.4410775	6.8599947	4.736282	4.5805957	4.8634588	5.3039868	4.4111991
MAD2L1BP	4.5908312	6.21133528	4.6090656	4.24258648	5.9643582	5.7843202	5.4916858	5.3860822	4.5064375	6.1075782	5.0644924	6.2351782	5.6027415	5.9564822	5.9065095	5.96547948	4.83299982	5.932240049	6.0527107	5.67047972	4.80613315	5.7500531	5.9569155	6.4861268	5.86256625	4.55137442	6.0698336	5.202871	3.8724069	5.4498627	5.5737731	6.0020537	5.6643324	6.38097682	5.4781586	6.0364946	6.0826308	5.9683587	6.3347962	5.4814858	5.2458999	5.3829693	5.6955701	4.69037877	5.4680862	5.1687147	5.3993366	5.961207	5.1195954
PRKAR1A	6.0157633	8.12222144	5.573296	5.35816606	7.8298948	7.239251	6.766012	7.1983593	5.4561848	7.1283336	7.0634635	7.7081282	7.3802206	7.9389305	7.5111235	7.37879622	7.43444877	6.644873208	7.5816032	8.05052786	6.00493008	7.6986299	6.5275393	7.69776055	7.85094627	6.31742286	7.4460868	7.0943085	5.5170612	7.6293367	6.5328036	7.5489062	7.8184624	7.53690033	6.3972632	7.4786695	7.663067	7.58554884	7.7118967	7.799461	6.9868477	7.5033282	7.1369847	9.03553357	7.0331685	7.1156693	7.0324285	7.9127116	6.0512148
INTS12	3.6220551	4.85771875	3.5041101	4.00046312	4.901401	4.4346444	4.509879	4.6278529	3.7090173	4.297151	4.7586782	4.9809353	4.2056081	4.9893769	4.5145812	4.67028632	4.41159684	4.971264613	4.6229906	4.63224069	3.81063758	4.5346724	4.8085529	5.02786825	4.81891297	3.23088945	4.6366387	4.3443151	3.6860039	4.6046112	4.1748231	4.8204676	4.6251177	4.8017906	4.6985998	4.7652424	4.4233103	4.72740438	5.0919404	4.7421679	4.4644047	4.179897	4.5181022	4.91408989	4.4390615	4.384956	4.4875275	4.8741785	4.462064
CRIPT	5.3753071	4.62224794	4.5721187	4.1042551	5.3425689	5.4729464	5.0103932	5.2449025	4.2778434	5.1847788	5.0711437	5.7437103	5.2128571	5.349058	5.576319	5.57889775	4.90247295	4.675670784	5.4243725	5.6309324	4.33450279	5.4718713	5.8338245	5.60280166	5.54203338	5.07605064	5.2732645	4.9630585	4.4915922	5.3997783	5.0040113	5.8074769	5.2867728	5.5361178	5.4213606	5.1237337	5.7534899	5.71893222	5.6814097	5.0168444	4.7607278	5.0421163	5.3183227	6.9402222	5.2985705	5.2768615	5.3736	5.4969699	5.2799754
PRKAA1	4.5251527	6.41082772	4.3118677	3.46940938	6.461319	5.7473145	5.139692	6.1921882	4.5457584	5.5821477	5.8936348	6.246465	5.3317136	6.5125275	6.0755208	6.11855302	6.88508694	5.488465407	5.8866148	6.33857167	4.79080572	6.0576922	5.3518587	6.12514428	6.25868945	5.07979275	5.8556997	5.7518958	4.3899654	6.1779118	5.2221559	5.8255829	6.2772768	6.33352267	5.437569	5.9489417	6.1571218	6.11717258	6.0891594	6.209535	5.1656606	5.3614587	5.8174468	7.80667055	5.5291452	6.3787776	6.1381467	6.5771276	5.01305
POLR3F	3.7272789	4.64814726	3.4847393	3.92005979	4.6207259	4.0914135	3.9911428	4.3185899	3.1368309	4.0676222	4.3648861	4.3866183	3.9067443	4.8134247	4.4812997	4.49516267	4.33059553	4.369080846	4.2085386	4.72218819	3.69298801	4.3587974	4.7081716	4.78541013	4.57078727	3.79152695	4.3127266	3.9972725	3.4272401	4.7668524	3.7449977	4.3605701	4.5051183	4.72429135	4.4580273	4.4287	4.6515684	4.68777286	4.9644892	4.4729418	4.0825073	4.0483121	4.6510632	5.82157357	4.0798476	4.1045555	4.5496292	4.8033129	3.9904496
ZNF484	1.8096385	3.13146465	2.0932044	1.83868602	3.2712409	2.957068	2.7334835	3.0922057	1.7620181	3.2513485	3.6741499	3.5427595	2.8751118	3.8090188	3.1905947	2.80300055	4.31269482	2.99971404	3.3101172	2.88633907	2.48081844	3.3761536	2.7055042	3.47633563	3.54310264	2.28300646	3.2635105	2.7209009	1.7032023	3.3334801	2.2841742	2.9322502	3.1108673	3.45349591	2.6879072	2.8459023	3.2101489	3.39888186	3.5216687	2.9179302	3.2066431	2.7199808	3.2322311	4.54718827	2.8464618	3.0093224	3.0157826	3.9914369	2.1997606
METTL2A	3.2122866	4.84293243	3.46303	3.87690793	4.2390103	4.2735236	3.6321595	4.0297104	3.3813519	3.8856481	3.7337306	4.3061713	3.8331478	3.9261345	3.8184575	4.40282823	3.37509581	3.664929471	4.2099944	4.78779552	3.46458403	4.065704	4.3806357	4.56599383	4.48491393	2.70418417	4.0029821	4.2423287	2.9670011	4.6373162	3.685774	4.3156418	4.1971164	4.05219403	4.0412768	4.4091847	4.246296	4.33538319	4.4848085	3.6305277	3.7864043	4.1444248	4.3688626	4.15485211	3.9053054	3.9947193	4.18568	4.0593715	4.1419009
AZI2	2.7865187	4.47972827	2.6161358	2.18436837	3.8770598	3.7624717	3.4369855	3.8468589	3.0234222	3.6190333	3.536762	3.9345333	3.8621494	4.2774473	3.9690885	4.04712357	4.33177254	4.21565628	3.7746446	4.04753131	2.66938168	4.0974868	3.7698457	4.21234347	4.57894669	3.31080245	4.0442794	3.7343564	2.5668368	4.0827636	3.6560798	3.8155122	3.9423266	4.43020631	3.4775358	3.9574065	3.8844321	4.1606535	4.2061409	4.3260282	3.944721	4.1306208	3.9586078	4.64457707	3.8676722	4.0117677	4.1913087	4.5512189	3.6396908
USP16	4.6186901	5.19564608	4.4388538	3.67530553	5.7694693	5.1797013	4.958957	5.3447523	4.5059751	5.0018958	5.4333435	5.6998221	4.8160741	5.9554019	5.4933616	5.57081641	6.27986644	5.127630151	5.4940647	5.60046745	4.47860714	5.1857887	5.2937183	5.82569767	5.65409231	4.34295642	5.3767007	5.0844397	4.1623548	6.1343323	4.4842582	5.1901529	5.3302348	5.7819079	4.9011493	5.6113221	5.6610758	5.39666733	5.6223149	5.6997342	5.1335285	5.0683198	5.8165134	6.78582224	4.9500071	5.2617644	5.9935971	5.8708499	5.0786898
SMG8	3.6106866	5.06200536	3.4325088	2.82874236	5.3193837	5.3571725	4.0770229	4.6983615	3.0776238	4.959666	4.2507764	5.1250108	4.911025	5.3351687	5.0824588	5.15678241	3.74553153	4.059423759	4.9864907	5.38422168	3.30590485	5.2352306	4.7739344	5.67269443	5.00203637	3.15782678	4.9743464	5.08551	3.2021701	5.0464991	4.7048471	4.8572817	5.0894096	5.13093537	4.4085766	5.172629	5.1533486	5.06773253	5.347095	4.8202086	4.6039755	4.511844	5.0755484	5.1338507	4.9206079	4.6902641	5.2473819	5.3904035	4.9137652
SCAF8	4.2769007	5.33726331	4.1949871	3.22271977	5.6092536	5.0931244	4.6177348	5.1437626	4.1213843	5.0090082	5.0160171	5.6165421	5.2732808	6.0097429	5.1350741	5.45755851	5.53977501	4.751009612	5.3023646	5.5802607	4.27561638	5.4678902	5.7090171	5.53691647	5.88039847	3.92786035	5.4818198	5.102357	3.7291359	5.8665688	4.9586419	5.5125844	5.6558191	4.93518416	5.0116459	5.1249162	5.2423716	5.1836105	5.5435874	5.3594886	5.0467201	5.1608204	5.5817963	6.35774077	4.6620293	4.7718806	5.3308751	6.0007477	4.4994104
RWDD4	4.1739262	5.34817094	3.038838	4.04721781	4.5352429	4.3576886	3.8509402	3.9489761	3.3150589	4.5145268	3.9005128	4.529318	4.8513511	4.9012695	4.5565714	4.8563245	5.18653235	4.272150001	4.1491968	5.31717899	3.31622522	4.2637434	4.2416745	4.60612099	4.37232758	3.32685188	3.9963412	4.0362049	3.12721	4.7534695	3.8525407	5.0278457	4.0811976	4.75690654	3.7917402	4.7787728	4.3154191	4.65278195	4.7649337	4.8394792	4.2941038	4.375256	4.8410015	5.51937179	4.6682498	4.1348944	4.4044379	4.296313	4.5110257
UTP18	4.4036357	6.30681605	4.5683407	4.3875883	6.4077078	5.6727682	5.185906	5.6092505	4.7680398	4.9533589	5.2500711	5.944681	5.013173	5.7368359	6.0507429	5.72457689	5.15219145	5.003992119	5.9794864	6.05218364	4.65288338	5.6903553	5.398202	5.96392634	6.08907678	4.71838697	5.9205516	5.6314619	4.4139861	6.2953057	5.7718048	5.9615578	5.8123365	6.0449698	5.857595	5.645604	6.1048926	6.26112369	5.8708719	5.7324757	5.4936582	5.4542432	5.5588807	6.86130191	5.7123779	5.6138386	5.7317256	5.8024027	5.325037
IMMT	5.1482039	6.86499959	5.3336281	5.13866307	6.5756063	6.9118994	5.852416	6.4874992	5.0596321	6.4132849	6.1304243	7.0165438	6.9467372	6.7504661	6.5632621	7.5891038	6.54435364	6.814444691	6.6514768	7.6757852	5.98578196	6.6400838	6.6441598	7.11322449	7.18497802	5.24170811	6.5428014	6.3555999	5.5549487	6.9145704	6.5929909	6.6204499	6.7153983	6.7272679	5.9634996	6.9617632	6.6690577	6.68001354	6.858113	6.7550808	6.1379183	6.8214256	6.759708	6.41191431	6.5922492	6.4646435	6.3041173	6.6727988	6.2152142
GOLGA4	3.6354012	5.73287341	3.7350472	3.13726461	4.9528798	5.2108649	4.5800698	4.99431	4.2779784	4.8585924	4.8145891	5.1623334	4.4896956	5.7633991	4.5388067	5.12591592	6.97777645	6.547562317	5.1338446	5.2448629	4.06828377	5.1862312	5.0886424	5.72049106	5.94867782	3.34306248	5.3778295	5.1761577	3.9835457	5.5706434	4.643046	5.0200859	5.3576535	4.73278748	4.1121843	5.767747	5.3720141	4.9157324	5.429997	6.375433	5.078891	5.6585131	5.4256715	6.55558888	4.3333971	4.5117324	5.614337	5.6353293	4.3153689
TLK1	3.4687758	4.63059379	3.1119499	2.9897759	4.3946112	4.3668543	3.8744165	4.657049	3.0628505	3.9484944	3.9197514	4.4537793	4.0537598	4.9121112	4.2964431	5.05359052	5.37027326	4.652192505	3.7031405	5.00036433	3.63018229	4.465649	5.1160802	4.94847687	5.28325318	3.53193365	4.597785	4.5287495	3.4308244	4.9822068	3.8346803	4.6959967	4.6926519	4.36556857	3.8840951	4.6887502	4.7614194	4.62447159	4.48498	4.8556738	4.3045557	4.7170529	4.731616	5.88346992	4.2922011	4.3657168	4.8462099	4.8504849	3.9829222
FAN1	3.4228114	5.36254525	3.2887069	2.90979398	4.4250493	4.8879332	2.9745815	4.6896516	3.6501686	4.2313625	4.0918262	4.8368223	4.3552769	5.0738462	4.1335527	4.13872517	5.6928129	5.050095112	3.7990381	4.50188679	3.11654161	4.3181679	4.2929272	5.09839944	4.53808279	2.45882172	4.3997685	4.6973051	3.0902826	4.4564788	4.3209774	3.8515051	3.728339	4.43010074	3.2836323	5.4168804	4.9837387	4.36704855	4.8534536	5.1742935	4.2065611	4.2622695	4.3212292	4.43534977	3.8439498	4.340219	4.9764231	5.0861927	4.6132203
LZTFL1	2.9059819	4.48863643	2.914135	2.3404874	4.3001443	4.0017095	3.3830121	4.2490169	3.5184497	3.5478193	3.7152116	4.2876927	3.0368506	4.2871959	4.3824394	3.88068834	4.09963752	4.309633272	3.9208803	4.9304119	3.20543743	4.4158701	4.3590496	4.07564985	4.98214739	2.71396876	3.9507552	4.2465315	2.5140082	4.3263101	3.5795886	4.375022	3.9632545	4.21867866	4.0094952	3.9390402	4.3786946	4.32359762	4.3892134	4.2695051	3.581357	4.6205974	4.0439806	5.6232147	3.7573547	3.9427014	4.5648857	4.4311373	4.3039095
MOSPD1	3.8675724	5.00399761	3.399737	4.12774418	4.4429066	4.3448864	4.4388593	4.0843855	3.1021048	4.3605202	4.1008611	4.3577717	4.1824472	4.6466751	4.3407407	4.16554419	5.34085193	5.603130498	4.2943455	4.94343461	3.77833912	4.4486258	4.4858979	4.44476394	4.74209447	4.78882047	3.9591029	3.9118581	3.0741709	4.2994424	3.8151596	4.4520822	4.3198787	4.62222647	4.1497128	4.5074013	4.2594432	4.07881188	4.6767148	4.6914033	3.3852633	5.0867365	4.1799802	5.95906294	4.2378967	3.9745934	4.8157247	4.5622362	3.884598
SAMM50	4.0342695	5.12221835	4.0543832	4.25460977	5.479107	5.3568211	4.8948802	4.7518532	4.0983033	4.9417076	4.7905162	5.2300814	4.9598462	4.9973529	5.1417697	5.32803203	4.63272622	5.385571094	5.1846795	5.99790713	3.73256738	5.5317302	4.9685415	5.45146995	5.3821118	2.96654827	4.7255994	4.8727806	3.84277	4.9898528	4.9794602	5.3660495	5.390444	5.43735075	5.1789906	5.1130528	5.4023611	5.20463112	5.4541338	5.2706911	4.3031756	5.29886	5.2985317	4.61635073	5.2979736	5.0323859	5.0165524	5.4541693	5.5543063
DIS3L	4.3293509	5.8513983	4.4542163	3.96944185	5.1581248	5.1620134	4.4402687	5.4960491	4.5446227	4.9435206	5.0679899	5.4701089	5.1381462	5.7543485	5.1101828	5.27593017	5.36772712	4.689116288	5.0535713	5.93983415	4.31505347	5.5967181	5.1787526	5.796447	5.53199638	3.21559071	5.1782758	5.8297196	4.1529872	5.2275976	5.2267354	5.2174349	4.876539	5.22645557	5.573132	5.8422023	5.7537253	5.57297393	5.4535787	5.8619436	4.4339616	5.1543272	5.0293732	5.809418	4.9282994	5.6923226	5.8942888	5.9281191	5.6951496
MRRF	3.2121148	4.85045652	3.6842279	3.10451025	4.2824446	4.0968642	3.4885428	4.403033	3.2684581	4.0158917	4.5376035	4.6178859	3.7190174	4.2473237	4.0781684	4.39098342	4.74242999	4.684996402	4.1866383	4.8275024	3.40980083	4.1065649	4.0053776	4.2720038	4.13206468	2.5083981	4.1674424	3.7698777	3.3688168	4.7460807	3.3566894	3.9828501	3.5689361	4.47928246	4.1342732	4.0418547	4.3037419	3.88980623	4.5935808	3.7482322	3.5851763	3.6227697	4.6058615	4.36313114	3.6501722	3.4773025	4.1432512	4.4844981	3.1847676
BLZF1	3.8623088	4.09608922	4.0711996	3.02614641	4.8272964	4.9732577	4.5788037	4.9408986	3.5346614	4.4722868	4.7097184	5.1613935	4.2546603	4.9487056	5.2552364	4.91673474	4.37214858	4.48653413	4.9860799	5.07843515	3.55003918	4.7961502	5.2166988	4.82553628	5.12117362	3.76166744	4.8295925	4.7569983	3.2842895	5.5135581	4.0326682	6.3121332	4.8006328	5.15344095	4.7052527	5.1809558	5.264156	5.17244528	5.3371589	4.4754695	4.4593656	4.6708922	5.4146629	6.56656173	4.5227318	4.7700379	4.7819512	5.0526745	4.4988155
WDR53	3.7318857	4.53675964	3.5822438	3.8650449	4.4240076	4.0267128	4.0447284	3.4591704	3.3253957	4.2775739	3.9932146	4.5415612	3.4509345	4.7713208	3.9371439	3.98519597	3.88271217	4.456627573	3.916496	3.83530428	2.91024427	4.2438316	4.5901613	4.78244428	4.16051238	2.90511931	4.396708	3.7842541	3.4800023	4.4417296	3.7863616	4.1796925	4.0680772	4.48842006	3.6958823	3.8509261	4.1947821	4.32432904	4.6677663	4.4327675	3.8482933	3.4992913	4.4925269	4.23351946	4.0285219	3.6531083	4.0492625	4.523672	3.0925987
KLHL24	4.1607293	5.73619684	4.9655331	3.13063024	6.0331299	5.8783903	4.7849426	5.0030401	4.5250965	5.4626361	5.4015473	5.7518726	5.216336	6.1499845	5.5657632	5.66708289	7.45639111	7.064848243	5.1307111	6.29392964	4.44327381	6.2198062	5.5075249	5.76404641	6.55422418	4.82932513	5.5371524	5.9545256	4.24819	6.0114011	5.334932	5.3569693	5.0694004	5.31717594	5.6392154	5.5106419	6.1161782	5.63156622	5.6590361	6.6510145	5.3257818	6.0122555	5.4730639	7.37422755	5.3175481	5.2731131	6.0094162	6.3435539	4.67006
PRKAA2	4.5909027	4.6820124	3.3006676	3.30943936	5.5202243	5.4720899	3.4096684	5.6228035	3.2829176	5.0815212	4.2218851	5.8251349	5.8396151	5.0290207	5.5688773	4.84774002	5.66948469	5.188687442	5.2337728	6.09660525	2.82666793	5.0455483	3.857779	5.35416222	6.02734457	2.85022582	4.7483353	5.656031	2.8244264	5.9191119	4.9772473	5.8634729	4.9335876	5.84513818	4.4380792	5.8640642	5.1397118	5.47305991	6.0550422	5.8436377	3.5600856	5.3042157	4.8540466	7.68674695	4.5852212	4.6165441	5.498077	5.370313	4.9540282
IPO5	4.5230726	6.54171317	4.6492499	4.20997797	6.812232	6.473587	5.3567109	6.6541634	5.4810144	6.0459854	5.5808013	6.4239353	5.9395548	6.3713712	6.3961955	6.42286582	6.30598345	5.398382606	6.5184304	6.93113199	4.93878754	6.5081155	6.1776832	6.57827425	7.05927476	5.09494475	6.0867159	6.4023232	4.3798397	6.7199996	5.8055573	6.003111	6.4593375	6.4882304	6.2916707	6.6714608	6.7294856	6.46994879	6.2824677	6.3483575	5.315033	6.3875553	5.9668165	6.54170659	5.8781156	6.299641	6.5730584	6.7268692	6.2263079
POLR3B	2.55698	4.23066027	2.6541632	2.49303705	3.4163142	3.8033919	3.2518742	3.8081453	2.4793062	3.4292582	3.149437	3.6464956	4.0411269	3.870209	3.5186545	4.30488561	4.48627271	4.290145598	3.8877637	4.42052703	2.5512875	3.7041915	3.7330722	4.03141951	4.870784	2.1677539	3.5469723	2.9481373	2.9140439	3.863426	3.8860157	3.847025	3.5511421	3.58530674	2.9272124	4.0255214	3.3822259	3.8580527	4.2892874	4.4805893	2.9340967	3.9996539	3.7645364	4.65961276	3.3336297	3.1826914	3.1217338	4.2512212	3.0473606
THAP10	2.7845304	3.51345252	2.2416345	1.75702852	3.2962974	3.2405628	2.4973524	3.1699202	2.1399163	3.3392905	2.9674326	3.1766318	2.7340617	3.7789947	3.4917676	2.80749766	3.64231046	3.117712465	3.1671455	3.60162502	1.76309544	3.2774978	3.569584	3.38407702	3.59668162	2.23715028	2.9079495	2.9400089	1.7962354	2.9883297	2.8383545	3.25094	2.8267823	3.30713657	3.2229635	3.0365754	3.3942905	3.00930274	3.0897631	3.7927131	2.2864022	3.0541029	2.7715937	5.03710429	2.9496926	3.3546298	3.5192872	3.5092166	3.2972915
AAGAB	5.0752315	6.87036627	4.4761753	4.86250254	5.6381778	5.6622249	5.317144	5.431109	4.0878423	4.958159	4.9263509	5.6095992	5.5474633	5.6904194	5.6515642	6.03452055	6.96592976	6.256988886	5.3589939	6.42274227	4.58412724	5.3435808	5.8087028	5.48544703	6.60077411	4.19571699	5.7944963	4.9277198	4.6571398	5.5356047	5.2959616	5.9475414	4.962998	5.85216472	4.8168335	5.9042881	5.416767	5.83356902	6.2514455	6.1214416	5.5054603	6.242906	6.1318263	5.84993718	5.6413265	5.4034088	5.1858986	5.6232758	4.7067662
SPTY2D1	3.622503	5.14695747	3.1186166	2.45975828	4.9566505	4.9584247	3.8615315	4.5706233	3.3898912	5.0291834	3.7184826	4.9639841	4.514086	5.1171688	4.7894597	4.83235436	5.45836241	5.330174139	4.8326885	4.76991619	3.16387927	4.9406593	4.7434778	5.25815877	5.19905385	3.60399163	4.9964316	4.7063382	3.3583323	5.04723	4.512581	4.600698	5.4964864	4.92937328	4.2513679	4.961702	4.831069	4.98381566	5.1526966	5.5436909	4.4208805	4.7115551	4.7284079	5.97236651	4.5169374	4.6482605	5.1848056	5.1718551	4.5648526
RABEP1	3.5293674	5.75463495	4.4765208	3.44500577	5.4599267	5.5210651	4.7597989	5.4153559	4.196304	4.6466025	5.1985988	5.3878849	5.3036525	5.6141393	5.3652498	5.57062215	5.49218521	4.909473507	5.2154013	5.98204964	4.58432897	5.5148288	5.0455768	5.58584807	6.0520449	3.58694116	5.3796548	5.2914941	3.8767853	5.4506086	4.8680793	5.1369318	5.4662127	5.33014739	4.6164054	5.9704775	5.2684205	5.22609371	5.5777472	5.2766472	4.8076379	4.8070254	5.4761893	6.1563483	5.1193138	5.0375938	5.6633188	6.0111769	4.6714648
TBC1D14	3.5345313	8.61193533	2.9138847	2.35818934	5.0711001	5.6108111	3.6350172	5.3044962	3.8437952	4.6233494	4.1262974	5.5191586	4.9985336	5.6117516	5.0436809	5.85110225	8.79448203	7.938825646	4.7298944	5.65015985	2.90814811	5.3702623	4.0101356	5.65422823	6.29877635	2.68087413	5.2291436	4.8763442	3.6854918	5.3997123	4.9913504	4.9326973	5.3385886	5.28490911	3.7970385	5.6534535	5.1353591	4.91342593	5.4637437	7.7609404	5.4445346	5.2872079	5.2431149	4.49645695	4.9164058	4.5509508	5.3590161	5.7400744	4.7945383
UTP14C	3.8387343	5.36365279	3.2308211	1.95859434	5.5194456	5.3192254	4.046035	5.1745656	3.8829923	4.9756766	4.4523437	5.5703332	4.8263224	5.7721244	5.3344604	5.50128817	5.27119075	4.088256052	4.9818104	5.2927759	3.12614622	5.5703998	4.4827561	5.64063411	5.62515024	3.59720277	5.0181752	4.9473508	3.3597389	5.7127073	4.4948696	5.2664003	5.7480732	5.13588137	4.3301236	5.7604129	5.3202189	5.4782575	5.1540242	5.1615046	4.7467023	5.0211048	5.2870027	5.62687356	4.5578215	4.6999177	5.2177742	5.7364198	4.4092682
PNRC2	5.7087379	7.10930064	5.9489397	4.88661433	7.3821175	6.7553441	6.401216	6.6862401	5.7496545	6.9805103	6.8577798	7.3232813	6.5605433	7.0256	7.031044	6.4301864	7.40326211	6.385891736	7.1660801	6.94927533	5.81130254	7.1709777	7.3513949	7.25317433	7.57067289	5.91593758	7.1417901	6.2979555	5.4399328	6.9903544	6.0520297	6.871671	6.9174016	7.30113289	7.1080653	6.4722813	6.9967437	7.18716485	7.36011	6.6190903	6.6742326	7.1510677	7.1341985	8.48207897	6.4817356	6.5005372	6.6027755	7.4681009	6.5182394
PIK3CA	2.9849501	4.68264154	2.8486297	2.23145127	4.7270497	4.5988497	3.6387101	4.0776496	3.1103609	3.8999436	4.2341546	4.679071	3.7904714	4.8385521	4.4610201	4.22446168	5.65624395	3.904863121	4.2813479	4.66737444	2.80847652	4.8736192	4.0157408	4.6978969	4.98857667	3.24076394	4.5300228	4.4582929	2.8005125	4.5032795	3.8108125	4.1217509	4.53446	4.57969911	3.6638202	4.3546247	4.471503	4.6909264	4.8339133	5.0163413	3.9615768	4.3582937	4.4332202	6.01035417	3.9030234	3.7939743	4.089834	5.2263468	2.8449461
REXO2	5.9241328	6.47708427	5.4132945	4.48437116	6.7108633	5.8929142	6.116051	6.5940695	5.6402355	6.0561473	6.6973172	6.6546108	5.8291633	6.3222748	6.5497791	7.362004	6.91370131	7.397214794	6.6154282	7.18144852	5.00128366	7.0239874	6.6610879	6.99303615	6.85312695	5.08470545	6.3512662	6.5304961	6.268919	6.7815973	6.0010346	7.541873	6.1274984	6.23500608	6.3277105	7.055273	6.7969504	7.24456652	7.6769382	6.7249418	6.0321161	6.4123502	6.5976604	7.53305998	6.5210357	6.2868843	6.3267523	6.4995211	6.2541212
RNF38	3.4093148	6.10329812	3.6441243	2.56660135	5.9817543	5.2808076	4.5282506	5.4257886	3.544444	4.9528725	5.3912915	5.7731614	5.1795103	6.1950422	5.6061668	5.44092524	6.25106553	4.972423742	5.3944906	5.51650088	3.76414575	5.8045588	5.2133584	5.78817881	6.27309975	4.14879466	5.4756827	4.7318087	3.7611335	5.3197959	4.7595709	5.3113904	5.4644301	5.233446	5.0230192	5.3793966	5.5781184	5.57742157	5.6494927	5.6019363	5.0048333	5.4791721	5.3740598	6.57001952	4.9594534	4.8994019	5.1541387	6.5303947	3.8962533
CD59	7.1466909	10.53861742	7.0743892	7.04412252	9.3044038	8.1552921	7.9328668	8.1771692	6.9189539	8.1791147	8.3544908	8.691212	8.3374353	8.8069204	9.1363856	8.62587249	10.28419111	10.04680686	8.6329307	8.44725871	6.86084203	9.1510745	7.9762617	8.65500899	9.52018958	8.11606962	8.0636433	7.986891	7.5272666	8.7519388	8.10175	8.9951083	8.6593816	8.8314081	8.2143799	8.4041466	8.809347	9.26260333	9.0686957	9.6894208	7.3256984	8.1080392	8.0722508	8.90016734	8.7570322	8.0708663	8.2918967	8.9727716	7.5565596
CEP97	1.4951105	2.18156549	1.6024698	1.76444748	2.5945728	2.3974852	2.2472947	2.4074246	1.4560627	2.2379602	2.7622302	2.4978274	2.4211053	3.406836	2.6162453	2.63674103	2.77260851	1.467094507	2.357394	3.38810698	1.89944526	3.0902395	3.0346288	2.73817359	3.18047493	1.67555351	2.9311391	2.1103441	1.4131075	3.0322288	2.0831282	2.6856287	2.734388	2.51553763	2.295616	2.6460168	2.8064671	2.48334031	3.0435981	3.0000728	2.3863397	2.706302	2.7425017	4.43886525	1.8830711	2.4153724	2.6468144	3.3908838	1.6546549
PSEN1	4.2782986	5.99461042	4.1981875	4.18950815	5.2453337	5.4698312	5.1519834	4.8911119	3.9768209	5.2227705	5.0925627	5.9246074	5.81078	5.8501789	5.5500491	5.26225996	5.67056923	5.985304605	5.6966324	5.50300797	4.40589932	5.7087042	5.1272575	5.91266884	6.41121784	4.89817085	5.3207662	4.9990366	3.9061395	5.3886329	5.3631313	5.2326878	5.4889328	5.7754545	4.7284247	5.2776293	5.5571459	5.76668145	5.5977492	5.7465895	4.8665771	5.6914717	5.3615676	6.10873722	5.4745349	4.9038667	5.3369305	5.9407259	4.62701
ZNF148	3.7572804	4.52691784	3.3324934	3.08917895	5.3724514	4.6564443	4.3074641	4.6054807	3.7583663	4.0781634	4.4147226	5.1988032	4.983208	5.6170046	5.2926187	5.27597837	5.60936418	4.217541542	4.8624763	5.73219252	3.22666645	5.5376842	5.0141079	5.32243018	5.85277363	3.78344742	5.0141715	4.5279736	3.307696	5.4871328	4.4331622	4.9634632	4.7071478	5.42995049	4.5087311	4.9058801	5.1389988	5.4011712	5.2304137	5.5572355	4.5439761	4.969326	5.1209203	6.88395043	4.7156086	4.7475301	5.194952	5.8394711	3.8136376
DDX18	4.4242441	5.06486643	4.5353474	4.15541111	6.5561851	6.0734275	5.1389496	5.9611236	4.4478378	5.8673642	5.602752	6.3583607	5.565475	6.4577134	6.261219	6.53668726	5.34391163	4.628855205	6.177027	6.4452766	4.39662699	6.2066494	6.0170588	6.83096021	6.003693	5.07010268	5.9686935	6.2214798	4.4140699	6.7436512	5.395946	5.9729585	6.3787315	6.40827408	5.6212626	6.2210389	6.2044124	6.44517524	6.1905624	5.8347337	5.6923367	5.4569552	6.0980534	7.14902036	5.798846	5.795131	6.3280488	6.3078248	5.7274209
NUP54	4.3316947	4.92776404	4.3450251	4.21968783	5.9229597	5.238433	4.8039993	5.291865	4.7059262	5.1829091	5.3287057	5.5565602	4.9632737	5.8825058	5.3902401	5.41980235	5.35121321	4.960842878	5.4582116	5.29929851	4.10017867	5.2659659	5.2736683	5.77016924	5.51541388	4.49789445	5.3039462	4.9971598	3.8751692	5.6013733	4.8571198	5.3448979	5.1294981	5.71408774	5.3540312	5.3718566	5.4426956	5.22765773	5.4354685	5.5462266	4.761911	4.7388768	5.4482443	6.94645418	5.0642948	5.3851976	5.4004359	5.8197589	4.9804165
TM9SF2	7.091007	8.70326684	6.2360379	5.27830772	8.2639812	8.2984506	7.1291539	7.8054421	6.5792911	7.7583853	7.2858798	8.1412859	8.0969943	8.5060576	8.1929332	8.42256526	8.61070901	7.489705896	7.9085761	8.76082292	6.74092342	8.277723	7.7830472	8.32700517	9.05782888	7.84051214	7.8317783	7.4445311	6.8114442	8.3961861	7.3950237	8.3784887	8.0987555	8.31665814	7.0401891	8.202928	8.0756692	8.42860392	8.4280833	8.1197946	7.7733731	8.1698826	8.0413141	9.34226096	8.0361564	8.0646966	7.5753009	8.3415543	7.1381271
PDCD6IP	4.6204554	7.02521725	4.7919141	3.83541365	5.99959	6.0257618	5.1939971	5.689594	4.9913729	5.3521449	5.8067386	6.0244748	5.6494681	6.3853993	5.8574956	5.86438795	7.3259901	6.239041411	5.7958697	6.38004367	5.04562399	6.0447761	5.6488182	6.05345867	7.07962339	5.00812464	5.9028013	5.7343825	4.1334579	6.1341541	5.3090789	5.613285	6.0182102	5.85140866	5.3041518	6.0487851	5.8568902	5.91451193	6.0634669	6.5940491	5.3936666	6.1463899	5.8962118	7.20190435	5.5742794	5.7074308	6.0334041	6.3450715	5.198015
ZNF567	2.1698129	3.23048523	2.4072348	2.10364612	3.1723501	2.8758973	2.9617353	2.8319524	2.2105993	3.0114762	3.240556	3.5268637	2.6270197	3.6522969	3.047226	2.72701136	3.56730647	2.715911555	3.0925108	3.14326732	2.56505289	3.192248	3.377711	3.66100806	3.20870772	2.2785625	3.0542555	3.0100933	1.953291	3.3112853	2.5037711	2.8861598	3.1036253	3.30637208	2.6786212	3.3850233	3.0118925	3.14273263	3.4285012	3.12381	2.8980585	2.7354536	3.2110957	4.55592533	2.4309815	2.8428652	3.2154064	3.6385217	2.4012815
ZCCHC7	2.8052355	4.30485889	3.6465468	2.86108491	4.4971098	4.0112797	3.9380792	4.3918354	3.1868134	3.8604736	4.2586527	4.2853771	3.587727	4.6215316	4.1375367	4.08102449	4.97103731	4.383206817	4.0832767	4.41666923	3.60354743	4.3722407	4.6426068	4.33334328	4.41955608	3.03756356	4.2285541	4.1366243	3.0863509	4.4364038	3.9976274	4.0061674	4.2388544	4.18438885	4.9353906	3.79552	4.4215477	4.21520484	4.5822904	3.5928979	3.7098654	3.6484532	4.4148258	5.67941792	3.7820144	4.1688129	4.4180774	4.5793207	3.9556355
RBM12	4.0950062	5.21036977	4.1022654	4.19391494	6.3883812	5.8337031	5.1098753	5.2980041	4.1012263	5.7473942	5.2394437	6.0012076	5.511179	6.0810518	5.6646135	5.73079556	5.88964623	5.31071906	6.0953284	6.13595399	4.08576633	5.9235361	5.4997766	6.2158699	6.39212454	4.81879982	5.9063853	5.4652653	4.048269	6.1856795	5.1742992	5.5625166	6.3432218	6.13385684	5.1713705	5.9429349	5.8824589	6.07407424	5.9048706	5.9426272	5.3157788	5.5469545	5.5937138	6.7339536	5.5470202	5.7563352	5.9566476	6.0616431	5.076183
ERCC4	1.5978326	2.80208985	1.8534832	1.62592983	3.1135989	3.0808395	2.2935722	3.0559514	1.5838072	2.6088237	2.7608341	3.114155	2.7336941	3.4508509	3.0160417	3.13177489	3.14588545	2.083325054	2.5192306	3.08700084	1.82471147	3.1963305	2.5207941	3.16844723	3.47929831	1.73675508	2.7729926	2.7236445	1.7830146	3.2323027	2.26918	2.6705567	3.2010892	3.06217685	2.0847811	3.3297348	2.9306527	3.12562563	3.4484107	3.4605977	3.1751819	2.7006208	2.6835892	4.36118195	2.5657384	2.7204884	3.0503223	3.758788	2.0200112
SLC25A46	4.3643482	5.53126444	4.7591767	3.67158747	5.5514042	5.380773	4.7560596	5.4957328	4.1474688	4.613861	4.9504256	5.7112204	5.1912718	5.5548151	5.6097323	6.158655	6.21868899	5.209651068	5.3256644	6.50471908	4.20976172	5.3573884	4.9226659	5.44113252	5.64617882	4.02091324	5.0579209	4.1926926	4.0959257	5.5518451	4.6287889	5.5568583	5.5869472	5.90157889	4.3337986	6.0619873	5.8025691	5.63099716	5.6011045	5.4389313	4.4613468	5.0766995	5.5315047	7.60544397	5.0267309	5.3548947	5.4264035	5.5743746	4.4796567
SETD3	4.9043762	6.39822691	5.0689521	5.46215638	6.6247477	5.9545652	5.8682595	5.6597591	4.6469376	6.0668667	6.1717208	7.121633	6.1003956	6.9545372	6.9219584	5.83497475	6.96889115	6.706115009	6.599604	6.59007945	5.14297026	6.2432049	5.6608732	7.07894469	6.91412273	4.5925959	5.5940415	5.9286787	4.3435209	6.9025244	6.4979827	6.4944073	6.6929546	6.68342493	5.79601	6.067932	7.2380726	6.71670729	6.4093137	7.1077589	4.9075602	6.4907638	6.1571774	7.36338109	6.1401207	5.6841507	6.201594	6.589521	5.9281143
PANK1	2.9236748	4.58691561	2.2818653	2.25860177	3.6520116	4.499559	2.3058611	4.0995232	2.3493903	4.8733248	3.174421	6.3966712	3.4939468	4.202488	5.3874652	3.04805534	4.75287115	3.541654857	3.3900048	4.09972038	2.07470534	4.6045573	1.8975662	5.62304294	4.56442236	2.03787695	2.7928154	4.451415	2.0739166	4.8909357	3.8101084	5.1435522	4.6436497	4.05228262	2.5194024	5.0623301	5.6464997	5.10337593	5.2746997	4.7772087	2.6574381	4.5433537	4.5867262	6.42768863	3.5823293	2.7470135	4.4019225	3.8028449	2.8869082
RANBP9	5.0144532	6.75728353	4.5900467	3.13911757	5.850449	5.9483218	5.2256713	5.5424084	4.4894793	5.3622703	5.5909811	5.9502331	5.6010897	6.1011093	5.679703	5.90348004	5.88982491	5.153939955	5.7473834	5.98990756	5.06327427	5.8154148	5.9942974	6.03382233	6.12508428	4.80427546	6.1420871	5.2070634	4.4014755	5.3346596	5.1965649	5.9302824	5.7706747	5.81327675	5.5141145	5.495323	5.5110632	5.59175727	6.0469813	5.6261047	5.5960471	5.6944617	6.0837643	7.04515375	5.2567003	5.1426608	5.384296	6.2507424	4.7145071
SPAG9	4.9412286	5.66747646	4.5129387	4.42957327	6.3901675	5.9826101	4.8935424	6.1698347	5.3526366	5.8601406	5.9471899	6.6609785	5.3547158	6.6020075	6.0403101	5.99731361	5.71097928	5.267006487	5.8534665	6.34090122	4.51691642	6.5301388	5.4916932	6.7225411	6.25888408	3.89309639	5.814447	6.4265634	3.9739131	7.0464491	5.7398835	6.053865	6.8523471	5.71700712	5.1393423	6.0902746	6.836009	6.2143449	6.4539123	6.1258074	5.0888669	5.983511	5.7326726	7.65251537	5.0619589	5.7220654	6.1868674	6.4432293	5.5403988
PIAS1	3.4210341	4.95091653	3.4223943	2.77360947	4.846825	4.9078768	3.8082341	4.6868171	3.4374543	4.1050131	4.4564238	4.9930709	4.0499886	5.2317434	4.7280313	4.50586229	5.70120062	3.971565406	4.4341055	4.73732003	3.4641926	4.7832993	4.4953274	4.75098856	4.87638856	3.1723011	4.9319664	4.5375784	2.9842087	4.748784	4.0352184	4.5377014	4.3704322	4.79907587	4.2050784	4.7246003	4.6552451	4.49667532	4.9195836	5.1645645	4.6658913	4.3363495	4.8011411	5.90356777	4.4223387	4.8955873	5.022425	5.22932	4.1297201
PDE12	3.0767401	5.17941809	2.977766	3.44848196	4.3958848	4.0769776	3.6551761	3.5518754	2.6250356	4.0963507	3.9007138	4.3455706	4.445578	4.1510437	4.143261	4.32430332	5.55040601	4.945779773	4.9724864	4.74255468	2.79596206	4.4731467	3.4867772	4.51217124	5.04255101	3.58930185	4.4270646	3.4973031	2.5490521	4.3054294	3.6590683	4.2134212	4.7544548	4.41554916	3.8410987	4.6148584	3.9850798	4.27572424	4.9034687	5.0685104	3.518988	4.5954046	4.1233037	5.46809781	3.738523	3.8249081	3.8317324	4.4594395	2.9978506
DCAF12	3.688356	5.43634949	4.348716	3.21775651	5.8348436	5.6470782	5.1856922	5.5349539	3.6914727	5.0146996	4.9870661	5.8338313	5.8334039	5.8441711	5.6574557	5.89163206	4.94080174	4.43717359	5.7694246	5.83619869	4.27402402	5.7363734	5.3231603	5.85896443	6.37222923	4.41427391	5.8819668	4.6898834	4.2277137	5.2052318	5.2001244	5.451671	5.5881403	5.77680453	5.1998262	5.5093712	5.3485693	5.75231251	5.9268892	5.0064561	5.410157	5.5653438	5.9985817	6.22813284	5.5508442	5.2711359	5.286866	6.225902	4.6213635
ZNF765	1.9121701	3.52574303	2.1518041	1.51975727	2.7633953	2.8718708	2.2920723	2.5777659	1.9642001	2.5596992	2.7168007	2.9884782	2.4197287	3.1107688	2.6086857	2.47862904	3.92140536	3.881377623	2.7098545	2.88072514	2.29170483	3.0103141	2.8018675	2.97478053	3.17773987	1.73082522	2.7126283	3.0229649	1.8094018	2.7280579	2.3741351	2.6080648	2.5192711	2.77320828	2.3866891	3.0344237	2.9969914	2.71950418	2.8549034	3.6256291	2.6205657	2.523717	2.8496953	3.65096557	2.4095787	2.86592	3.4112496	3.2578022	2.6008872
DET1	2.7157427	4.56037401	3.1915386	2.53691701	4.2966012	3.9238729	3.4176197	3.7032869	3.0293146	4.4783019	4.2721045	4.6818836	3.8813903	4.7323991	4.178677	3.85976179	4.57639266	4.175892206	4.2183911	4.23435602	2.94193251	4.2800515	4.0648408	4.53321809	4.36185417	2.79035448	3.8894684	4.2206402	3.0274998	4.5423629	3.525134	4.4486747	3.46837	3.93347955	4.178608	4.2465269	4.3153265	3.86760715	4.2206947	4.688641	3.7457651	3.592546	3.9096162	3.94116977	3.4265209	3.949409	4.3038721	4.6622546	3.7674737
FAM122A	3.0327832	5.51855176	3.466313	2.86159548	5.3798892	4.5208172	4.401798	4.9682324	3.6044267	5.1075028	5.8671574	5.7565893	4.7918003	6.2657075	5.2610339	4.72525421	5.76319302	5.06903256	5.005406	5.09794405	3.61576407	5.3476744	5.0309027	5.71570011	5.29479323	4.38104801	4.8269329	4.4445138	3.2716325	5.072633	4.0592969	5.043211	5.2397931	4.92673039	5.0403718	4.9463937	4.8997579	5.25775696	5.2490431	5.0385342	4.375974	4.2381823	4.8128262	6.1388867	4.5451419	4.40085	4.6382825	5.8428332	4.0286338
EPC2	3.7419882	4.30244258	3.7318868	2.97016423	5.626135	5.2054165	4.5536933	5.1227298	4.2310975	4.7986871	5.2794804	5.234075	4.7718868	5.8314101	5.0907566	5.39455418	5.08471674	4.30602439	5.1910703	5.20515381	3.85671669	5.6805327	5.4256828	5.68959532	5.51090208	4.17728049	5.2145986	5.2641899	3.5493348	5.5278359	4.4521447	5.417077	5.5706017	5.21237456	4.9142202	5.2786509	5.3539508	5.25796138	5.2074787	5.1972166	4.8321751	4.7065044	5.3164766	6.30180699	4.7868615	4.8790296	5.4734153	5.9270383	4.7476368
COIL	4.3920076	5.10958386	4.4701225	4.36317917	5.3886802	5.1604286	4.852834	5.1007935	4.2148544	5.0407153	5.1259557	5.4805432	4.9643726	5.7512023	5.2207596	5.26816226	4.29162824	4.006505097	5.3902781	5.31468166	4.61608118	5.2944072	5.2918449	5.6008451	5.30404988	4.07759546	5.1965537	5.2432913	3.75326	5.729322	4.7319927	5.3358236	5.0936341	5.41627083	5.0944897	5.2108804	5.4501333	5.38178105	5.4682634	4.8984982	4.7488036	4.631181	5.2925414	6.28961972	4.8972038	5.1791949	5.3028459	5.5493704	5.1146061
KDSR	4.7871814	5.73086757	4.0528181	4.02741984	6.5920173	5.3685213	4.9114102	5.9045317	4.5753954	5.5634859	5.0197093	5.9806784	4.7749444	5.9371744	6.1457847	5.20006644	5.64805113	4.994539259	6.1041536	6.99063886	4.51383428	5.8652748	5.5296207	6.26229296	6.39089056	5.60008053	5.7180445	6.0641653	4.6595167	5.9540791	5.243868	6.0183676	5.5808213	5.72806119	5.5781955	5.8239315	6.039427	5.9295332	5.8321058	5.5206712	5.3984708	5.6618555	5.820603	7.61280724	5.9778562	5.2369075	6.1939676	6.1412294	5.6097553
TRIM23	2.8868515	3.7785094	3.2682634	2.2729383	4.5152191	4.1498139	3.2587589	4.3067032	3.2211148	3.9784707	3.3468614	4.334397	4.1193692	4.394983	4.2271986	5.19513286	4.26140861	3.618537955	3.6826842	4.99255395	2.72319141	4.6648676	3.6816269	4.12657433	4.16553526	3.17629721	3.9535605	4.8747878	2.4522643	4.8517178	3.9313082	4.4181547	4.0898752	4.07245526	3.4022938	4.1865988	4.5432704	4.71082215	4.1353603	4.6201465	3.5475017	4.302711	4.258847	5.83303297	3.7389598	4.1069027	4.5295339	4.5617339	3.2912084
KPNA1	3.5565808	4.89429276	3.0676202	3.1010646	4.9536398	4.0201331	4.1644603	4.0256931	3.2553923	3.5135698	4.6062931	4.2716843	4.7217274	4.8919225	4.6745204	4.92980363	4.87218916	4.179331028	4.6441138	5.26033867	3.31208937	4.8907561	4.2035345	4.60083225	4.96776273	3.68553265	4.6378562	3.6631595	3.4214665	4.7998616	3.8935361	4.4843185	4.3960695	4.59165122	3.9106825	4.5916599	4.4264687	4.96852346	4.8803168	4.8242686	3.9508168	4.5514262	4.7011443	5.35419176	4.2292425	3.8614356	3.9231044	5.172851	2.9720125
IPO8	4.4752827	6.45273114	4.6995804	4.24579273	6.263031	6.1433085	5.0875566	5.9477652	4.3357238	5.524976	5.5948034	6.2284722	5.4451869	6.2510884	5.8909225	6.11295329	6.34971691	5.758795245	5.8120468	6.65568011	4.27867797	6.2115193	5.8653255	6.06132105	6.58872234	4.39628142	5.8568175	6.0191796	4.5626785	6.1397859	5.7017702	5.5516594	6.064985	6.10495483	5.4824571	5.9775737	5.8738665	6.13623493	6.3296409	6.152441	5.4188267	5.7866546	5.9143823	7.2252542	5.5657282	5.7442842	5.8438317	6.5010415	5.346769
FNIP2	3.6854251	6.13560133	3.9791668	5.88218879	5.9295105	5.061529	4.4564712	5.5299187	4.3513557	5.342574	5.5132329	6.0757561	6.0837285	6.1396436	5.7241999	5.37036691	7.54246821	7.813686058	5.3967343	5.32416069	3.93636345	5.9078778	4.3776385	5.59625567	6.71150725	3.59413194	5.5160737	5.0517458	3.9251397	5.9738688	5.0568735	5.5682996	6.1775521	5.66404228	4.488738	5.4688989	5.4869858	5.76068459	6.1528389	6.413819	4.5210344	7.0087107	4.9722898	6.53986281	4.935389	4.781069	5.1691517	6.2546333	4.1769863
CUL4A	4.6730379	6.01385578	4.4822382	3.72451743	5.646765	5.7976273	4.8169247	5.751192	5.1736684	5.5256761	5.3465837	5.7380825	5.3900198	5.9779264	5.6430537	5.74580423	5.80525641	4.791516602	5.4829973	5.956471	4.847284	5.5828551	5.7167401	6.06317039	6.26375494	4.28327924	5.6248835	5.7724276	4.2460877	6.166586	4.8399601	5.5888509	5.5289725	5.49899573	5.3885763	5.9690929	5.9241227	5.54563817	5.880489	5.6292327	5.3035316	5.6230437	5.8090865	6.5099367	5.588091	5.5831102	6.018811	5.9103992	5.6130249
ZNF664	5.9509123	7.79660045	5.6819713	5.08476577	6.8859567	6.8731586	5.7430617	6.7983218	6.258029	6.5764644	6.7300901	7.1865481	6.680897	7.3528635	6.9425066	7.00369003	8.52530286	8.002130681	6.5706068	7.77950015	5.2984711	7.3241436	7.0490089	7.36485533	7.81006019	4.93373062	6.5967363	6.8924382	5.8776226	7.4275246	6.899153	7.2465225	6.7787004	6.53025194	6.178552	7.5829358	6.8241514	6.99203523	7.2631999	8.0769033	6.2875571	7.3191621	7.0378915	7.96163877	6.5504697	6.7198512	7.0603293	7.2474267	6.7131751
NDUFAF4	3.6329287	5.97833849	4.1795905	3.8216396	5.5461104	4.174481	4.5408943	4.6845226	3.5128684	5.1822115	4.6791734	4.814061	4.5094141	4.8049549	4.9082756	5.10294402	5.76958045	6.129574004	5.2052625	5.36327028	3.76192182	4.3249709	4.7113325	4.6223531	5.47070645	4.99395778	4.6566876	4.2369362	3.6192281	4.2275364	4.890949	5.3195799	4.8650748	5.25317674	5.1674486	5.0457993	4.5925185	4.87190139	5.3668986	5.1577107	4.135263	5.136643	4.9214614	6.46206004	3.8310024	3.7492449	4.0313471	4.9723492	3.889419
WRN	2.5678085	4.11927152	2.373564	2.56873505	3.8506727	3.6451501	2.9852832	4.0086345	2.6496153	2.7977879	3.6662399	3.7580819	3.445752	3.9947338	3.4506225	3.77852851	5.48099995	3.188448501	3.8470543	3.86203175	2.59785512	3.8478939	2.9741171	4.13496696	4.1021104	2.17677969	3.8811501	3.7932377	2.4418435	3.5821846	3.1434943	3.4863238	3.7687819	3.70376537	2.8774851	3.9255609	3.4937577	3.67523551	3.7988443	3.8047494	3.2658316	3.60805	3.637906	4.99443616	3.3155658	3.6676453	4.0224521	4.3140042	3.160476
CLP1	3.1814756	4.26175172	3.4887638	3.24369918	4.525506	4.3650951	4.1381055	4.0700714	3.1191894	4.2018471	3.5286633	4.5105738	4.2985668	4.5680129	4.5055003	4.24858971	3.73742114	4.178564154	4.496536	4.04741508	3.01239944	4.397263	4.7987357	4.95195663	4.72544145	3.38124789	4.3493376	3.6297236	3.3586768	3.9638502	4.2341128	4.211236	4.6335153	4.81286917	3.8088463	4.4708245	4.4697699	4.78288778	4.8680674	4.406469	4.0765655	3.8268687	4.4270997	3.99817534	4.4648497	4.0741217	4.4220235	4.8099802	4.0194207
ZCCHC9	3.9862403	4.79942843	4.1164518	3.95170648	4.0627992	4.121498	4.008961	4.7710053	4.0427729	4.2061168	4.3292093	4.5923208	3.6976505	4.9664459	4.1860981	4.64614515	4.54893109	4.213708512	4.0701011	4.03612929	4.10135765	4.1385318	4.8136461	4.83070858	4.18371043	3.60457294	4.3585494	3.5591723	4.0318976	4.5797877	4.0821588	4.5429781	4.6091138	4.68745339	4.1226532	4.2632047	5.05725	4.74720365	4.6797696	4.5458331	3.7472744	3.9874635	4.3996833	5.31179329	4.0301422	4.5146817	4.5930756	4.4294228	4.2211008
SLC25A40	3.2390137	5.7754873	3.4286801	2.94858315	4.3878271	4.2629511	3.526671	4.6873247	3.5803558	4.2363787	3.5395742	4.3392632	3.646556	4.8638241	4.2036447	4.44862502	5.93741349	5.531420872	3.9275467	4.66953128	2.89898175	4.2109828	3.7385301	4.60927562	4.60559779	3.29468808	4.4820963	4.2102772	3.4542003	4.8627064	4.1431693	4.1975951	3.9408729	4.41858239	4.1225429	4.8721429	4.5148039	4.49347087	4.3946994	4.7731299	3.9991574	4.1821749	4.27659	6.89220955	4.0321062	4.2965664	5.1684972	4.5869183	3.7153253
ATXN10	5.1237747	6.57310324	4.8122335	4.93287917	6.5073951	5.9358748	5.7260936	6.0066711	4.743467	5.8501487	5.6918057	6.2251335	6.3476673	6.3845502	6.4933326	6.47124755	5.51249662	4.777174525	6.2880997	7.03074111	4.73439036	6.3723007	6.195169	6.43877911	6.78589334	4.89395867	6.2630414	5.9333274	4.9186568	6.5134926	5.9645478	6.5599233	6.1369946	6.48657425	6.1890016	6.1935925	6.2601232	6.56835208	6.5465625	6.2813341	5.8965928	6.0405202	6.2809456	6.84436567	6.1212008	6.1302951	5.8962214	6.3830222	5.8697284
GPD2	3.2817866	4.90926316	3.2322415	3.26992688	5.0268747	4.9198843	4.1841433	4.8362023	3.1959262	4.5597361	4.3400739	4.9858573	4.3577346	5.2890344	4.9420927	4.80459847	5.36511712	4.034254406	4.9689626	4.90704493	3.57311033	5.0766286	4.0591583	5.26171393	5.64266467	3.93833334	5.2060755	5.1160591	3.4307204	5.3253639	4.8410773	4.597655	5.2736993	5.25009593	4.2170053	5.0237917	5.1069078	5.43427214	5.0509757	5.4938934	4.479058	4.8765155	4.5145978	6.50931389	4.7335922	4.953207	5.1433602	5.1648727	4.5627745
RAB7A	8.27028	9.45605824	7.7829205	7.76035297	9.2828761	8.4277868	8.6000576	8.2045384	7.538451	8.1743608	8.863482	9.1410584	9.0887365	9.3389421	9.2204399	9.07980793	8.65680603	9.118023731	9.1447615	9.3368518	7.69118482	9.2260638	9.2992239	9.18739045	9.47846191	7.95378692	9.1715053	8.3347914	7.9951182	9.1707471	8.5625311	9.3617486	8.914062	9.2503014	8.7540774	8.5237277	9.070808	9.53165811	9.1601752	9.3136146	8.8041593	9.2138712	9.0434813	9.17262599	9.228585	8.350768	8.3716097	9.4034397	8.1822989
MORF4L1	6.5534597	7.83037005	6.208683	5.5526142	8.2883582	7.6076678	7.3399433	7.5868393	6.1214317	7.3891064	7.6940504	7.9886895	7.5217537	8.010979	8.0974734	7.64896651	7.26832827	7.311400771	7.8991114	8.07776403	6.39939168	8.0046745	7.9571177	7.96157679	8.41675035	6.74927601	7.8121218	7.2157667	6.241303	7.6982904	7.2179042	8.1537413	7.5079709	8.17752995	7.7326543	7.5251897	7.9512636	7.99395095	8.0739039	7.8623985	7.474724	7.7374427	7.783601	8.54190882	7.7008512	7.6379375	7.3020489	8.2387105	7.4124482
TCTA	5.3080869	7.90188277	5.6070536	5.79216548	6.5222235	6.1938467	6.267306	6.258775	5.7495478	6.802626	6.4034079	7.0510782	6.3267602	7.1666742	7.1585247	6.83239879	6.47239521	6.802612093	6.4998244	7.51583261	5.83330933	6.7160815	6.1308643	7.5605237	7.0171979	4.83199883	6.1289041	6.9940778	4.8684507	7.6151004	5.9858041	7.5568971	6.8079157	6.66126698	6.1976927	6.2099672	7.1369624	7.61951469	7.1456445	6.7664526	5.9874946	6.5387388	6.7194847	5.65898929	6.414705	6.9678055	6.7058457	6.7142526	6.6574534
ZMYM1	2.1479278	2.96723363	2.9878635	2.61294771	3.2094652	3.5259351	3.1971259	3.8942807	2.9668337	3.0971248	3.5639831	3.9715366	2.7190798	4.3133532	3.3994005	3.19672095	4.00365695	2.634262949	3.1067173	3.53236944	2.55608143	3.5115052	3.6488247	4.14661556	3.87757448	2.22931225	3.4756054	3.4992359	2.5793699	4.0824408	2.9638976	3.4118057	3.1715804	3.35509503	2.8861267	3.502356	4.0853515	3.32085533	3.8561792	3.5245288	3.2426346	3.3896426	3.8193085	5.2958327	3.0418546	3.7591371	4.1752345	4.4284563	3.286827
NDUFB3	7.0461731	7.38370271	6.8352072	7.08481377	7.3502238	7.5842179	7.2712426	7.1055521	6.1599476	6.9363563	6.8378321	7.3793171	7.4416295	7.318612	7.7623555	8.36111611	6.98359619	7.681323375	7.5597929	7.91586747	6.4420369	7.3417505	7.8453624	7.65664769	7.95456527	6.61074044	7.3660073	7.1454561	7.2972854	7.3633613	7.1057027	8.8652548	7.0167237	7.85919961	6.9808387	7.4311321	7.5444634	8.40907691	7.9625648	7.4292036	6.8407115	7.6991937	7.8891899	8.25816534	8.0029783	7.4630258	6.9398664	7.1889437	7.2274809
RNF14	5.5495887	6.72848718	5.4783524	5.03578682	5.9371462	6.5484424	5.7218881	6.5625737	5.0387781	5.7798999	5.5716564	6.5290366	6.1447283	6.2324674	6.6612652	7.26161989	6.81335454	6.521994896	5.8237031	7.56175521	5.23473934	6.2186285	5.8582129	6.00094584	6.34072884	4.78387246	5.9422955	6.3443034	4.9960816	6.3360232	6.3947072	6.6583945	6.0697435	6.60645763	6.0244514	7.2402743	6.8536246	6.66901708	6.8106082	6.3617401	5.0898166	6.5707268	6.779347	7.43353323	5.7777436	6.3838338	6.0682268	6.4043757	5.8814693
ANKRD27	3.0936711	4.53107717	3.3360984	2.4695494	4.371124	4.3735658	3.8261195	4.2428655	3.3258321	4.0685718	4.0382103	4.7800393	3.6784777	4.6781681	4.3110141	4.46911199	4.52798023	4.195686098	4.2139061	4.56895648	3.62720741	4.4458132	4.3376799	5.02740685	4.54401786	2.8933263	4.5377533	4.4582275	2.8991881	4.6729497	4.0179685	4.4765385	4.6233516	4.18718613	3.9566313	4.7550162	4.9391538	4.59908589	4.7968453	4.4260499	4.0617093	3.8517579	4.5248638	4.64411857	4.1020639	4.1642095	4.6617513	4.7112054	3.7024141
DIS3	2.7855394	4.14637287	2.7452014	1.96130134	4.46173	4.1799564	3.189557	3.7087113	3.3015145	3.8427851	3.6329044	4.1749678	3.4172435	4.4562555	4.0816902	4.46766874	4.37295524	3.257097279	3.8975336	4.43112386	2.7438643	4.3022166	4.0422271	4.27325489	4.15681721	2.67231682	3.9658765	3.7702654	2.4648908	4.869416	2.9413357	3.8623487	4.2708638	4.09910092	3.7548411	4.3548417	4.2909568	3.91065392	4.256754	3.75119	3.7031796	3.6065	4.2431465	5.6094545	3.7491302	3.9157447	4.4082947	4.4345242	3.5306402
SLC25A24	3.6526855	3.87141121	3.4687249	2.98755479	6.0446178	5.8267044	4.9483131	5.4862708	3.6948259	5.3254476	4.7870372	5.8803199	5.3459719	6.0880666	5.8550601	5.5465697	5.47543495	3.973485678	5.5683626	6.12996351	3.78725972	5.3017183	5.0564229	5.49772712	6.23941075	5.16185116	5.6534246	5.6114377	3.4497756	6.2378664	4.9818986	5.6573014	5.6606618	6.30203487	5.0829023	5.7619244	5.8667521	5.80318394	5.9560218	5.5899892	4.7406883	5.4507691	5.4117831	7.55988831	5.539378	5.5570969	5.6880829	5.9523126	5.0404331
SNAPC5	4.1632863	5.5828753	4.197175	4.82136022	5.2396336	4.6396518	4.7984493	4.7191247	4.0427048	4.6186921	4.70074	4.9107148	4.4873209	5.1049146	4.7430255	5.06954882	5.13734372	4.975215072	4.7691295	5.15300081	3.90758339	4.6368201	5.1723908	5.08247278	5.00671037	3.88779675	5.0496169	4.1414692	4.0866174	4.8532891	4.6777396	5.0730573	4.0129658	5.08192563	4.8016675	5.0511291	4.8173706	5.0779005	5.176625	5.1722442	4.5026527	4.5920121	5.086006	4.71400652	4.6322167	4.5501056	4.6286153	4.8414263	4.573675
PLCL1	1.1381085	4.70269045	1.5263178	1.20917896	3.2522257	2.9052874	3.5126545	3.3117449	2.5717676	2.8866836	4.5618367	4.3588512	3.1186205	4.1034969	4.3729117	3.3861297	2.90928326	4.633609974	4.2886073	3.93100565	2.51417471	4.4487909	2.8562998	5.1599785	5.84565536	2.52880923	3.2905145	2.6918312	1.4509555	2.5238186	3.5594579	5.9676635	4.1238804	3.1181302	3.2279316	3.6685388	3.0116969	3.65972957	3.7604634	4.8109804	2.2819217	5.8213423	3.4241219	3.80658356	2.8613704	3.1133602	2.4591375	5.4153767	1.6309255
GIGYF2	4.1630361	5.30388273	3.9444058	3.97315947	5.8141286	5.2745747	4.5699384	5.4470508	4.195586	4.7114385	4.9856067	5.8200445	5.6115766	6.0572719	5.4832034	6.10013492	5.53201809	4.579207374	5.4998282	5.82762286	3.91021299	5.9146632	5.7542875	6.50236252	6.09071172	3.57813995	5.5630826	5.6210198	4.254711	5.9574123	5.0290871	5.9687586	6.1738171	5.34039575	4.9673929	5.7757392	6.037287	5.78969028	5.8855572	5.8918936	5.0342527	5.5331797	5.85914	5.7671766	5.0635028	5.1749382	5.5108967	6.0826203	4.9581312
ARL8B	5.0884548	7.33517647	5.5317018	5.13826141	6.5993359	6.3075325	6.1768939	5.9295878	5.4641657	5.8944038	6.2737568	6.5760451	6.1705541	6.6455752	6.4832855	7.0248845	7.68817243	7.621882481	6.3831334	6.88276305	5.47646373	6.5759201	6.4751575	6.3996423	7.38054705	6.19432238	6.5762726	5.9951839	5.0443767	6.6081233	5.9870903	6.5135535	6.2620239	6.45460958	6.2106042	6.4811869	6.3826552	6.77842279	6.5598297	7.1540233	6.077967	7.1260393	6.7124299	8.02626571	6.5120654	6.1003834	6.5445875	6.6841163	5.7244359
ZNF845	2.4721523	3.49712027	2.7896006	2.23234562	3.9187961	4.1068737	3.3439933	3.7070002	2.4216937	3.540907	3.1708271	3.9105022	3.5519843	4.2573301	3.9500707	3.74919817	4.36359998	4.052781516	3.6741669	3.82411665	3.05789422	4.0929182	3.8178815	3.80888851	4.27531583	2.63137958	3.6285819	3.8682697	2.2677983	3.7251359	3.4408933	3.4228607	3.5971716	3.80461174	3.2021353	3.8893257	3.9216339	3.77935061	3.9232918	4.1764433	3.5184678	3.3965614	3.8760055	4.92001576	3.2549201	3.8830141	4.5815158	4.4644431	3.5972685
PPM1A	3.3162064	5.73552451	3.0115942	2.48069017	4.554527	4.4987169	4.1822504	4.2144274	3.0901595	4.7601163	4.6239599	5.4950878	4.8462607	5.4414793	5.1319625	4.31379849	6.62087776	6.062173656	4.7703229	4.7353532	3.29633119	4.9101814	4.0707666	5.07377779	5.51650228	3.96287757	4.6323101	4.3005963	2.8825064	5.0940205	4.388419	4.512019	5.0042756	4.94325271	3.7826343	4.7022913	5.2079373	4.8487817	4.81756	5.9889768	3.9708454	5.0592381	4.5516754	6.78641616	4.3319188	4.3796048	4.4748963	5.3520502	3.7345123
MAPKAP1	4.9863481	7.15393474	4.2900183	4.1977418	5.4202499	5.4558731	5.1070174	5.0711576	3.9493816	5.074291	4.9194966	5.3208454	5.531418	5.6348532	5.0946092	6.07738172	6.22092861	5.768241372	5.2135301	5.89634019	4.27110031	5.3277229	5.7906368	5.64115584	5.97659463	3.61529501	5.2994894	4.739452	4.3275889	5.0240859	5.0275845	5.3528064	4.9309599	5.42740825	4.8900967	4.918845	4.9555979	5.34594051	5.6424582	5.3150254	5.2544802	5.2221279	5.5886702	4.54186956	5.4720883	4.7848314	5.1334413	5.6449162	4.5631041
NCOA4	7.0014528	7.59927678	6.99481	5.30960144	8.6996571	8.8788761	7.6322308	8.5934118	6.3374577	8.3815358	7.5030142	8.8981486	8.4563068	8.5397477	8.897677	8.53536747	8.18858783	7.696186821	8.4441264	8.73702959	6.75279411	8.4280358	7.6167746	8.50604413	9.12523458	7.07823122	8.6424299	8.3274818	6.516737	8.2443886	8.2479409	8.6526376	8.6488234	9.17911654	8.0283308	8.9754458	8.3701371	8.96585155	9.0742771	8.4589099	8.3162812	8.9768597	9.0135098	9.68844614	8.6611577	8.1190762	8.1560222	8.9901067	7.8781875
SMAD4	3.5643416	5.2402777	3.2434456	3.15467685	5.7125941	4.1780841	3.9828136	4.4818938	3.6081628	4.5808386	4.7781405	5.4376334	4.0358854	5.5987915	4.9106921	4.38200571	5.60448971	4.107340031	4.7559301	5.14040897	3.29617244	4.9905674	4.5408593	5.33643039	5.44802887	3.65252902	4.5910947	4.8319715	3.1149636	5.0867647	4.2016702	4.8622592	4.4700155	4.72979762	4.1500517	5.156797	5.2047884	4.80392147	4.5857532	5.0304498	4.4708605	4.6259083	4.6871295	6.19748778	4.4297816	4.4034694	5.2067217	5.5251146	3.9465828
TCEAL8	7.2066152	7.49817648	6.9762405	6.29711723	8.3128736	7.593356	7.7026954	7.1917491	6.1616052	7.7495234	7.9789434	8.0936827	7.6872139	8.2511944	8.0792808	7.76436278	7.20160006	7.513025574	8.1765801	8.41697652	6.71650472	8.3235856	8.8013015	7.90286857	8.07669079	6.52640527	7.4630506	7.3751152	6.2438478	7.7247362	7.1769035	8.2198095	7.7099421	8.2274465	7.9349905	7.8746843	8.2382679	7.66395426	8.1266106	7.9852579	7.0361492	7.5854283	7.8126428	9.42589953	7.832543	7.5724673	7.7162292	8.3817113	7.6137055
OTUD6B	2.8578775	4.82396973	2.0967609	2.20773163	4.1157251	3.5122992	2.7731422	3.392667	2.4058779	2.8874399	3.2653999	3.8029233	3.3575527	4.025107	3.5444448	3.60656238	4.95282937	2.728847967	3.5549646	4.04452246	2.65981042	3.330105	3.3450692	3.98907944	3.65716724	3.28284451	3.7983205	3.0881381	2.5149184	4.3005383	3.5767876	3.711483	3.2887866	4.21399914	2.9027316	3.9112362	3.5405497	3.48003577	4.134333	3.6410215	3.197004	3.537207	3.7946705	5.38224249	3.3673619	3.3695875	3.6279508	4.1536647	2.3661195
SPG11	4.6597083	5.69981617	4.7018977	3.69513023	5.9010041	6.2983955	4.4958008	5.6174278	4.2686966	5.3387576	5.1201783	6.0256248	5.5939987	6.0515114	5.5856716	6.16287261	6.19703709	4.863881939	5.5194789	6.30816921	4.55943922	5.5686013	5.6890609	5.9516258	6.32646887	3.76789645	6.0979354	5.7867049	4.3617365	5.9399802	5.239235	5.742901	5.3961278	5.68954914	4.9833549	6.1084872	5.8766131	5.7285507	6.2018254	5.8002961	5.8349515	5.5812995	6.0684993	6.80257332	5.2028429	5.3399384	5.8531143	5.9742229	5.251361
CPT2	4.1732457	6.15702353	4.3279419	4.25554099	5.9409481	6.737249	4.9399118	5.5697344	4.1698947	6.5445581	5.0735394	6.7793198	6.1606078	5.9776561	6.8615653	6.55774778	4.87864152	5.20190285	6.0024681	7.19574572	3.61171787	5.901587	5.1676959	6.65403637	6.30820457	3.5365089	5.7111274	5.6252035	4.5801022	7.0927428	6.170297	6.4406995	5.2497095	6.21999076	5.5918889	6.2082626	6.5964732	6.26632676	7.1164295	5.6103044	4.8768446	5.5680213	6.4229513	6.26020443	6.169862	5.4931879	5.4424914	5.7933212	5.559727
RBM7	3.1430734	4.05920644	3.0110273	2.02172628	4.932658	4.1352632	3.4829285	4.1452268	2.8666165	4.1512853	3.629246	4.6563186	3.84096	4.6949027	4.4480571	4.32475676	4.46765182	4.461294407	4.6541089	4.52377055	2.67158077	4.5341156	4.4171079	4.49542854	4.7260473	3.6249394	4.31991	3.8325755	2.829622	4.5695752	3.7649784	3.8917285	4.6298995	4.89718763	4.0794843	4.6023967	4.56559	4.29245265	4.5575622	4.5078447	3.7581796	4.1986243	4.1582412	6.06126724	3.9746713	4.2633104	4.7401893	4.638936	3.7008254
TMEM199	2.8994921	4.84196013	3.9314943	4.29786065	4.8023108	4.1629488	4.309194	4.141923	3.5270702	4.3929948	4.4344264	4.6407641	4.105047	4.4374077	4.5845181	4.60970724	3.69057952	3.632312443	4.4344458	4.98723285	3.82681678	4.7462989	4.2700135	4.75153009	4.57885628	2.89717162	4.4654018	4.2907824	3.3622378	5.0873837	3.9892587	4.8198014	4.6522623	4.6325514	4.3106774	4.7689732	4.5378863	4.96749486	4.8414307	4.1184984	4.0160621	4.0861176	4.5562793	4.36148414	4.3003233	4.1249036	4.3357786	4.670366	4.086323
UBXN8	3.7610532	4.16157499	3.4191759	3.02314103	4.6914976	4.7031342	3.7692475	4.3048129	3.213283	3.7683449	4.3310729	4.6609937	4.4587447	4.1250884	4.9886184	4.98225566	3.57492857	2.490970652	5.1094205	5.47146192	3.64024604	4.3779802	3.8737894	4.77597918	5.12341325	3.50179627	4.0889256	4.208195	2.7811047	4.5348065	3.9510706	5.4401871	3.380243	5.34797515	4.7107502	4.4587225	4.9492848	4.8744704	4.510682	4.1696919	3.169846	4.3563586	4.7221138	5.68538584	4.1240983	3.8925576	4.6296296	4.5112279	4.2462476
PCYOX1	6.2024129	6.68474475	5.2439547	5.06133417	7.5153996	7.6808018	6.0836032	7.2213275	5.5981366	7.2542549	6.2335662	8.0691787	7.0693981	7.5439208	7.6612086	7.87123729	6.99373989	6.086433858	7.1921525	8.15826754	5.44059187	7.8825698	7.0665006	8.1791034	8.26147202	7.24610555	6.7914038	7.7139778	5.7965282	7.8272032	6.741303	7.4187324	7.5034036	7.1989067	7.1122089	7.1405189	7.8503831	7.59676049	7.7811148	7.2963336	5.7550481	7.1220796	7.2209908	8.76011362	6.9779134	7.4846249	7.2681804	7.5928659	7.1545573
RPE	4.7505345	5.09306075	4.3536902	4.53084233	5.5237712	4.9524996	5.1092286	5.3368488	4.3738979	4.4635127	5.1515803	5.642112	5.8657533	5.7132065	5.5820353	5.93781548	5.91639771	5.103084716	5.4905238	6.16962542	4.40177588	5.5787205	6.1063587	6.07308623	6.18098981	5.1339959	5.5811587	5.3389542	4.3725229	5.7934828	5.2342367	5.9927037	5.5846773	6.04680728	4.945605	5.8701465	5.7491599	6.37900469	5.9617055	5.5971357	5.0754371	5.5835873	5.6253544	7.25842892	5.6864592	5.7035462	5.7054494	5.6813962	5.1141504
MOCS2	5.4433002	6.6924454	5.5555229	4.96615485	5.3450834	5.6446982	5.0307234	5.9351366	5.0720043	5.5588491	5.5423035	5.663576	5.1140065	5.7284347	5.8726806	6.37346674	5.96770471	6.648414712	5.3728785	5.97549976	4.77803808	5.5849364	5.5288792	5.74058417	5.90079661	4.4670945	5.1884327	5.4423809	5.0428436	5.8997938	5.8870824	6.2548067	5.2833211	6.19907933	5.7311591	5.3938544	5.5365855	6.44944229	5.9481477	6.3087161	5.0187705	5.6255423	5.4561497	6.93307466	5.6868458	5.4811343	5.5242462	5.408019	5.7357421
HEATR5A	2.1362957	3.56493128	2.3640932	2.22859946	3.2463924	3.3127617	3.0538083	3.0718155	2.283501	2.8877494	3.1992115	3.7659732	3.4862576	3.8958236	3.3617207	3.3325775	4.07580506	3.573161654	3.2220553	3.33854314	2.48938946	3.539447	2.7940213	3.70267227	4.30703487	2.73501884	3.7367935	2.7711458	2.0701284	3.2800889	3.1397889	2.967991	3.6263553	3.09672204	2.5332848	3.4719661	3.3680255	2.64175884	3.4455884	3.8018047	3.1108628	3.8936657	3.2797644	4.444834	2.9536768	2.9631812	3.3481611	4.0702931	2.1763372
DYNC1I2	5.4205198	6.01793157	5.3862138	4.60497572	7.291626	6.8816656	6.3204584	6.7705949	5.7357425	6.7458825	6.6405791	7.1101211	6.6833995	7.450563	7.2127536	7.51293718	5.90198768	5.888540388	7.0609042	7.4986342	5.70780356	7.4221612	7.6368941	7.49102837	7.79408742	5.73617801	6.8766482	7.1571999	5.4156466	7.1649936	6.3965862	7.4643424	7.0941116	7.01852818	6.9699716	6.7286544	7.1339515	7.47425747	7.3030413	6.6497551	6.4171876	6.8581711	6.9473123	7.4137349	6.6668701	6.8208751	6.6360301	7.293825	6.839105
USP38	4.0912882	5.0286908	3.5353438	3.63043536	5.440618	5.3877448	4.5320945	4.7134103	3.5028832	4.7523111	4.4587576	5.4849533	5.026708	5.4553099	5.2258902	5.29545933	5.16919223	4.913203289	5.502696	5.44829275	3.66935284	5.1158193	4.5719948	5.34548874	5.70278614	4.11081311	5.3553807	4.3837714	3.5264454	5.0181595	4.4566177	5.2561437	5.3761006	5.64039692	4.4755421	5.3526779	4.5990348	5.11313334	5.6508911	5.2373012	4.7348481	5.1322987	5.3888533	6.77272844	4.7804693	4.6730255	4.8667028	5.5476481	4.0910524
LMBR1	3.0410004	4.59735787	2.7714325	2.81675816	4.6757233	4.2792581	3.5782233	4.5275013	2.8589437	3.8228464	3.9555939	4.3172941	3.7548572	4.7794556	4.4869688	5.05501315	5.47326039	4.78753595	4.1557617	5.29259624	3.14959742	4.7917405	3.8202735	4.99363163	4.96786921	3.7397323	4.280966	4.3728132	3.0153965	4.5676978	4.004177	4.3348416	4.5299598	4.306295	3.921758	4.9990448	4.3081161	4.79828854	4.4136361	4.9470881	4.0643398	4.5171782	4.0578691	5.87970832	4.6381788	4.3980842	4.9327091	5.1785716	3.8446663
PIGO	3.5469425	6.52305098	4.1151213	3.25515187	5.7362531	5.7787826	4.2361265	5.4537607	3.3987313	5.1610691	4.6860745	5.8573162	5.5593879	5.556058	5.2131203	5.8109297	5.65045962	6.277043373	5.4875964	5.94209715	3.64536086	5.2815894	4.9994006	5.62506904	5.7865097	4.36050627	5.4262638	5.0115362	4.0965463	5.5093861	5.4477884	5.4024618	5.121093	5.4900003	4.4882413	4.909187	5.3495666	5.27650395	5.7195558	4.9688149	4.6626575	5.0825918	5.6000042	4.2791822	5.1569496	5.0794332	5.1920864	5.2997869	4.3111659
KLF11	3.7921664	3.97208928	3.2251904	2.5864242	5.993239	5.6532847	4.0775149	5.0880689	4.0722811	5.293825	5.092037	5.8529989	5.5210974	5.6425897	5.0816777	5.71754844	4.38345986	3.807644733	5.2616442	5.56979264	3.24186784	6.2146989	5.2562942	6.15684114	5.88052455	3.86480094	5.0979547	5.8611798	3.70345	5.9538207	5.4139825	5.5173528	5.4649188	5.70816597	4.8842889	5.7873174	5.8995638	5.33052186	5.5159638	5.811638	4.314482	4.6936739	4.9515285	6.25529315	5.1286895	5.2836049	5.7797788	6.4248769	4.9183852
EXTL2	2.4975306	4.20968973	2.9174441	1.97303587	4.1075	3.4524172	3.2491271	4.1627458	2.5948066	3.8330896	4.2343833	4.3866846	2.9704299	4.3174493	4.1892976	3.73574848	3.18785163	3.643055291	3.6498465	4.37724579	2.94342876	4.3284897	4.2777529	4.31392779	4.11853046	2.98033856	3.5490734	3.2626006	2.6194307	4.0523889	3.1374881	4.2841691	3.8791765	4.00282724	3.4017925	3.8498788	4.1510425	4.36565396	4.5719385	4.3506075	3.3076197	4.1250118	3.5466892	5.2445595	3.179857	3.3816899	3.4800615	4.5993789	3.3601809
ZNF699	0.9674053	2.3773234	1.3339324	0.78947051	2.9506312	2.8145154	1.8762089	2.7573063	1.146309	2.6383939	2.112351	3.3547027	1.6771735	3.5610911	2.3948829	2.24003053	3.36887244	2.650646278	2.3384992	2.38876258	1.41265063	3.0600071	2.6230386	3.2431248	3.14883019	1.16838788	2.8304524	2.6158711	1.1992241	3.0943523	2.3018021	1.8692922	3.0453548	2.47314056	1.6795581	2.6498664	2.9298341	2.51806426	2.9250501	3.3872217	2.2050761	2.3728735	2.2313489	3.88491093	1.8750394	3.0202337	3.7269191	3.5441913	2.1360713
PKN2	4.3064469	4.71494227	3.8927871	3.68374326	5.3946498	5.0991574	4.2842202	5.1443652	4.0306458	4.9880524	5.0295439	5.5351771	4.5651116	5.4329924	5.2283316	5.0225808	5.18143554	4.10171249	5.0078105	5.42615086	3.80907869	5.2363575	5.0516282	5.65665044	5.7806986	4.21496479	5.0947677	5.0049043	3.5210443	5.9558415	4.5047723	5.1193762	5.2688849	5.232587	4.5153521	5.3448891	5.3010832	5.4128032	5.4597248	5.2258612	4.5866621	5.1519871	5.0900197	7.08182311	4.429556	4.897376	5.1542097	5.6917347	4.4471396
ELP4	4.6414291	4.89869026	4.2726148	4.01441662	5.7880605	5.3518825	4.8822732	5.2567178	4.3012883	5.5803769	5.3770148	5.7822666	4.2570381	5.7997743	6.0773584	4.93944549	4.63669776	4.76767835	5.4422565	5.40267932	3.84375521	5.4957966	5.4564307	5.6893177	5.60563861	4.58780281	5.0053636	5.2097806	4.070977	6.0964657	4.9859752	5.6907034	5.5771433	5.78114962	5.5851492	4.6666403	5.928465	6.19321107	5.8235249	5.1376663	4.7243968	5.2928244	5.1833695	7.01296536	5.570402	5.5361864	5.4360737	5.405658	5.4821741
SRBD1	3.2788521	3.36613749	3.2455847	3.00182769	4.4458407	4.660052	3.9650567	4.3302427	2.9872912	4.3443582	4.1495567	4.6442212	4.5911191	4.7549766	4.8577686	5.22966302	4.10091314	3.070436603	4.4876061	5.12073248	3.20826514	4.8633255	4.5401854	4.8835251	4.7860005	3.38187924	4.681175	4.500573	3.511845	4.9612558	4.0568812	4.8425964	4.8558596	4.70409905	4.1816087	4.3775485	4.5979987	4.7908457	5.1108957	4.1448442	4.5027956	4.4775557	4.6658312	5.62027168	4.4779373	4.4211986	4.4704387	4.8963604	4.0765171
GTF2A2	5.210642	6.46708685	5.0646111	5.76195985	5.9875533	5.5417659	5.8493325	5.4425915	4.648046	5.4048805	5.5525907	5.7475508	5.3541271	5.8321611	5.8780521	5.77589239	5.85661599	5.915159238	5.7271231	6.09570563	4.98909792	5.5487749	6.251625	6.01037965	6.26947707	5.11983402	5.650402	5.0444504	4.7814753	5.4319025	5.3964589	6.446327	5.0726307	5.94549014	5.9989551	5.5359063	5.7277038	5.95230083	6.0523609	5.8858383	5.2215532	5.8283491	5.977396	7.11074396	5.8431884	5.9130967	5.4570987	5.6886703	5.6678675
PANK3	3.6452214	5.42758779	3.6406575	2.9466983	5.4486891	5.2872156	4.3981077	5.1697701	3.5844386	4.7930769	4.803748	5.4666075	5.0001231	5.499212	5.0529087	5.56601152	6.6778045	4.735820618	5.2378746	6.0154112	3.84798623	5.5360586	4.3472256	5.20785258	5.98934001	4.36493951	5.1337427	4.9608357	3.2216036	5.1707899	4.8536129	4.5936967	5.4195543	5.5487956	4.2541814	5.8625026	5.2544119	5.02984782	5.523364	5.5615751	4.5199036	5.0594637	5.2162101	7.03255601	4.5468612	5.1438771	5.1610302	5.9475633	3.7324905
CNOT10	3.451074	4.78424128	3.7688719	3.5241069	4.6403248	4.6065106	4.1759198	4.4423201	4.1086762	3.9005509	4.647819	4.8624554	4.0546775	4.9617081	4.474268	4.47265976	4.83809282	4.87984855	4.3474683	4.61541604	3.99794326	4.6581066	4.8080629	4.74574382	5.08405671	3.48016942	5.2183668	4.2369971	3.3105037	4.7385503	4.0555381	4.3963803	4.5496956	4.70395753	4.2809567	4.93322	4.5442385	4.75487379	4.8222539	4.5733034	4.5500524	4.8419281	4.6696747	4.94071022	4.2964753	4.0666613	4.6274991	5.0008622	4.013211
KATNA1	4.4908043	5.1913898	4.3549071	3.40007183	5.3922753	4.8352441	4.5978439	5.3841135	4.2039015	5.0033479	5.12738	5.9475541	4.7968412	5.5531827	5.5907204	4.89746071	4.40811898	4.753006346	5.4646521	5.37140132	4.06098879	5.1208518	5.8736713	5.43164422	5.65985581	4.29008647	5.4148563	5.239946	3.9660802	5.4642285	5.105864	5.6776078	5.3315088	5.07094594	5.4799836	4.7289338	5.334373	5.57657659	5.7429366	5.0286259	4.7290071	5.3231704	5.4730526	5.96262617	4.8638952	4.4201977	4.8886181	5.6240152	4.8440751
C12orf49	3.0603057	4.52574165	3.8940378	2.84121463	6.0070609	5.2109298	3.9466911	6.0473301	3.6709481	5.6366151	4.6407881	6.0151568	6.2108553	5.0625884	5.2722695	5.61567719	5.34402078	6.627660827	5.2969771	6.81349223	2.99524057	6.0077925	4.9145249	6.23177629	6.31626767	2.83588797	5.173645	4.3809269	3.7551746	5.1857763	5.3160737	5.7779661	6.0611165	5.51298128	3.758448	6.2829692	5.4360764	5.8654104	6.070543	6.2568531	4.2744675	6.1637409	5.0128829	5.46127769	4.9490776	4.0797407	4.6036064	5.8844873	4.3705894
RCL1	2.1563125	4.34157058	2.5692913	2.65379881	4.2456711	3.6971918	3.6591381	3.6130284	2.640883	4.3707651	3.5678549	3.8402397	2.9424511	3.8094685	3.9713411	3.83311046	4.0972108	4.454094744	3.8643584	3.77018074	2.7883517	3.6373276	3.8972553	4.10427618	4.17780535	3.05801126	3.7806392	3.3497314	2.6394928	4.0738713	3.2025583	3.9459237	3.7536026	3.6622801	3.8971806	3.3550906	3.7599523	3.90958294	4.1702637	3.2277741	3.0253908	3.9106212	3.8378724	3.74530175	3.8622155	3.6279122	3.5574468	3.9143091	3.1816262
ERLIN2	4.2296792	5.99332194	3.9558439	3.98760113	5.9151486	6.002715	4.2905101	5.6565521	3.2449598	4.9821058	4.8111652	5.9880175	5.6263116	5.2945865	6.1545264	5.89544861	5.19281416	4.531677934	5.8146941	6.26570244	3.85775807	5.4910459	5.1284618	6.03558387	6.15323094	4.21077305	5.2085177	5.8255044	3.1432822	6.4983823	4.6121895	5.7527925	5.0457777	5.92696757	5.0214746	5.5049999	6.0205677	5.91348151	5.5571651	5.5648965	4.6399805	5.0986031	5.2715787	6.87017342	5.1278445	4.9897006	5.8028736	5.7640673	5.2814503
ISCA2	4.1850439	6.65253339	4.3061898	4.51659667	5.1035176	5.0043341	5.2473146	4.4026553	3.6855512	5.6487276	4.921864	5.8287785	5.4210123	5.5741798	5.6867019	4.79787245	6.48532378	6.736837961	5.4512954	4.9299442	4.30793463	5.366814	5.0545496	5.64414256	5.81308076	4.97173986	5.0449232	4.768864	4.0213395	5.4430059	5.35168	5.4057451	4.835245	5.73212356	4.8243675	4.8054689	5.9140057	5.70227876	5.2255513	6.0771001	4.5220349	5.5775341	4.9549232	6.33989532	5.5723009	5.3173587	5.6525125	5.4780127	4.9459229
LZIC	3.4257578	4.76501115	3.7004952	3.59826194	5.480654	5.0748814	4.5932183	5.258693	3.8308691	5.1879539	5.0646553	5.8292589	5.0370072	5.7855271	5.4868178	4.78021854	4.72849048	4.112372597	5.4178743	5.52034909	3.7462478	5.6652645	5.0705182	5.76472286	5.95646283	4.06012862	5.1923952	5.1727784	3.6165732	6.0098631	5.0604903	5.4336442	5.2077635	5.59867644	4.924923	5.5840789	5.5978028	5.65352262	5.2578526	5.4542738	5.0432311	5.2638981	5.0383571	6.5426571	5.0486776	5.3102521	5.3333886	6.045364	5.071084
[truncated: 2,215 more rows]
[truncated: 317 more columns]
